# Supplementary material for: Evolution of Brain-Expressed Biogenic Amine Receptors into Olfactory Trace Amine-Associated Receptors
Source: Mol Biol Evol. 2022 Jan 11;39(3):msac006. doi: 10.1093/molbev/msac006 (PMC8890504; doi:10.1093/molbev/msac006)
Supplement: msac006_Supplementary_Data [file msac006_supplementary_data.zip]

Archive with 20 entries (20 files):
- figS2.pdf
- figS3.pdf
- figS4.pdf
- figS5.pdf
- figS6.pdf
- figS7.pdf
- figS8.pdf
- figS9.pdf
- figS10.pdf
- figS11.pdf
- supplementary_data_S1.txt
- supplementary_data_S2.txt
- tableS1.xlsx
- tableS2.xlsx
- tableS3.xlsx
- tableS4.xlsx
- tableS5.xlsx
- tableS6.xlsx
- tableS7.pdf
- figS1.pdf
