# Supplementary material for: Evolution of Brain-Expressed Biogenic Amine Receptors into Olfactory Trace Amine-Associated Receptors
Source: Mol Biol Evol. 2022 Jan 11;39(3):msac006. doi: 10.1093/molbev/msac006 (PMC8890504; doi:10.1093/molbev/msac006)
Supplement: msac006_Supplementary_Data [file msac006_supplementary_data.zip › supplementary_data_S1.txt]

>Amphibian$African_clawed_frog%Xenopus_laevis-TAAR1a#OCT56439.1
MQIQYCYESVNRSCEKNGWSNNIRIPMYVFMVSTILATVAGNLAVIISIAHFKQLHTPTNYLILSMSTVDFLLGSCVMPYSMVRSVENCWYFGDLFCKIHTSIDIMLSTSSIFHLSFISLDRYFAVCDPLRYKSRMNVFAVLLMIFTSWVVPAIFAFTMVFLELNIKGSESYYYNQVSCFGGCAVFFSQTSGLVAAMVSFYIPGFVMLCVYGKIYVIARRQARSIKDSANHNPFQITLGVNQHVSRSRDRKAAKTLGIIMGVFLICWTPFFFCTATDGFLNYFIPPIVIDAFVWIGYLNSTFNPMVYAFFYLWFQRALRMILFGK

>Amphibian$African_clawed_frog%Xenopus_laevis-TAAR1b#XP_018097799.1
MYVFMVSTILATVAGNLAVIISIAHFKQLHTPTNYLILSMSTVDFLLGSCVMPYSMVRSVENCWYFGDLFCKIHTSIDIMLSTSSIFHLSFISLDRYFAVCDPLRYKSRMNVFAVLLMIFTSWVVPAIFAFTMVFLELNIKGSESYYYNQVSCFGGCAVFFSQTSGLVAAMVSFYIPGFVMLCVYGKIYVIARRQARSIKDSANHNPFQITLGVNQHVSRSRDRKAAKTLGIIMGVFLICWTPFFFCTATDGFLNYFIPPIVIDAFVWIGYLNSTFNPMVYAFFYLWFQRALRMILFGKV

>Amphibian$African_clawed_frog%Xenopus_laevis-TAAR4a#XP_018097794.1
MDFCSDFVNISCLGTIRSPKSYSIMIIVMLGAIVLATIGNLIVIISVSHFKQLHSPTNFLILSLAVTDFILGLVVMPYSMVRSLTSCWYFGDLFCKLHSCIDMALSITSKFHLFFISVDRYYAVCRPLHYYKNITNNVILVFLFISWSVSSMYSFGLVFSNIHTEGIQHYIASYTCIGSCSLAFNKIWGTVSALVTFFVPGTLMIGIYIHIFSVANKQAKLVHNHHNVQTDQPSVTIKVSVRAESKAAKTLSIVMGVFLFCWLPFFILTVVDPYINFLTPEDVYNTVLWLGYFNSGLNPIIYALFYPWFQNTFQFIITGNIFKAGSSFSQVLINV

>Amphibian$African_clawed_frog%Xenopus_laevis-TAAR4b#XP_018097795.1
MDFCSDFVNISCLRTIRSPESYSIMIIVMLGAIVLATIGNLIVIISVSHFKQLHSPTNFLILSLAVTDFLLGLVVMPYSMVRSLTSCWYFGDLFCKLHSCIDMTLSTTSIFHLFFISVDRYYAVCRPLHYYKNITNDVILVFLFISWSVSCMYSFGLVFSNIHTEGIQHYIASYTCTGSCSLAFNKIWGAVSALVSFFVPGTLMIGIYIHIFSVANKQAKLVHNHHNVQTDQPSVTIKVSVRAESKAAKTLSIVMGVFLFCWLPFFILTIVDPYINFLTSEDVYSTVLWLGYFNSGLNPIIYALFYPWFQKTFQFIIKGNIFKAGSSFSQVLINV

>Amphibian$African_clawed_frog%Xenopus_laevis-TAAR4c#XP_018097796.1
MDFCWDSGNISCLRTSRAPINYSAMFIVMAGAIILTTIGNLMVIISVLHFKQLHSPTNFLILSLAITDFLLGLVIMPYSMVRSLTSCWYFGDLFCKLHSCLDMTLSTTSIFHLFFISVDRYYAVCRPLHYCRNITTNVILIFICISWSFSCMYSTGLVFSNVHTEGIQEYLATCTGSCSLAFNKLWAVITSALCFFIPGTMMIGIYIHIFSVANKQAKLVHNQQYVQPDKAKNARAESKAAKTLSIVMGVFLFCWLPFFIVTVVDPYTNFSASEDVYNIVLWFGYLNSAMNPVIYALFYPWFKRSFAFILKGYILKAGSSFSQMLSSN

>Amphibian$African_clawed_frog%Xenopus_laevis-TARL1#XP_018123636.1
MLNTSKWLQNASRSTNSPDESCSSVVSSSTFKLILYSLTGGLIVTTFLGNILVITSIAYFKHLHSPTNSFVLSLAVADFLVGGLVMPFSMIRTIEGCWYFGSVLCRLHSSLDVMLCSASILHLSCIAFDRYYAVCNPLLYSYKMSTRRVSVLICTCWVIPMLISFAPIMLGLHLLGMEHLLQEGTCLFVVNHIYSVSASLITFYCPMTIMFVAYCKIYRAARKQALQIHDMKRNVTTQYGGDCSMKKRKYSLKRERKAAKTLGVIMGLFLFFWSPFFTANIVDPLIGYKMGMVGWEVFLWLGYVNSALNPFLYGLLHKSYRRAFFMIIGCKTCYSATSLNIDLSSTKQEKVKRKTTDLH

>Aves$Japanese_quail%Coturnix_japonica-TAAR1#XP_015713989.1
MISLFCLLAATLTTKRGNSCKFTSALGQVCTSLQCGFDTSIRMQLCCDSVNGSCVKSNWSNSIRISMYIFMVCIILTTVIGNLMVIISISHFKQLHTPTNFLIISMATADFLLGFLIMPCSMVRSVEHCWYFGDFFCKIHTSTDIMLSTTSIFHLSFISIDRYYAVCEPLRYKSKINVFVILVMILVSWTVPAAFAFGMIFLELNLLGAKEIYNHVYCAGGCLVFFSETSGVITSIVSFYIPGLVMLFVYKKIYSIAKRQARSIDAVSKRKKRYETKHILFFRERKAAKKLCIIMGVFLICWSPFFFFTATDPFMNYAAPPMLVDTLVWFGYLNSAFNPIVYAFFYMWFRRALKTILFGNIFQQDSSRTRLFLE

>Aves$Japanese_quail%Coturnix_japonica-TAAR2#XP_015713957.1
MFSMNISRDFTDCSEFGNRFCSDSSRSPSVRGVLYFSITVALLLTISGNMAIIFSILYFKQLHSPTNFLILSMAVTDFLLGFAVMPYSMVRTVENCWYFGMTFCKIHYSFDLMLCLVSIFHLCSIAVDRFYAICHPLHYSSTMTLAAIKQITVVCWSVPAAFAFGVVFSEAYASGIEGYESLIKCSSLCPIVFNKAWGIVLFTVGLFAPACIMLGIYIKIFVVSQKHIRVLSQTHKHRKSDMKNELSKSKDKKAAKTLSVVMLAFLICWFPCFSAILLDPFLNFSIPSPLFDALNWFGYLNSTCNPLIYGFFYPWFRKAFRYIVTGKIFNSQLRTTKLLSED

>Aves$Japanese_quail%Coturnix_japonica-TAAR5#XP_015713956.1
MGSAQSHSVEKGMLITLCYEVNGSCHRTLHPFGVQLAIYLACALGTLITVLGNLLVVIVVSHFQALHTPTNFLLLSLALADMLLGLTVLPFSTIRSVESCWYFGDDFCKLHTFLDTLFCLTSIFHLCFISIDRHCAICNPLLYPTKFTLKVACMCIGVGWAVPMVYTSVFLYTKEIAEGLGHFLQDVPCVGSCQLLFNKLWGWLNFPVFFFPCLIMIALYVKIFTVANKQARLINSMNKSFGAHLHRRASRSERRAAKTLGVAVGIYLLCWLPFTIDTMVDSLLNFITPPVLFDILIWFAYFNSACNPLIYVFSYHWFRKAVKLVLTQGIFCSRSSRVDLY

>Aves$chicken%Gallus_gallus-TAAR1#XM_015284165.1
MQLCCESVNGSCVKSNWSNSIRISMYIFMVCVILTTVIGNLMVIISISHFKQLHTPTNFLIISMATADFLLGFLIMPCSMVRSVEHCWYFGDFFCKIHTSTDIMLSTTSIFHLSFISIDRYYAVCDPLRYKSKINAFVILVMILVSWTVPAAFAFGMIFLELNLLGAKEIYNHTHCAGGCLVFFSETSGVVTSVVSFYIPGLVMLFIYRKIYSIAKRQARSIDAVSKKKKRYETKHISFCRERKAAKTLCIVMGVFLICWSPFFFFTATDPFMNYAAPPVLTDTLVWFGYLNSAFNPIVYAFFYMWFRRALKTILFGNIFQQDSSRTQLFLE

>Aves$chicken%Gallus_gallus-TAAR2#XM_003640968.2
MFSMNISRDFTDCSEFGNRSCSDSSRSPGVRGVLYFSIAAAFLVTVSGNMAIIFSILYFKQLHSPTNFLILSMAVTDFLLGFAIMPYSMVRSVENCWYFGMMFCKIHYSFDLMLCLVSIFHLCSIAVDRFYAICHPLHYASTMTMAAIKQITAVCWSVPAVFAFGVVFSEAHASGIEGYESLVKCSSLCPIMFNKAWGIVLFTIGLFAPACIMLGIYIKIFVVSQKHIRVLSQTHKHRKSDMKNELSKSKDKKAAKTLSVVMLAFLVCWFPCFFAILLDPFLNFSIPSPLFDALNWFGYLNSTCNPLIYGFFYPWFRKAFKYIVTGKIFNPQLRTTKLSSED

>Aves$chicken%Gallus_gallus-TAAR5#XM_001231564.3
MGSAQSRSVEKGMLIASCYEVNGSCHRTLHPFGVHLAIYLACALGTLITVLGNLLVVIVVSHFQALHTPTNFLLLSLALADMLLGLTVLPFSTIRSVESCWYFGDDFCKLHTFLDTLFCLTSIFHLCFISIDRHCAICDPLLYPTKFTLRVACMCIGVGWAVPMVYTSVFLYTKEIAEGLGHFLQDVPCVGSCQLLFNKLWGWLNFPVFFFPCLITIALYVKIFTVANKQARLINNMNKSFGAHLHRGASRSERRAAKTLGVAVGVYLLCWLPFTIDTMIDSLLNFITPPVLFDTLIWFAYFNSACNPLIYVFSYHWFRKAVKLVLTQGIFCSRTSRVDLYQ

>Aves$turkey%Meleagris_gallopavo-TAAR1#XP_019468552.1
MQLCCESVNGSCVKSNWSNSIRISMYIFMVCIILTTVIGNLLVIISISHFKQLHTPTNFLITSMATADFLLGFFIMPCSMVRSVEHCWYFGDFFCKIHTSTDIMLSTTSIFHLSFISIDRYYAVCDPLRYKSKINAFVILVMILVSWTVPAAFAFGMIFLELNLLGAKEIYNHIHCAGGCLVFFSETSGVITSIVSFYIPGLVMLFIYRKIYSIAKRQARSIDAVSKRKKRYETKHISFCRERKAAKTLCIIMGVFLICWSPFFFFTATDPFMNYAAPPILIDALVWFGYLNSAFNPIVYAFFYMWFRRALKTILFGNIFQQDLSRTQLFLE

>Aves$turkey%Meleagris_gallopavo-TAAR2#XP_010705676.1
MFSMNISRDFTDCSEFGNRSCSDSSRSPRVRGVLYFSITAAFLLTVSGNMAIIFSILYFKQLHSPTNFLILSMAVTDFLLGFAIMPYSMVRSVENCWYFGMMFCKIHYSFDLMLCLVSIFHLCSIAVDRFYAICHPLHYASTMTMAAIKQITAVCWSVPAAFAFGLVFSEAYASGIGGYESLVKCSSLCPIVFNKAWGIVLFTVGLFAPACIMLGIYIKIFVVSQKHVHVLSQTHKHRKSDMKNELSKSKDKKAAKTLSVVMLAFFVCWFPCFFAILLDPFLNFSIPSPLFDALNWFGYLNSTCNPLIYGFFYPWFRKAFKYIVTGKIFNPQLRTTKLSSED

>Aves$turkey%Meleagris_gallopavo-TAAR5#XP_010705678.1
MGSAQGRSAEKGMLIALCYEVNGSCHRTLHPFGVQLAIYLACALGMLITVLGNLLVVVVVSHFQALHTPTNFLLLSLALADMLLGLTVLPFSTIRSVESCWYFGDDFCKLHTFLDTLFCLTSIFHLCFISIDRHCAICHPLLYPTKFTLRVACMCIGVGWAVPVVYTSVFLYTKEIAEGLGHFLQDVPCVGSCQLLFNKLWGWLNFPVFFFPCLIMIALYVKIFTVANKQARLINNMNKSFGAHLHRGASRSERRAAKTLGVAVGIYLLCWLPFTIDTMVDSLLNFITPPVLFDILIWFAYFNSACNPLIYVFSYHWFRKAVKLVLTQGIFCSRTSRVDLYQ

>Aves$white_throated_sparrow%Zonotrichia_albicollis-TAAR1#XP_014127148.1
MQLCCESINGSCIRSSWSNSIRISMYIFMVCIILATVVGNLTVIISISHFKQLHTPTNFLILSMATVDFLLGFFVMPCSMVRSVEHCWYFGEFFCKIHSSTDIMLSTASIFHLSFISIDRYYAVCDPLRYKSKINTSVIVVMVCTSWMVPAAFAFGMIFLDLNLRGAEKIYNHVHCAGGCFLLFSETSGIVASIVSFYIPGFVMLCIYRKIYSVAKKQARSINTISRKKMQFEMKHHISFCRERKAAKTLGIIMGVFLICWTPFFFFTATNPFMNYVIPPVLIDALVWFGYLNSTLNPVVYAFFYLWFRRALKIILLGKVFQQDSSRTHLFSD

>Cartilaginous_fish$Australian_ghostshark%Callorhinchus_milii-TAARS1#XP_007897420.1
MDISVHENTESMQLCYESVNGSCPRAIRSTGVRITLYLLAVLAILVTLFGNMLVIISIAHFKQLHTPTNYLVFSLAIADFLLGCIVMPYSLIRSIESCWYFGILFCKLHTSFDLVLCAASIIHLCCISVDRYYAVCDPLKYKTTITVSTVLIMICLSWALSFLVGFVIIFLELHLIEIKDFYYHEIACFGGCTLMMGKVCALVYSTISFYFPAFIMVCIYTKIYLVAKKQARTINNLSRKVQPINEGNSIASQRSERKAAKTLGIVMGVFILCWSPYFVCDSIEPFIKYSTPPVLFDAFFWVGYLNSTFNPMIYGFFYSWFRKALKIILTCKIFAPDSSRINLF

>Cartilaginous_fish$Australian_ghostshark%Callorhinchus_milii-TAARS2#XP_007897494.1
MNSINLENSEDLQYCFEFNMSCPKSIRSTTTTVTMYIFITISIVITILGNSVVMISILHFKQLQTPTNYLVLSLAFVDFLMGFFVLPFSMVRSVETCWYFGDTFCDIHSTLDVVLTTVSIYNLCFIAIDRYYAVCEPLLYSIKMTLPMTALIITLNWLFAIIYGSCVFLSEFTKKASGHYRTTISCKGSCIEYRFGGHMDALIVLFIPTFIILGIYLKIYFVQRKHARKIGNMPNNINSKEEINVRVLQTKEKTAAKNQGVVMGIFVLSWLPFYLSSIINPYLNFATPPILFEAFTWFGFFNSAFNPVLYAFFYPWFRTALKSILTCQILRPESSIMNLFPE

>Cartilaginous_fish$Australian_ghostshark%Callorhinchus_milii-TARL2#XP_007903758.1
MDTSHSPPFNYTLSCNSSESVPYTARQVIQCVTTLSVLTIITLLTVLGNVLVIASIAYFTKLQTPTNAFILSLATADILVGLVVMPFSMVKAVFGWYFGRIFCKIHSIMDVMLCTSSIVNLSCIAFDRYFAVCYPLKYRFTMSRKRVTFLLLICWILPALVSIVPLVLDLHVIGLEDSFEQLDSQDCVFVVNIPYSVTASIIAFYLPMPVILVAYAKIFLVATNQVREIAARQQGMNLEMIQQNSSIRKERKAAKTLGIIIGCFLLCWVPFFTLNIIDPLLGYQADSILIEVFLWLGYLNSGLNPFLYAFFNKSFRRAFSMIISCKIITKDCHYNSLAGSTKLNTRLKTISRQFTLTSELFDEEE

>Cartilaginous_fish$bamboo_shark%Chiloscyllium_punctatum-TAARS1a
METNLSVATGTIQCCYEFVNGSCPKAARSNGLRFTMYIFILLIILCTLIGNMLLIISILHFKQLHMPTNYLILSLATADFLLGCFVMPYSMMRSVEMCWYFGQLFCKIHSSCDIMLSTASLLHLCFISVDRYYAMCDPLRYKIRITFFSVQIMIIVSWAVSASFAFVLIFLKLNLKGMGEGYNINFACYGSCVLVFSEISGVVASTVAFYIPGITMLCIYFKIYFVARKQVRNINKIASQVQNIKNSKTRFAQSHERKAAKTLGMVLGIFLICWSPFFISNTIDAFINYSIPPVLFDAFVWFGYMNSMFNPLIYGFFFSWFRKAVKIICKGQIFQPVSSRMDLYHD

>Cartilaginous_fish$bamboo_shark%Chiloscyllium_punctatum-TAARS1b
MNSSLRSTETVEYCYSFAEQSCMKANRSSGLRVSLYLFGVVAILVTVVGNMLVIISISHFKKLHTPTNYLILSLAVADFLLGCMVMPYSLVRSIENCWYLGEMFCKLQSSFDFMLCAASIFHLCFISIDRYYAVCDPLKYKTRITLQIVLMMIFTSWILSAFVGFGMICLELNLIEIRDLYYRQIYCYGGCILLMGKFCSVIYSLISFYLPGFIMLCIYTKIYFVATKQARAINDIARQTQAIKDSKNISSQTSERKAAKTLGIVMGVFLICWSPYFTSNFIDPFIEHSTPRIMFDLFFWFGYLNSAFNPVIYAFFYSWFRKALKNVLTFKIFTTDSSRINLF

>Cartilaginous_fish$bamboo_shark%Chiloscyllium_punctatum-TAARS2
MNLSDHENSENVQYCFEFVNTSCPRVTRSIAINVALYIFITISILITLFGNLVVIISVLHFKQLQTPTNFLLLSLAVVDFLVGFIVLPYSMVRSVETCWYFGEVFCKIHSIIEIVLTVVSIYTLCFIAIDRYYAMCDPLFYTVKITLPLTVMTIVLIWLFAVFYGFSVFLLDFSKKSVDDYVAVRSCEGSCIAYHKFEGHIDALIVFFIPIFIILGIYVKIFFVARCKHCRKVANMPNESHHTEENNVTLMHKKDQIVVRKQDILIGIFTFSWLPFYVNSILNPYFDFLIPSVLDSVFAWFGFFNSTLNPLLYAFLYPWFRKSLKLILSCQIFNCDPSTVNILSK

>Cartilaginous_fish$bamboo_shark%Chiloscyllium_punctatum-TARL2
CITFLAIISSTSSQKMITTQFDNWTTHSNLSGKESTATWQVINQIVVFSILTMIIAGTIFGNLLVIASIAYFTKLRTPTNAFIVSLAVADFLVGIIVMPFSMTKLVFGWYFGKTFCKIHTIMDVMLCTSSIMNVSCIAFDRFYAVCYPLKYRFRMSQKRVTILLLICWFVPALVSFVPLFLDVHLRGLEAILQPLDPHSCVFMVNIPYAVSASVIAFYFPMLVMLVAYGKIFQVARLQDRQIYSIENGIQGRSTLTRFQNSSMERERKAAKTLGIIMGCFLICWFPFFTMNIINPLLGYSAHHVLLEVFLWLGYVNSTLNPLLYAFFNKSFRQAFYMVIGCKVLANNCQNNNLSDSTRQNTHLATLSR

>Cartilaginous_fish$whale_shark%Rhincodon_typus-HTR4#XP_020382845.1
MDEADVNESTSDGEPHEIPGFSILQKTVLITFLSAIMVMTILGNLLVMVAVCKDRQLRKIKTNYFIVSLAFADLLVSVMVMPFGAIELIQQNWIYGDRFCLVRTSLDVLLTTASILHLCCISLDRYYAICCQPLVYRNKMTPLRITIMLGGCWIIPSFISFLPIMQGWNIIGIQELVEERKSSNDTNITKCVFMVNKPFAITCSVVAFYVPLLLMVLAYQRIYVTAREHARQIEMLKRAGTSTDSGQQADHSGNHRMKTETKAAKTLCIIMGCFCLCWAPFFITNIVDPFINYSVPEQLWTACLWLGYINSGFNPFLYAYLNKSFRRAFLRILCCGDRYRRSSLLGQTIPCSATTINGSAHVLR

>Cartilaginous_fish$whale_shark%Rhincodon_typus-TAARS1a#XP_020376265.1
MDTNLSEATETVQCCYEFVNGSCPKAARSNGLRFTMYIFMLLIIVCTLIGNMLLIISILHFKQLHISTNYLILSLATADFLLGCLVMPYSMVRSVEMCWYFGQLFCKIHSSSDIMLSTASILHLCFISVDRYYAVCDPLRYKIRITFSSVQMMIIVSWAVSAIFAFGVIFLKLNLKGMDEVYNNNFAYYGNCILIFSEISGLVASMVSFYIPGITMLCIYSKIYFVAKKQVRNINKIASQIQNIKNSKTRFAQNNERKAAKTLVLVMGVFLICWSPFFICNTIGGFVNYSIPPVLIDAFVWFGYLNSMLNPIIYGFFFSWFRKAVKIICKGQIFQPVSSRMDLSCD

>Cartilaginous_fish$whale_shark%Rhincodon_typus-TAARS1b#XP_020376266.1
MNTSIRSTEVVEYCYKFMDGSCLKANRSNGLRVSLYVFGAVAILVTVVGNLLVIISISHFKKLHTPTNYLILSLAVADFLLGLYVMPYSLMRSIENCWYLGEMFCKLQASFDFMLCAASIFHLCFISIDRYYAVCDPLKYKTRITLQIVLIMIFISWILSAFVGFGMICLELNLIEIRDFYYHNIYCYGGCILLMGKICSVIYSLISFYLPGFIMLCIYTKIYFVATKQARAINDIARQTQTIKDSKNINSQTSERKAAKTLGIVMGVFLICWSPYFTSNSPIMFDLFFWFGYLNSAFNPVIYAFFYSWFRKALKNILTFKIFATDSSRINLF

>Cartilaginous_fish$whale_shark%Rhincodon_typus-TAARS2#XP_020378972.1
MNLSDHENSDNVQYCFEFVNTSCARVTRSIAINVALYIFIITSILITIFGNLVVIISVLHFKQLQTPTNFLLSSLAVVDFLVGFIVLPYSMVRSVEKCWYFGEVFCKIHSITEIVLTVVSIYTLCFIAIDRYYAMCDPLFYSVKITLPVTVMTIILIWLFAVFYGLSVFLLDFSKKSVDDYVAVRSCEGSCIAYHKFEGHIDALIVFFIPIFIILGIYVKIFFVTRCKRCRKIENMPNDSHCTEENNVTIMHKKDQIVVRKQDILIGIFTFSWLPFYVNSILNPYFDFLIPPVLDSVFAWFGFFNSTLNPLLYAFLYPWFRKSLKLILSCQIFNTDPSTVNFLSE

>Cartilaginous_fish$whale_shark%Rhincodon_typus-TARL1#NW_018030254.1_4655_5695
MQNTSGLFKVSTSSGWRMADRCLSSIGSPAVRTGLYLFIMVIMAATLAGNFLVVLAVVYFKQLRSATNAFVLSLSIADFFVGIMVMPYSMSRTIEGCWHFGPTFCQIHSSLDVMFCTASILHLSCIALDRYYAICDPLVYRCKMSPSRVVVLLLACWVVPAAISVIPIMLQLHRLGVDPDLLTNRSCVLMVNQTYAIWASLISFYLPMVVMLVAYWKIYQAARKQAIQINAMDNQVQGYASGLATAHVRKQSNKRERKAAKTLGIIIGIFLSSWLPFFMANIVDPFLGYKIDRGTWEVLVWLGYSNSSMNPILYGVVNRSFRRAFLIIISCKICVSRSLQKHRLIQQ

>Cartilaginous_fish$whale_shark%Rhincodon_typus-TARL2#XP_020370783.1
MFSAIIISTSSQEMNTTPFNNWTTHSNSSGKASSATWQVIDQVVVFSVLTVIIAGTIFGNLLVIASIAYFTKLRTPTNAFIVSLAVADFLVGIIVMPFSMAKLVFGWYFGKAFCKIHTIMDVMLCTSSIMNLSCIAFDRFYAVCYPLKYRFRMSQKRVTVLLLICWFVPALMSFVPLLLDVHLRGLEAILLPFDPHSCVFMVNIPYAVSASVIAFYFPMLVMLVAYGKIFLVARIQARQVYTIENGLEGRNTLTRCQNSSMKKERKAAKTLGIIMGCFLICWLPFFTTNIVNPLLGYPAHHILLEVFLWLGYVNSTLNPLLYAFFNQSFRRAFYMVIGCKILASDCQNNNLSDSIRQNTQLATLSR

>Lobe_finned_fish$West_Indian_Ocean_coelacanth%Latimeria_chalumnae-HTR4a#XP_006003005.1
MDKESDTTDSSNNSEPSLTSTEKIVLSFFLSFIIIMTVLGNLLVMVALCKDRHLRKKKTNYFVVSLAFADLLVAVVVMPFATVELVKGNWIYGDAFCLVRTSLDVMLTTASILHLCCIALDRYYAICCQPLVYRNKMTPLRVTLMLGGCWVIPSLISFVPIMQGWNSIGIHQLIEERKIGRTTNETYCVFLVNRPYAIVCSAVAFYIPLFLMVIAYQRIYVTAKEHARQIGNLQRAGSAPESYDSSDNHGSHRMKIEAKAAKTLAIIMGCFCLCWAPFFITNVIDPFIDYSVPWQMWTAWLWLGYVNSGLNPFLYAFLNKAFRRAFLMILCCGDPRYIQTGNFRSSRPYTASVNGTSVALR

>Lobe_finned_fish$West_Indian_Ocean_coelacanth%Latimeria_chalumnae-HTR4b#XP_014342347.1
MVDLEGEAPFSEKDPAESIDVEMTISKTEEDNGVFIGVLYRQILCFSQGMVLWRDKYTSNRRDLCCCLQSENKHNFTAHIVDPKTETPMLEVEIQVSDGMVGGKTEAEEHFDVFITEYQDENHAIPGDMVHGKNVYTDELNSCWVVMLPTKVICRLESGITHICIAASSFGDRNTSSNEGELHQAKSFSLAERTVLIAFLSAVMLIAIFGNILVMVAVCKDRQLRKIKTNYFIVSLAFADLLVSILVMPFGVIELVQDNWVYGDTFCLVRTSLDVLLTTASILHLCCISLDRYYAICCQPLVYRNKMTPLRIAVMLGGCWVIPTFISFLPIMQGWNSIGIKDLIEKRRFNTDTNSTYCIFMVNKPYAITCSVVAFYIPLFLMVLAYYRIYVTAKEHAKQIGMLQRAGASTDTRQQADQHSNHRMKTETKAAKTLCIIMGCFCLCWAPFFITNVVDPFINYTVPEQFWAAFLWLGYINSGLNPFLYAFLNKSFRRAFLIILCCGDERYRRPSILGQTVPCSTTINGSTHVLRYTVLHNGHHQEHEKLSIHYDMESQESCF

>Lobe_finned_fish$West_Indian_Ocean_coelacanth%Latimeria_chalumnae-TAARC1a#XM_006010894.2
MSAVVLEIPRSMQYCFENVNESCPRTVRGAIIRIPMYIFMLSTISVTICGNLVVIVSIAHFRQLHTPTNYLILSLATVDFLLAIFVMPYSMVRSVETCWYFGDLFCKIHSSIDIMLSTASIFHLSFISIDRYYAVCDPLRYKTKITAFVTLIMISMSWIVSAVFAFGMIFLDLNIKGDEDFYYQYVVCAGGCIVFFTKTSGVVASLFSFYIPGVIMVCIYGKIYLVARDQARSIEDVEVQTAEQNRGRVSKKRERKAAKTLGIVVGVFLFCWSPFFVCNLMDPFLNYKTPSLLFDALIWFGYLNSACNPIVYGFFYTWFQKALKVIISGRILHRDSSRLILFSD

>Lobe_finned_fish$West_Indian_Ocean_coelacanth%Latimeria_chalumnae-TAARC1b#XM_006010895.2
MDSDGFEIPEGLFCYDVNGSCPKSIRPNSTRIPMYVAIVGTILITVCGNLVVIISIAHFKQLHTPTNFLVMSMAVVDLLLGSMVMPYSMVRTVETCWYFGDIFCKVHSSTDIMLCTASILHLCFIAIDRYYAVCNPLRYKAKITGFAVMMMITMSWTLSAIISFGMIFLGPHMKGLEEFYYNHIKCIGGCVLFLIEASALSSSMISFYIPGVIMVCIYGKIYLVARKQATAIKNIASQSKEANRSRISRKRERKAAMTLGVVMGVFLLCWSPFFFCNIMDPFLNYITPPILFDALVWFGYLNSTFNPIVYGFFYTWFQKTLKIILFGKVFQHGSSTINLFSD

>Lobe_finned_fish$West_Indian_Ocean_coelacanth%Latimeria_chalumnae-TAARC1c#XM_006010896.1
MDSDGFEIPEGLFCYDVNGSCPKSIRPNSKRIPIYAAIGGTILITVCGNLVVIISIAHFKQLHTPTNFLVMSMAVVDLLLGSMVMPYSMVRSVENCWYFGDIFCKVHSSTDMMLCTASILHLCFVAVDRYYAVCNPLQYKAKITGFVVMMMITISWMLPAVVSFAVIFLGLHMKGVEEFYNNHTKCTGGCVLFLNEASLVFGSMISFYVPGVIMVCIYGKIYLIASKQARAIKGVANKAKEASRSRISRNRERKAAKTLGIVMGDFLLCWFPYLFCNIMDPFLNYRTPPVLFEVLVWFAYLNSTFNPIMYGFFYIWFREALKIILFGKGFQCGSSTINLFSD

>Lobe_finned_fish$West_Indian_Ocean_coelacanth%Latimeria_chalumnae-TAAR5a#XM_006011943.1
MNLTRLQNRDEVSFCYENINGSCPKVTMSNAAQVVAYFVCAIGMVIIVVGNLFVVITVSHFKALHTPTNLLVLSLAVADFLLGAAVAPFSIVRSVETCWYFGDSFCRLHTCVDSILVLSSIFHLCFISIDRYYAICHPLRYPSKFTIPVACIFIAAGWLLSLVHTAVLVYSKDVEKGLAEFVTNVPCIGSCQLLYNKLWSWLNFPIFVIPCFVMIGLYGRIFIVAKRQSRAIASLSDTNRASKRERKAAKTLGIAVGVFLICWLPFFIDTLVDLNFLTPPLLFEILIWFAYVNSACNPLIYSLSYPWFRKALKIILTCKIFRPGSSLINLYQD

>Lobe_finned_fish$West_Indian_Ocean_coelacanth%Latimeria_chalumnae-TAAR5b#XM_006011945.1
MNSTSLHAGEKIYFCFENINGSCSKVMLSTATQVLLYIACAIGMAIIVVGNLFVIISISHFKVLHSPTNLLVLSLAFADLLLGIVILPFSINRSVETCWYFGDSFCKLHTCMDTAFCLASIIHLCFISIDRYYAICDPLRYPSKFTIRVACKYIAVGWIAAIVYPFILLYSNATEVEIAKILLFIPCLGSCQLIFNKLWGWVNFPVFFVPCFLMIGLYIRIFIVASRQARAIHTFKDQNSQRASKRERKAAKTLGVAVGVYLLCWLPFVIDTMADTFLNYSTPPLLFEIIIWIQYFNSGCNPFIYGLFYPWFRKSLKLILTFKIFSPGSSRMNLYED

>Lobe_finned_fish$West_Indian_Ocean_coelacanth%Latimeria_chalumnae-TAAR5c#XM_006013434.2
MGVTIVGNLLVIIMVAHFKVLHNPTNFFVLSLAVADFGIGALILPFSIVRCVEMCWYFGDVFCRLHTCMDTVFCIASIFNLCFISIDRYYAICDPLRYPVKVTDRVTFTFIGAGWFISVSYPAAILYGNIIDGWLSYLLPTPPCIDSCQLMFNRLWGWVMFPVFFVPCVIMISLYLRIFVVATRQARIINSMAEKSRDSAGMPSKRERKAAKTLGIAVGVYLMCWIPFVLDTMSDLFTNYSTPPFLFEFIMWIQYSNSTWNPIIYGFFYPWFRKALKAIFTCQIFQPGSSTMNLFQE

>Lobe_finned_fish$West_Indian_Ocean_coelacanth%Latimeria_chalumnae-TAAR5d#XM_006013512.2
MNLTRLQNRDEVSFCYENINGSCPKVTMSNAAQVVAYFVCAIGMVIIVVGNLFVVVTVSHFKALHSPTNLLVLSLAVADFLLGATVLPFSIIRSVETCWYFGDSFCRLHTCLDTVFCLASIFHLCFISIDRYNAICHPLRYPSKFTIPVACIFIAAGWLLSTVYAAVLVYSKAVEEGLAELVTSVPCIGSCQLLYNKLWGWLNFPVFFIPCFVMIGLYGRIFIVAKRQSRAIASLSDTNRASKRERKAAKTLGIAVGVYLICWLPFLIDTMVDLFLNFITPPLLFEIIIWFAYFNSACNPLIYSLFYPWFRKALKIILTCKIFRPGSSMVDLYQG

>Lobe_finned_fish$West_Indian_Ocean_coelacanth%Latimeria_chalumnae-TAARC4#XM_006013513.2
MNSSIHVVQENDQYCFEFVNGSCLKMYRSTTFCVIMYVFFSGSILVTVFGNLVVIISISHFKQLHSPTNFLLLSLAVTDFLVGFIVMPYSMITSIETCWYFGDVFCKIHSSCDVMLTTASIFHLCFIAIDRYYAVCDPLHYTTTVTIPVILLFLVISWAAPICFAFGMVFSGVNLEGIEDLVALIFCEGSCILLFNKLWGTLGLVIAFFIPCTVMIGIYVKIFFVARRHAKVLNSMTEKMASKGENKKKISGNKERKAAKTLGIVMGVFLLCWLPFFTTIIVDPFLDFSTPGIVFECLVWLGFFNSTFNPIIYGFFYPWFQKALKLILTCEIFSLGSSTINLFPGIN

>Lobe_finned_fish$West_Indian_Ocean_coelacanth%Latimeria_chalumnae-TAAR4b#XM_014498293.1
MNATSVLGLDEVQYCFEFINSSCPKSLRSRSIYMVMYIFMSGAIIITMIGNLLVIISISHFKQLQSPTNFLLLSLAIADFLLGFGIMPYSMIRSIESCWYFGESLCKIHSGFDMMLSTASTFHLCFIAVDRYCAVCDPLHYSVRITIPVVILFLVISWLVPICFAFGVMFIDSHAEGIEDFVDSVSCTGFCAVFLNKLWGVLAPIIAFFSPALIMIGIYAKIFFVARRHAVVINNTIDKVNFVKDIKNKISKNKETKAAKTLSIVMGVFLLCWLPFMVISVVDPFLNFSTPAVLFDAFMWLGYFNSMFNPIIYGFFYPWFRKALKTLLTGEIFTQNSSVINLFPDHL

>Lobe_finned_fish$West_Indian_Ocean_coelacanth%Latimeria_chalumnae-TAARC2a#XM_006013005.1
MNNPPIHSMSTVEFCFEHVNESCIKTARSIGVKTTLYLVLVLTMLITVSGNLMVIISISHFKQLHTPNNMLVHSLAVADFLLGLSVFPFSMLRTIETCWYFGELFCKLHSSVDMLLCTASIFHLCFIAVDRYYAVCHPLHYTTKITIPVAWMLIAAGWLLPGIYTFGLMYTGANDEGLKDFVASISCVGGCFLLFNKLWGLLDALIFYVPYFIMTGLYARIFSVARRQLRKIQNTEGKCNPMEEKRTKATRSREQKAAKTLAIVMGVFLFCWVPYFTDTMVDAYINFATPTIVFETLIWLGYFNSAFNPLIYAFFYPWFRKAFKVIITGKIFSPNSSIIQLYNE

>Lobe_finned_fish$West_Indian_Ocean_coelacanth%Latimeria_chalumnae-TAARC2b#XM_006013006.2
MNNPPIHSMSTVEFCFEHVNGSCIKTVRSIGIKTTLYLVLVLTMLITVSVNLMGVISISHFKQLHIPNNMLVRSLAVADFLLGLSVFPFSMLRTIETCWYFGELFCKLYSSVDMLLCTVSIFHLCFIAVDHYYAVCHPLHYTTKITIPVAWMFIAAGWLLPGIYIFGLMYTGGNDEGLKDFVASISCVGGCFLLFNKLWGLLDALIFYVPYFIMTGLYARIFSVARRHLRNIQYSKGKFNPIEEKRTKVTRSREQKAAKTLAIVMGVFIFCWLLSFTDTIIYAFFNFATPTIVSETLTWLGYFNSTFNPLIYALFYPWFRKAFKVIITGKIFSPNSSIIQLYNE

>Lobe_finned_fish$West_Indian_Ocean_coelacanth%Latimeria_chalumnae-TAARC2c#XM_006013436.2
MRMDFTPLESINTVEFCFEHLNGSCLKTARTTETKIMIYIALILAILITLSGNLLVIISISHFEQLHSPKNMLIHSLATADFFLGLCVLPFNMITSVETCWYFGDLFCKFYLGMDFLLCTVSTFNLCFIAVDQYYAVCYPLHYPHKITVRVAWVFIAIAWLAPGFYDFMLIYYVTNGEKEEYSSDTSCVGECLIYLDRIWVSLEFIVFFIPCLIMITIYVKIFSVAKRQIRMIQVMEDKVQVSKKNCSKTSQNRTHKAAKTLAIVMGIFLFCWLPYFINTVIEEYSNLFTPPTLYHTMYWLGYFNSAFNPFLYGFFYPWFRKAVKIILTGKIFTSSSSNIEFYAEYK

>Lobe_finned_fish$West_Indian_Ocean_coelacanth%Latimeria_chalumnae-TAARC2d#XM_006013765.1
MVKVSPHLRMDLTDVESMNTVEFCFKHINGSCIKTAQTAETRILIYFVLVLATLITLAGNLVVIISISHFKQLHSPSNMLVFSLAVADFLVGLCVMPFSMVTLIETCWHYGDLLCKFHFGLDFLLCTVSIFLLVFIAVNNYYAVCDPLRYPNKITIQVAWIFITIAWLAPGFYTFGTIYNAATDERSEPSCIGQCYLYFNKILTLMDFLTFFIPCLIMVGIYAKIFLVARRQVRKIKNMENMFRTKEEQSVKASRNREHKAMKTLALVMGIFLFCWLPYRTDMIIEEFSDITVPVNVFDAVSWLGYLNSSVNPFIYAFFFPWFRKAFKLIFTGEIFASNSSSIQLYGE

>Lobe_finned_fish$West_Indian_Ocean_coelacanth%Latimeria_chalumnae-TAARC2e#XM_006013795.1
MDLTPFESMNTVEFCFEHLNGSCIKTSQTAEIKIIIYIALVLAMLAMLSGNLLVIISISHFDQLHSPKNMLIHSLATADFLLGLCVMPFNMITSVETCWYFGDLFCKFHLGMDFLLCTVSAFNLCFIAVDQYYALCDPLRYPHKITVRVAWVFVAITWLVPGFYDFLLIYYATNEGKEEYSSDTSCVGDCIIYLDKIWVLVDCIIFFIPCLIMIAIYAKIFSVARRQVRMIQVMEDKFQVSKKNCSKTSQSRTHKAAKTLAIVMGIFLFCWLPYFINTIIIEYSNVFSSNIVYHAVSWLGYLNSAINPFIYAFFYPWFRKAVKIIFSGKIFTSNSSTIQLYGEYK

>Lobe_finned_fish$West_Indian_Ocean_coelacanth%Latimeria_chalumnae-TAARC2f#XM_006013796.2
MDLTDVVSMNTVDFCFNHINGSCIKTAQTAETRTLIYFVLVLATFITLAGNFVVIISISHFKQLHSPSNMLVFSLAVADFLVGLCVMPFSMVTLVETCWYYGDFFCKFHFGLDFLLCTVSTFHLGFIAVNNYYAVCDPLRYPNKITIQVAWIFIAIAWLATGCYTVGLIYTAATDERSDLSCIGQCYIYFNKILTLMDSMTFFIPCLIMVVVYAKIFLVARRQVRMIQSMEDMFRTKEEKTSKASRNRDHKAVKTLALVMGIFLFCWLPYYTDTIIEEFSDIIIPLSVFDAVSWLGYLNSSVNPFIYAFFYPWFRKAFKLIFTGKIFASNSSTIQLYSE

>Lobe_finned_fish$West_Indian_Ocean_coelacanth%Latimeria_chalumnae-TAARC2g#XM_006014033.1
MNNPPIHGMSTVEFCFEHVNGSCIKTARSIGIKTTLYFVLVLTMLITVSGNLMVIISISHFKQLHTPNNMLVHSLAVADFLLGLSVFPFSMLRTIETCWYFGELFCKLHSSVDMLLCTVSIFHLCFIAVDRYYAVCHPLHYTTKITIPVAWMFIAAGWLLPGMYAFGLMYTGGNDEGLKDFVASISCVGGCFLLFNKLWGLLDAVTFYVPCFIMIGLYAWIFTVARRQLKKIQNTEGKCNPIEEKKTKITRSREQKAAKTLAIVMGVFLFCWVPYFTDTMVDAYINFATPTIVFETLIWLAYFNSAFNPLIYAFFYPWFRKAFNIIITGKIFSPNSSIIQLYNE

>Lobe_finned_fish$West_Indian_Ocean_coelacanth%Latimeria_chalumnae-TAARC2h#XM_006014034.1
MNATSFESMNTVDFCFKHINGSCIKTARTTETTVLIYIALGLAVLITLSGNLVVIISISHFKQLHTPNNMLVQSLAIADFLLGLCVMPFSTIRSVETCWYFDDLICKFHSGMDLLLCTTSIFHLCFIAIDHYYAVCDPLRYPNKINVQVAWFFIAIARLAPASYTIGLIYTGANDEGMKEYVAAISCVGGCFLFFNKTWVLVDSMTFFIPCLIMVAIYARIFIVARRQVRMIQSMEDKFRAKEENSSKTSQHREQKAAKTLAIVMGVFLFCWVPYFIDTILDEYSSVSTPTIVFDAVNWLGYLNSAINPLIYGFFYPWFRKAFKIIFSGQIFTSNSSTIRLHNE

>Lobe_finned_fish$West_Indian_Ocean_coelacanth%Latimeria_chalumnae-TAARC2i#XM_006014231.1
MDLTNVESMNTVEFCFKHINGSCIKTARTAETRILIYFVLVLATLITLAGNLVVIISISHFKQLHSPSNMLVFSLAVADFLVGLCVMPFSMVTLIETCWYYGDFFCKFHFGLNFLLCTVSIFLLGFIAVNNYYAVCDPLRYPSKITIQVAWIFIAIAWLAPAFYTVWTIYTAATDERSELSCIGQCYLYFNKILTLMDFLNFLIPCLIMVGIYAKIFLVARRQIRMIQSMEEMFQTKEEKSFKASRNREHKAVKTLALVIGIFLFCWLPYCTNMIIEEFSDVTVPLNVFDAVSWLGYLNSSVNPFIYAFFYPWFRKAFKLIFTCKMFASNSSTIHLYAE

>Lobe_finned_fish$West_Indian_Ocean_coelacanth%Latimeria_chalumnae-TAARC2j#XM_014483871.1
MNSTPSETVANLEFCFEHINGSCIKTTRPKEIKVILYIVLIFPTLVAVFGNAFVIISISHFKQLHSPNNMLIHSLATVDCLIGLCVMPFSIVRSIESCWYLGSFFCKLHTSLDLLLCTASFLHLGFIAIDRFYAVCDPFHYTTKITVRVALLFIFIGWIGPTLYTIGLICPGVNDAGLGELVASLSCVGGCFLYFNKVWVVVDAMVFFVPCFTMLCMYTRIFIVARRQAMLIKNMEGKFHSEEQDKTKAARNRENKATKTLAVLLGIFLFCWVSYYIIHIYDAYHNFTTSPIAYEAAIWLAYLNSTCNPLIYAFFYPWFRKALKLIVTGKIFSPASPTMQLYSE

>Lobe_finned_fish$West_Indian_Ocean_coelacanth%Latimeria_chalumnae-TAARC2k#XM_014484263.1
MPFNMITSVETCWYFGDLFCKFYLGMDFLLCTVSAFNLCFIAVDQYYAVCDPLHYPHKITVRVAWVFIAIAWLVPGFYVVMLINYVTNGEKEEYSTDMSCVGECLIYLDRIGVSVDCIVFFIPCLTMIAIYVKIFLVAKRQIRMIQAMEDKFEVTEKNCSKTSQNRTHKAAKTLAIVMGIFLFCWLPYYINTVIEEYSNLFTPSTLYHIMYWLSYLNSAFNPFLYGFFYPWFRKAVKIIFTGKVFSSSSSNIELYAEYK

>Lobe_finned_fish$West_Indian_Ocean_coelacanth%Latimeria_chalumnae-TAARC3a#XM_006013007.2
TAAMNASEFHDLEAIEFCFDIVNGSCPKELRSTAIQVLLYILFLGAILITICGILVVIISISHFKQLHSPTNLLILSLAMTDLLLGLLVMPFSTIHSVETCWYFGNTFCLLHSSFDMLLTSVSIYHLIFIAVDRYYAVCEPLLYSTKITIPVAGVFVTISWVISIIYTYGLLYSKANIAGMENYISSISCQGSCILLYNKLWGTLDSLLAFFIPCSVMIGLYTKVFIVARRHARFINCIAEKNSSLNIKGKFSRNKETKAAKTLGIVMGVFVLCWLPFFLNSIIDPHIGFSSPETVFDTLVWLGYFNSTFNPIIYAFFYPWFQKALKLILTLRIFRYGSSTFSLFTENHR

>Lobe_finned_fish$West_Indian_Ocean_coelacanth%Latimeria_chalumnae-TAARC3b#XM_006013443.1
MNVSEFHDLEALQYCFDNLNGSCPKELRSTAVQVLLYILFLGAILITICGNLVVIISISHFKQLHSPTNLLILSLAMTDLLLGLLVMPFSMIRSVETCWYFGDTFCLLHSSFDMLLTSVSIYHLIFIAVDRYYAVCKPLLYSTKITIPVAGVFVTISWVVSVINTYGSLYSKDHSEGIEDYIASISCQGNCILLYNELWRTLDSLLAFFIPCSVMIGLYTKVFIVARRHARFVNCIAEKNSSLNIKGKFSRNKETKAAKTLGIVMGVFVLCWLPFFLNSIIDPHIGFSTPEKVFDTLLWLGYFNSTFNPIIYAFFYPWFQKALNLILTLRIFRYDSSIFCLFTENH

>Lobe_finned_fish$West_Indian_Ocean_coelacanth%Latimeria_chalumnae-TAARC3c#XM_006014013.1
MNVSEFHDLEALQYCFDTFNGSCPKELRSTAIQVLLYILFLGAILITICGNLVVIISISHFKQLHSPTNLLVLSLAMTDLLLGLLVMPFSMIRSVETCWYFGDIFCLLHSSFDMLLTSVSIYHLIFIAVDRYYAVCKPLLYSTKITIPVAGVFVATSWVVSVLNIYGLLYSKDHSEGMEDYIASISCQGNCILLYNELWRTLDSLLAFFIPCSVMIGLYTKVFIVARRHARFVNCIAEKNSSLNIKGKFSRNKETKAAKTLGIVMGVFVLCWLPFFLNSIIDPHIGFSTPEKVFDTLLWLGYFNSTFNPIIYAFFYPWFQKALKLILTLRIFRYDSSTFILFTENH

>Lobe_finned_fish$West_Indian_Ocean_coelacanth%Latimeria_chalumnae-TAARC3d#XM_006014219.1
MCPFQILHIFSLKMNVSEFHGLEALQYCFDTLNGSCPKELQSTAIQVLLYILFLGAILITICGNLVVIISIAHFKQLHSPTNLLVLSLAKTDFLLGLLVMPFSMIQSVETCWYFGDTFCLLHSSFNMLLTSVSIYHLIFIAVDRYYAVCKPLLYSTKITIPVAGVFVTISWVISIIYTYGLLYSKAHILGIEDNVGSISCQGSCFAPLFNELWGTLDSLLTFFIPCSVMTGLYTKIFVVAKRHARIINCIAEKNLSSNIKSKFSRNKETKAAKTLGIVMGVFVLCWLPIFLNSIIDPHIGFSTSETVFDTLIWLGYFNSTFNPIIYAFFYPWFQKTLELILSFRILNQDSSTIILFSENH

>Lobe_finned_fish$West_Indian_Ocean_coelacanth%Latimeria_chalumnae-TARL1#NW_005823009.1_15000_18067
MQNLSQWSQFVNSPGQNGTEACSPSTTNSALKIFFYMFIITVIAATVIGNFLVVISIAYFKQLQSPTNVFVLSLAIADFFVGIIVMPYSMIRTIEGCWFFGSLFCRIHSSLDVMLCTASIFHLSCIAFDRYYAVCNPLVYTYKMSPRRVTTLVFICWVIPLLISFVPIMLGLHMLGIENVLPSDVCFLLANQVYAVCASFVAFYLPMLIMLGAYWKIYKVAKRQAMQIDAMENQVSTQNSSNEESKKQKHSMKRERKAAKTLGIIIGVFLIFWLPFFTTNIIDPFIGFQMDPVFWEVFLWLGYINSSMNPFLYAFFHRSFRRAFFIIIGCKICIPGSPQNTDLSNTKRELTERANN

>Lobe_finned_fish$West_Indian_Ocean_coelacanth%Latimeria_chalumnae-TARL2#XP_014347909.1
MNYVAIRGIVPRRMNNLFPNNSNGSQLCNSSEDRWSLWEQVESGVVFVILIMIIIITVTGNIFIIACIAYFKKLQTPTNIFILSLATADFFVGILVMPFSMIRTADKWYFGEIFCKIHSMLDLAFCAASIFSLCCIAFDRYLAVCDPLKYCYRMSKRRISILLLICWTLPTLISCVPILFDLNIIGFEEFLEGLDPCSCVLVFNIPYAIVTSSTCFIIPILIMIGNYGRIFQVANVQARQIHAMENRVTIQNVSPERTSQGSNMKKERKAAKTLGKIIGIFLGCWLPFFTTIIIHPVTGYTADSIISEVVLWLGYTNSAINPFLYAFYNKPFRHAFLIITECKTFDRNCQNPDLSVPTSRPQNELTNQ

>Lobe_finned_fish$West_Indian_Ocean_coelacanth%Latimeria_chalumnae-TAAR4a#XM_014498292.1
MNATSVWDLDEVQYCFEFINSSCPKSLQSRSIYMVMYIFMSGAIIITLIGNLLVIISISHFKQLHSPTNFLLLSLAFADFLLGFGIMPYSMIRSIESCWYFGESLCKIHSGCDMMLCAASIFHLCFIAVDRYCAVCDPLHYSVRITIPVVMLFLVISWLVPICFAFGLIFTDSHAEGIEDFLDSISCTGFCVVILNKLWGVLATVLAFFSPAVIMIGIYTKIFFVARRHAVVINNTIDKVNFVKDIKNKISKNKETKAAKTLSIVMGVFLLCWLPFTVISVVDPFLNFSTPAVLIDVFVWLGYFNSMFNPIIYSFFYPWFRKALKTLLTGEIFTQNSSIINLFP

>Jawless_fish$hagfish%Eptatretus_burgeri-HTR4#ENSEBUP00000027774
MGDEEKCFRPPQKIDRATLVLLNGEQLKNYIFsTFFCCVIILIAVLGNLLVILSVLFNRQLRKIKTHFFVVSLATADLLVALVVMPFGAIELAIGGWPFGQTFCLIRTSFDVMFTTASIMHLCCIALDRYYAICCKPLVYQNKMTPLRLVWMLGACWVLPSMISFIPIMNGWNAIGIEWLIAEREANSTQCVFVVNQVYAVTCSSVAFYIPFVLMTVAYQRIYVTARAHARHIRSLQRIGSNENGTNYEADDSSTSAAYQESVNNGGKANTAKPIGQQQHHASSRVMIETKAAKTLAFIMGCFCLSWAPFFISNVIDPFIDYSIPSAVWSTCLWLGYINSAINPFLYAFLNRTFRRAFLTILCCWKNAQHRAIFRTSACRPTTNETLSTQRMSILLKAEDQARKKQVLFLKSLGCSIRRPQSLSGCHSIMLPHLIECLQCKIHLKESFRYGNVEITLALTSQPHVSTHVGVLYALVLILVFMSIFIGKSCFHLRYLDRSFP

>Jawless_fish$sea_lamprey%Petromyzon_marinus-HTR4#ENSPMAP00000003348
VPLRSCHPVSDETSSQAEKYILAGIFSIIIAVTILGNLLVVVAVCKDRHLRKIKTNYFIVSLAVADLLVAILVMPFGAVERVQNDWPYGDKFCIIRTSFDVMFTTASIMHLCCIALDRFYAICCKPLVYQNKMTPLRVGLMLGACWVVPSLISFIPIANGWNIIGIEQQLELRLGQAKEANQTHCIFMVNKVYAVACSLVAFYIPLGLMAAAYQRIYVTARAHARQIGSLQRAVSKDTTGDEATMVQTQSTRFRHETKAAKTLAIIMGCFCLCWAPFFINNVIDPFVNYDTPQQLWDAWLWLGYANSALNPLLYAFLNRSFRRAFLAILCCWDAARYRRSSFSSHSVRYSVSTNGS

>Jawless_fish$sea_lamprey%Petromyzon_marinus-TARLL1a
MNSSLALGLMDGDPDRNASNVEPLICLIRDSGLRCRPARMSARIANIIFIVMIVTTVLNVLGNMTIIMAISYFRQLQVLPNTFTFSLAVADIMVGVVVMPFYTTQGVYDCWFYGQLFCKVHHFLDAFMCTASTWHLCCIAYERYLAICDPMHYRERFTWKTSALLLATAWLGSVFYVVPVMLGWIVIGIEDMMASRTCPNNCIFYMNKAFSSCGAFFTFMVPMTVMTLAYAKIYRVARKQARSISIQQKGSQGKSGFNKQQWAAMKREHNATKTVSIILGVFIFCYAPFFYTIVKDPWIDFRTNSFTWDMVNWFGHVNSAINPYLYGGFNRAFRNAIRIMFSRKFWQPGSRSAEL

>Jawless_fish$sea_lamprey%Petromyzon_marinus-TARLL1b
MNSSLALGLMDGDPGHNASHVEPLLCLIRESGLRCRPARLSARTANIIFIAMIVSMVLNFLGNMTIITAISYFKQLQVLPNTFTFSLAVADIMVGVVVMPFYMTQCVYDCCWFYSHAFCKVHHFLDAFISTASTMHLCCIAYDRYLAICDPMHYRERFTWKTAALLLAAAWLGSLLYVVPVMLGWIVIGIEDMMASRTCPDNCVFYMNKVFSSCGAFFSFVVPMTIMTLAYAKIYRVARKQARSISVQQQGGQGKSGFNKQQWAAMKREHNATKTVSIILGVFMFCWAPFFSTIVNDPWIDFKTNSIFWDIVNWFGHVNSAINPYLYGGFNRTFRNAIRIMFSRKFWQPGSRSAEL

>Jawless_fish$sea_lamprey%Petromyzon_marinus-TARLL2a
MAQSVLKLNLTNLTNVSSNSCVLNAFQLLCPPPEMSYASSVLVQTALVICIVAIAVGNTLVIASIAYFRELQSRMNVFTLSLALADFLVGVLIMPFSMLKTVHNCWFFGRWFCKIHTSLDYIFSTASILHLSCIAYDRYNAICHPLCYTQRVNRAKVVVMLGGCWVAPVIYVAPIMLGWNIIGIEEVVASMTCPDSCVMFKNTTFVLLDTVCAFMVPMSIMGVAYGKIYKVARDQSRRVHSQHQQQVDGNALKREHNATKTLGLIMGAFCVCWLPYCVVSLVDVFVHFQTSGVVWSVVAWLGYINSGFNPVLYGLFNRPFRRAFAIVLSKRIFTSDTRNVDLFRED

>Jawless_fish$sea_lamprey%Petromyzon_marinus-TARLL2b
MAQSVLKLNLTNLTNVSSNSCVLNAFQLLCPPPEMSYASSVLVQTALVICIVAIAVGNTLVIASIAYFRELQSRMNVFTLSLALADFLVGVLIMPFSMLKTVHNCWFFGRWFCKIHTSLDYIFSTASIVHISCIAYDRYNAICHPLCYTQRVNRAKVVVMLGGCWVAPVIYVAPIMLGWNIIGIEEVVASMTCPDSCVMFKNTTFVLLDTVCAFMVPMSIMGVAYGKIYRVARDQSRRVHSQHQQQVDGNALKREYNATKTLGLIMGAFCVCWLPYCVVNVVDVFNNDQTSRWVWSVVAWLGYINSGFNPVLYGLFNRPFRRAFAIVLSKRIFTSDTRNVDLFRED

>Jawless_fish$sea_lamprey%Petromyzon_marinus-TARLL2c
MEPNFTKIANLTNSSSGSCVLNAFQLLCPPPEMSYASSVLVQTALVICIVAIAVGNTLVIASIAYFRELQSRMNVFTLSLALADFLVGVLIMPFSMLKTVHNCWFFGRWFCKIHTSLDYIFSTASIVHISCIAYDRYNAICHPLCYTQRVNRAKVVVMLGGCWVAPVIYVAPIMLGWNIIGIEEVVASMTCPDSCVMFKNTTFVLLDTVCAFMVPMSIMGVAYGKIYRVARDQSRRVHSQHQQQVDGNALKREHNATKTLGLIMGAFFLCWLPYIVVSLVDVFVHFQTSGVVWSVVVWLGYINSGFNPVLYGLFSRPFRRAFAIIISKRIFTSDTRNVDLSRED

>Jawless_fish$sea_lamprey%Petromyzon_marinus-TARLL2d
MNSTLIKCIITYYNLNCTTPHLSYTHGLVVQGVLLFFIIATILGNMLVIASIIYFKQLQSHTNSLTLSLAAADLLVGLVVMPFSMMRTVHSCWFYGKLLCKLHCSLDYIFSTVSILHLSCVAFDRYVAICDPLHYTSRVTNNTVAFMLILCWTCPLVYFAPFLLSWNIIGIEEMVQSRICADTCAIVKNVWFAYVDTCCAFITPMAIMITTYVKIYRVARRQARQVSAASVALQLNRDERQNQWALMKREHNATKTLGIIMGGFLFFWLPNFVASLIDPVNDFQTDPLVWNIVVWLGYINSTINPLLYASFNRPFRKAFKIMFSLEITHLSTRNKDLD

>Jawless_fish$sea_lamprey%Petromyzon_marinus-TARLL3a
MENRTVGPYDHCIDSFYHLNCSTPTLSVPERTAALSAITTLILATILGNLLIITSIAYFRQLQTRTNIMALSLAVADLLVGLTVMPYSMMKAVYKCWFYGQFFCNLQFFLDYTLTNSSIIHLGCIAYDRYVAICDPLRYPQRVTNHTVVMMLLISWFGPALFSSPILVNFNLEWSRGIIEIISCPNECLFFVSTWLVSLVGVCPYVLSLLTMSYVYARIYVVARRQGHQISSVSLQVHAQQQQQQQQVEHTNFRQKSTAMKREHSAAKTLGSIIGFYLLSWLPFYMVVLFFPNFQNSSAAVRITTWIGYISSAINPVLYASLNRPFRSAFVALISCKVLSFSRARTMDLSGVK

>Jawless_fish$sea_lamprey%Petromyzon_marinus-TARLL3b
MANLTDTHASAGCILYMDAFNCTGPTMPLPARSASLAVISLFVVTTVLGNLLIISTIAFFKQLQTSTNVLALSLAVTDFLIGLIIMPMAMTKEMFNCWFYGDVFCNVHFFIDYMLTNCSMLHLGSIALQRYVAISDPLHYATRMTRRSLAAIIGFCWLGSAVFSSPILLSFSSALSEQTVARKSCADNCLFYVHMGIMFVVGYCPYFASLLVIVCVYAKIYRIARNQMRKIRSVACKVEETTLQVIKREHNATKTLGVIIFFFLVSWLPYYLIVLSSMAVKNTMSVYRVALWAGYISSAFNPLLYASFNLHFRNAFKMMLSCKIFAPGARHTNLNYLNKATNDHN

>Jawless_fish$sea_lamprey%Petromyzon_marinus-TARLL3c
MMEANSTLGECHVPFLEFNCTGPGLEPTDQALVLSILILFIAATIIGNLLIVCAVLRFRQLQTRTNAVNDIAGSGRPDGGRRDHSLQHDARGLQVLVFGQTFCRIHYFMDYWFTNASILHLGCIAFDRYVAICDPLRYQQRVTNHTVVLMLLMCWLCSALFSAPILISLSDVLSNGVMDRTSCPDECVFIVNLGLTFLIGICPYFLSLFILSLAYAKIFRVARVQASQIHAAGKHGADSSSSASIVGDANSKRTWLAMKREHNAAKTLGMIIGFFLLSWLPFYVISVVDVIIDYQTNAVLRRTVTWVGYFSSAVNPVLYASFNRPFRNAFRDIVSCRAFAVGARNKDLFGS

>Jawless_fish$sea_lamprey%Petromyzon_marinus-TARLL3d
MDNSSLASSPSCVISFSNLNCTPTSLNSKHDRAVAVFTISLFIAVTILSNLLIVSAVALFRQLQTRANALALSLAVSDLLVGVVIMPLSLTKSVYKCWFYAPLLCHVHFFCDYWFTTASVLHLSCIAYDRYVAICDPLRYQQRINRRTLVFMLLFCWLCSALLSTPILLSLSPTLSQGTIAKNGCPDDCRFFISVGILFAIGMWPYFTSVLLVVLMYGRIYRVARGQARKIAALSRASSGLGGGEEAGRAAASRWASMRREHSAAKTLGAIIAAFIISWLPYYIIAIVLTVDESVILPYKVSVWFGYMNSAINPILYATFNKQFRRAFKAILTFNTFPSRAADDEMSSTKN

>Jawless_fish$sea_lamprey%Petromyzon_marinus-TARLL3e
MPNHSDHAASSTCVSFNHLNCTGPSLPPLSRHLVLALLLIFIAATVLGNLLIIAAIASFRQLQTRANALALSLAVSDLLVGILCMPSSTLKTIYNCWFFPDVLCHWHFFADYMFTTASVLHVTCIAFDRYVAISDPLRYAARVTPRTLVAMLAFCWLGSALVSSPILLSLSDHEALSGPTIHRILCPNDCFFYISIGTMLVIGMGPYFASMLVVVAVYARIYAVARGQARRIAASASGSQVRGHAEEAANSATVKNLKREHNATKTLGAIICSFLLSWLPFYIITIVSMFVNDMFLSYRVTLWLGYISSIVNPFLYALLNRQFRSPFRTLLSVKVFSVLGSRGDDFMGVKKS

>Jawless_fish$sea_lamprey%Petromyzon_marinus-TARLL3f
MQNTSSTPHVQTECVIFADFNCTGPTQVREVRLVLLVVFAIFITATILGNLLIITAIASFTKLQTHANFLALSLAVSDLLVGVFIMPLSMMKTVYDCWFYASVLCNAHYFLDYTLTTATILHITCIAYDRYVAICDPLRYPTRVTVRTIAALLVLCWLGAAIFSSPILLSFSPTLSRGNIERVSCPDDCVFSVSFGILVTIGMGPYFASVHVVLLMYAVIYRVARRQSRKVAAEAASSSAVDSSAVKNMKREHSAAKTLGAIIGTFMLSWLPYYVVAMISFTVDGLFIPYRVAMWIGYCSSAINPLLYASFNRSFRTAFRDIFRLRVFSAVVRRDAGLSERSHGQATTR

>Jawless_fish$sea_lamprey%Petromyzon_marinus-TARLL3g
MMEANSTLGECHVPFLEFNCTGPGLEPTDQALVLSILILFIAATIIGNLLIVCAVLRFRQLQTRTNAVTTSLAVADLMVGAVIIPCSMTHEVYRCWFFGQTFCRIHYFMDYWFTNASILHLGCIAFDRYVAICDPLRYQQRVTNHTVVLMLLMCWLCSALFSAPILISLSDVLSNGVMDRTSCPDECVFIVNLGLTFLIGICPYFLSLFILSLAYAKIFRVARVQASQIHAAGKHGADSSSSASIVGDANSKRTWLAMKREHNAAKTLGMIIGFFLLSWLPFYVISVVDVIIDYQTNAVLRRTVTWVGYFSSAVNPVLYASFNRPFRNAFRDIVSCRAFAVGARNKDLFGS

>Jawless_fish$sea_lamprey%Petromyzon_marinus-TARLL3h
MPETNSTLGKCAAPFLQLNCTGPGLEPTNQAFVLSIIILLIVVTIIGNLLVACAVLRFRQLQTRTNAVTTSLAVADLMVGAVIIPCSMTQEVYRCWFFGQTFCRIHYFMDYWFTNASILHLGCIAFDRYVAICDPLRYQQRVTNRTVVLMLLMCWLCSALFSAPILISLSDVLSRGVMERTSCPDECVFIVNFGLMFIIGICPYFLSLITLSLAYAKIFSVARVQASQIHAAGKHGADSSSSASIVGDANSKRTWLAMKREHNATKTLGMIIGFFLLSWLPFYIISVVDVIIHYQIDAVMWGTVTWIGYFSSAVNPILYASFNRPFRNAFRDIVSCRAFTSRRGT

>Jawless_fish$sea_lamprey%Petromyzon_marinus-TARLL3i
MENRTVGPYDHCVDSFYHLNCSSPTFSMSERTAALSAITTLILATVLGNLLIITSIAYFRQLQTRTNIMALSLAVADLLVGLTVMPYSMMKAVYKCWFYGQFFCNLQYFLDYMLTNSSIMHLGCIAYDRYVAICDPLRYSQRVTNHTVATMLLISWFGPALFSSPILVNFNPEWSRGIIEIISCPNQCLFFVSTWLVSVVGVCPYVLSLLTMSYVYARIYVVARRQGRQISSVSLQVHAQQQQQQQVEHTNTRQKWTAMKREYSAAKTLGSIIGFYLLSWLPFYMVVLFFPNFQNSSAAVRITTWIGYISSAINPVLYATLNRPFRSAFVAVISCKMLSSTRARTMDLSGVK

>Jawless_fish$sea_lamprey%Petromyzon_marinus-TARLL3j
MTYSSSNNTTGHCVELFENQICSKPKLSYEDRIVAMAVLSFFISATIFGNCLIITAIAFFRQLQTNTNALALSLAVSDLLVGAIIMPFSVNRSVYQCWFHGRVFCKVHFFLDYAICNASILCLGCIAFDRHVAICDPLRYAQRVTRGTLASMIVLIWVGAALLSAPILLSLSETWAKGIIEITGCPDGCHFAVHVILTLVVGILPYFIIMLLMLLVYGRIYGVARRQSRQINNSRGSRASDADSRSKWVAMRREHSATLTLGMIVGFYLVSWLPYFTASVLEMAFGISTSALVWATVTWFGYANSVVNPILYATFNRPFRTAFRIIFSSEMFAPGARGADLHGLKVAGG

>Jawless_fish$sea_lamprey%Petromyzon_marinus-TARLL3k
MENTTSTSASKCVVSYYGLNCTKMDFSKSETALIVGIMSFFIATTILSNLLIISAVAFFRQLQTRTNTLALSLAVSDLLVGVVIMPLAMIKSVYKCWFYVQWFCNVQFFCDYWFTTASVLHLSCIAYDRYVAICDPLRYAQRVTRRTLTFMLLFCWIASAIISTPILLSMSPTLAKGRIEMVGCPNDCRFLISVGILFTIGMVPYFTSVLLIMLMYGRIYHVARSQARKIGTQSHGLPGVSSEATSRWANMKREHNATKTLGSIIAAFIISWLPFYILAIVFTMYEDIFLPYKISFWIGYMNSTINPILYAVFNKQFRHAFKTMLSFKVFSSTARDKEMN

>Jawless_fish$sea_lamprey%Petromyzon_marinus-TARLL3l
MFCGLVFLALDNSTTMDNSTTGSLCSLHYENYNCTGPSLSEEDRILTLAIIIFFIIATILGNLLIIVAIAFFRQLQTHANILALSLAVSDFFIGLLIMPFRMMHAVYQCWFYASFFCHLHYFLDYTLTTSSIIHLSCIAYDRYVAICDPLRYPTRVTDRTVAVMLALCWIGAAIFTTPALLSLSPTLSRGTIERGGCPDNCMFIVNLGLHFAYGMCPYFLSMFIILLIYSKIYRVARRQARRVTADVPMEAQRTEVANGGSSGGSGGGDEAAKRWKSTMKREHNAAKTLGSIIGCFMLSWLPYDILVIIFPFYKNTSVAYEVVCWIGYISSTVNPILYASINRPFRMAFGRILRLDFFSAEARHLELSKH

>Jawless_fish$sea_lamprey%Petromyzon_marinus-TARLL3m
MAENSSSSSSSNSGSGAEGSSECVVSYYGLNCTQMDFSKSESALIVGIMSFFITVTIISNLLIISAVVFFRQLQTRANALALSLAVSDLLVGVVIMPLAMVKSVYKCWFYARWLCNVQFFWDYWFTTASVLHLSCIAYDRYVAICDPLRYAQRVTRRTLTFMLLFCWIASALLSTPILLSMSPTLSKGRIETVGCPDDCRFLISVGILFTIGMWPYFTSVLLIMLMYGRIYRVARGQARKIAAMDRTSSGLGGGEEAGRVAASRWASMRREHSATKTLGAIIAAFIISWLPFYIIAVIFTMDESVLLAYKVAVWIGYMNSAINPILYATFNKQFRHAFKEILTLNVFLSPADRNKEMQ

>Jawless_fish$sea_lamprey%Petromyzon_marinus-TARLL3n
MDNSTTGSPCSLHYEYYNCTGPSLSEEDRALTLAIIIFFIIATILGNLLIIVAIAFFRQLQTHANTLALSLAVSDLLIGLLIMPFSMMHAVYECWFYASFFCHLHYFLDYTLTTSSIIHLGCIAYDRYVAICDPLRYPTRVTDRTVAVMLALCWIGAAIFTTPTLLSLSPTLSRGTIERGGCPDSCMFTVDLGLHFAYGMCPYFLSMFIILLIYSKIYRVARRQARRVTAGVPIHAQRVEVANGASSGGGRDGDEAAKRWKSTMKREHNAAKTLGSIIGCFMLSWLPYYILVIVFPFYKNTSTAYEVVCWIGYISSTVNPILYASINRPFRTAFGRILRLDFFSAEARHLELSKH

>Jawless_fish$sea_lamprey%Petromyzon_marinus-TARLL3o
MDNSTTGSPCSLHYEYYNCTGPSLSEEERTLTLAIIIFFIIATILGNLLIIVAIGFFRQLQTHANILALSLAVSDLLIGLLIMPFSMMHAVYECWFYASFFCHLHYFLDYTLTTSSTIHLGCIAYDRYVAICDPLRYPTRVTDRTVAVMLALCWLGAAILTTPTLFSLSPTLSRGTIERGGCPDSCMFTVDVGLHFAYGMCPYFLAMFIILLIYARIYRVARRQARRVTAGMPIHSQRGEVANGGSSGGSDGDEAARRWKLTMKREHNAAKTLGSIIACFMLSWLPYDIMVMVFPFYKNTSAVYEVMSWIGYISSTINPILYASINRPFRIAFGRILYLDVFSSEARHLELFQH

>Jawless_fish$sea_lamprey%Petromyzon_marinus-TARLL3p
MNHTSAPSTRNPCVTFRSFNCTGPSLPENYRALLLAILAFFTLATILGNLLIISSIAFFRQLQSFPNVLALSLAFSDFLVGLVIMPLAVTKVIYNCWFYARLYCNVHYFLDFTFTNCSILHLCSIALNRYVAITDPLRYESRVTRRTLVVMLVTCWLGSAVSSSPILLSLSPTLSVGTIKRISCPDDCVFDINIGIMVVIGYCPYFASLVVIVCIYGKIYRIARAQVTKIRAQQGGGAGGGAGAGGGGGPRTDKDNAEALLKLRTMKREHSATKTLGVIIGFFLISWLPYYVIVLASLALADTLLAYRVALWIGYISSAFNPILYAAFNRPFRNAFRLMFRLKVFGEGARDTDLSGRLK

>Jawless_fish$sea_lamprey%Petromyzon_marinus-TARLL3q
MANTTKTLQCIDYHGYNCSGPSLPEKSQPIILIIISFFIVVTILSNLLIISSVIIFRQLQTHTNILAMSLAVSDFSLGSMVMPLRMMGTVYNCWYYDYSFCNVLYFVDYTLCTSSIFHLSCIAYDRYVAICDPLRYAQRVTKRAIVAMLLISWLGAALFTSPSLLSFSPQLAPGAIEREGCPDDCLFSVDVSLHFFYGACPYFITMLVIMAVYARIYHVARRQARQIKAATTKVQSQGQQRVSSMRREHNATVTLGSIIAAFFLSWLPFYIIVLVFPFVSNFDVEYEVATWMGYISSAVNPLLYASFNRQFRGAFRKILSLRIFRAGERNFRLSE

>Jawless_fish$sea_lamprey%Petromyzon_marinus-TARLL3r
MANTTKTLQCIDYHGYNCSGPSLPEKSQPIILIIISFFIVVTILSNLLIISSVIIFRQLQTHTNILAMSLAVSDFSLGSMVMPLRMMGTVYNCWYYDYSFCNVLYFVDYTLCNSSIFHLSCIAYDRYVAICDPLRYAQRVTKRAIVAMLLISWLGAALFTSPSLLSFSPQLAPGAIEREGCPDDCLFSVDVSLHFFYGACPYFITMLVIMAVYARIYHVARRQARQIKAATTKVQSQGQQRVSSMRREHNATVTLGSIIAAFFLSWLPFYIIVLVFPFVGNFDVEYEVATWMGYISSAVNPLLYASFNRQFRGAFRKILSLRIFRAGERNFRLSE

>Jawless_fish$sea_lamprey%Petromyzon_marinus-TARLL3s
MYNNTSNPCAALYHGYNCTGPSLPPTNLCAVVVLLSSFIAATVLGNLLIICSIAFFKQLQTFPTTLALSLALSDFLVGLVIMPFAVMKTAYRCWFCASAFCNAHHFLDYMFTNSSIFHITCIAFERYVAISDPLRYRARVTRKTMAAMLLLCWLGSALFSSPSLVSLMSKSASGGLIQRVRCPNDCVFSVYIGIQAVIGISPYFISLVVIVLVYGRIYSIARRQAQKINSEGSRRRGQDAAAASAACTDALHKWKAMRREHNATKTLGVIIFFFLLSWLPYNVTVIVFEFVAYASDVYQVTLWIGYISSAFNPILYACFNRPFRTAFHRILRLKVFTLADRDFAFSTAQDGGH

>Jawless_fish$sea_lamprey%Petromyzon_marinus-TARLL4a
MSSHANTTSPACGLTFYDFNCSRASVTSSSERAQVMSLLLSISAITIAGNLLTITSILYFRQLQTRTNILTLSLAVADLLVGLLIMPFSVMRSVHNCWFYGRVFCRVHTWLDYTFCTSSIVHLSCISFDRYVAISDPLRYEQRVTRRACVRMLVCCWLCLLVYGLAFMLEWNLVGLEEEVAHICPDDCPVLLNLPFAMANTIFACIVPMMLMTLAYGRIYQLARQQARKITSAAVGSNADSARSSLRREHSATITMGIIVGVFISLWIPYFVVSVTEPIFGYHASSVTWEVINWFTYINSTANPILFAAFNRPFRNAFYLILSGRMFASSCRGVDLFDVLRALAKARG

>Jawless_fish$sea_lamprey%Petromyzon_marinus-TARLL4b
METLNESIRNSSLLCVEAFHNFHCTYNDVSEAERAILIAIIIPAIAITIFGNLLTVVSILYFRQLQTRTNVLTLFLAVADLLVGLLIMPFSAMRSVYNCWFYGWTFCKIHSWFDYTLCTLSVLLLSCISFDRYVAISDPLRYHQRITNRTCALMLLFCWLCLPFYGLVFMLEWNLVGLEEELAQICPDDCPVLLNLPFAMANTIFGCVVPMILMTLAYGRIYQLARQQARKITSTAMGSNVDSARSSLRREHSATITMGIIVGVFISLWMPYFVVSTTESIFGYQASSLAWEFINWFTYINSTVNPILFAAFNRPFRNAFYLILSGRIFSSSYRGVDLFNVQHGSKVNQGAKRCVSTLISKESDR

>Jawless_fish$sea_lamprey%Petromyzon_marinus-TARLL4c
MPLHNESFPSVLCVVTFATFNCTPSQMTNVERALLMGAFTIAVATTITGNMLTISSILYFRQLQTRTNVLALSLALADLLVGLLVMPFASTRTAYGCWFYGRTFCKVHTWFDYTLCTSSILNLMCISLERYVAICDPLRYARRVTGATLVAMLVLCWSGVVAYGLAYLLEWNIAGIEDSVQQTTCPDNCPVFMNVQFALTNTLCAYVTPMLLMLAAYANVYAMARAQARKISIAMLQARSADAAVRSRWSAMKREHSATKTLGIIMGAFVVFWVPFFVVAASEPLLGYASDPVVWEVANWFTYINSTMNPILFAAFNRSFRNAFYLIVSGKIMRGSYRGTDLFSFNGSGK

>Jawless_fish$sea_lamprey%Petromyzon_marinus-TARLL4d
MNESGSNDSSRRCVWTFHQVSCTSSDLSAAERTTLLAILLSISAITIAGNILTIASILYFRQLQTRPNVLTLSLTVADLLVGMLIMPFNTMSSMHNCLFYGRVSCRVHTWLDYIFCTSSIVHLSCISFDRYVAISDPLRYSDSVTHAALAAMLALSWFSFPIDGLVFMMQWNLVGLEEETRRSCPDDCEVILNLPYAVAITTCAFVLTMLLMALAYDRIYRLARVQSREINSLGAQVQKASSDGECLSKWNAMKRDHNATITLGIIIGIFIVIWMPYFVVSATEPMVGYQAGPVAWEVINWFTYLNSMANPILFAAFNMSYRWAFRLLVMCSAFRPGIRGVDLFNFMERPA

>Jawless_fish$sea_lamprey%Petromyzon_marinus-TARLL4e
MTPDLNVSRAHDLCALRFRGFNCTEVVYRPAARAALLSALLVFVAVNLIGNAAVIASVLYFRQLQTRANALALSLACTDILVGAVVMPLSAVREAYTCWFYGHAACRLHTWLDYSLTTSSVAHLACVAADRSVAIGDPLRYRERVTPAAVALMVGLCWLSLAGYAVPILAFWPTVMVPEPCPDNCNVEVNVEYAMANTVCAYALPLSVMVAVYARIYAQARAQSRKIKALAMPVAVAASGDRPEAPSWKAMRREHNATLTLGTLGGVFVLCWVPYFIASSAESFLGTDAAILLVDVANWFTYVNSTINPVLIMLLNRSLPRRAEGDAQRQGVHAQVPGERFARLALGE

>Jawless_fish$sea_lamprey%Petromyzon_marinus-TARLL4f
MNESGSIDSSRRCVWTFHQVSCTSSDLSAAERATLLAILLSISAITIAGNILTIASILYFRQLQTRPNVLTLSLAVADLLVGLLIMPFNAMSSMHNCLFYGRVSCRVHTWLDYIFCTSSIVHLSCISFDRYVAISDPLRYSDSVTHAALAAMLALSWFSFPIDGLVFMMQWNLVGLEEETRRSCPDDCEVILNLPYAVAITTCAFVLTMLLMALAYDRIYRLARVQSREINSLGAQVQKASSDGECLSKWNAMKRDHNATITLGIIIGIFIVIWMPYFVVSATEPMVGYQAGPVAWEVINWFTYLNSMANPILFAAFNMSYRWAFRLLVMCSAFRPGIRGVDLFNFMERPA

>Jawless_fish$sea_lamprey%Petromyzon_marinus-TARLL4g
MTPDLNVSRAHDLCALRFRGFNCTEVVYRPAARAALLSALLVFVAVNLIGNAAVIASVLYFRQLQTRANALALSLACTDILVGAVVMPLSAVREAYTCWFYGHAACRLHTWLDYSLTTSSVAHLACVAADRSVAIGDPLRYRERVTPAAVALMVGLCWLSLAGYAVPILAFWPTVMVPEPCPDNCNVEVNVEYAMANTVCAYALPLSVMVAVYARIYAQARAQSRKIKALAMPVAVAASGDRPEAPSWKAMRREHNATLTLGTLGGVFVLCWVPYFIASSAESFLGTDAAILLVDVANWFTYVNSTINPVLIMLLNRSFRGALKATLSGRVFTRKCRESDLLDWP

>Jawless_fish$sea_lamprey%Petromyzon_marinus-TARLL4h
MVMAFIAYFRHLQTRTNALALSLALADFLVGLLIMPYSTMRSVDRCWPYGGGVFCRVHTWLDFSLTTSSVVHLCCISYDRYVAVADPLRYPQRVTRRAVALLLLCCWLSVPVYSWPIMSGWYSVGVPDGPGAFPGCREVCPVSVNATFGLANMLCAYAAPMLLMSLTYAKIYRLARAQARKIDAATAGLRRLGPADGAADDGDGGRWKAAMRREHNATKTLGVIAGVFVLCWVPYFVLSASDSLLDDATRRAAADISNWLTYVNSTLNPVLVVALNRSFRNAFRATVACRVFAPGFRTADLFNYDGSER

>Mammal$African_savanna_elephant%Loxodonta_africana-TAAR1#XP_003404057.1
MMSFCHDVINVSCVKSNWSNDTRATLYSLMVLVILTTLVGNLIVIISVSHFKQLHTPTNWLIHSMATVDFLLGCLVMPYSMVRSVEHCWYFGEVFCKIHTSTDIMLSSASIFHLSFISIDRYYAVCDPLRYKARISILVILVMIFISWSVPAIFAFGMIFLELNVKGAEEIYYKHVHCIGGCSVFFGKTPGVLAFMTSFYIPGSIMLCIYYRIYFIAKRQARSINNANQKFQIGLEEKNGISQSKERKAAKTLGIVMGVFLICWCPFFVCTVTDPFVEYTIPPTLNDVLIWFGYLNSTFNPMVYAFFYPWFRRALKMILLGNIFQKDSSRCKLLSESNP

>Mammal$African_savanna_elephant%Loxodonta_africana-TAAR2#XP_023402446.1
MLDCSEYGNGSCTENERSVGVRAAMYVFLAGAIFITVFGNLAMIISISYFKQLHTPTNLLILSMAATDFLLGFTIMPYSMIRSVENCWYFGLTFCKIHYSFDLMLSITSIFHLCSVAIDRFYAICYPLHYSTKMTVPVIRRLLLLCWSIPGAFAFAVVFSEAYADGIEGYDILVACSSSCPVMFNKLWGTTLFMAGFFTPGSVMVGIYGKIFAVSRKHARVINNLPENQNNQMRKDKKAAKTLGIVMGIFLLCWFPCFFTILLDPFLNFSTPAVLFDTLTWFGYFNSTCNPLIYGFFYPWFRRALKYILLGKIFSSHFHNINLFSQKETE

>Mammal$African_savanna_elephant%Loxodonta_africana-TAAR3#XP_003404059.1
MDLTYIPEDLTNCPKFGNKSCPPTNRPFNVRVVMYSVMTAAMVITIFGNLVIMISISHFKQLHSPTNFLILSMATTDFLLGSVIMPYSMVRSVESCWYFGDGFCKFHASFDMMLSLTSIFHLCSIAIDRFYAVCYPLHYTTTMTISMIKRLLAFCWSAPAFFSFGLVLSEANVSGMQSYEILVACFKFCALTFNKFWGTVLFTTCFFTPGSIMVGIYGKIFIVSKRHARLISNMPENTKGEEKKNLSKKKDRKAAKTLGIVMGVFLACWLPCFLAVLIDPYLDYSTPIIVLDLLVWLGYFNSTCNPLIHGFFYPWFRKALKHIVSGKIFSSHSKTTNLFPEAHY

>Mammal$African_savanna_elephant%Loxodonta_africana-TAAR4a#XP_003404060.1
MNSHDLWNPPEVQFCFAFVNSSCPKNVRSVLSAFAMYVVMIGAIVMTMLGNMVVIVSIAHFKQLHSPTNFLILSMAITDFLLSCVVMPFSMIRSIESCWYFGDLFCKIHSCCDIMFCTTSIFHLCFISVDRYYAVCDPLHYVTKITIPVIEVFLLISWSFPTFFAFGLVFSELNKIGAEDFIAAIDCTGSCVLIFNKLWGTLVSFIAFFLPGTVMVGIYIHIFTVARKHAKQIDMGPKMKQVGSESEIKNSSKKENKATKTLSIVVGVFVLCWLPFFVLTITDPFINFTTPEDLYNVFLWLGYLNSTFNPIIYGMFYPWFRKALRMIVTGMIFHPDFSTLSLFPTHG

>Mammal$African_savanna_elephant%Loxodonta_africana-TAAR4b#XP_003404061.1
MSLPDPWNSPEVQFCFAFVNSSCPKNVRSVLSAFALYVVMIGAIVMTMLGNMVVIVSIAHFKQLHSPTNFLILSMAITDFLLSCVVMPFSMIRSIESCWYFGDLFCKIHSCCDIMFCTTSIFHLCFISVDRYYAVCDPLHYVTKITIPVIEVFLLISWSFPTFFAFGLVFSELNIIGTEDFIAAIDCTGSCVLIFNKLWGMLASFIAFFLPGTVMVGIYIHIFAVARKHAKKIDVGPKMKQAGLESKIKTSSKKESKATKTLSIVMGVFLLCWLPFFVMIVTDPLINFTIPENLSHAFVWLAYFNSTLNPMIYGMFYPWFRKALRMIVTGTIFRPDSSTLSLFLAHS

>Mammal$African_savanna_elephant%Loxodonta_africana-TAAR5#XP_003404138.1
MSAVPNQGAEEQSEAFCYQVNGSCPRTIHPLGIQLAIYLVCAAGILITVLGNLFVVFAVSYFKALHTPTNLLLLSLALADMFLGLLVLPLSTIRSVESCWFFGDFLCRLHTYLDTLFCLTSIFHLCFISIDRHCAICDPLLYPSKFTLRVAVRYILAGWGMPAAYTAVFLYTDVVERGLSQWLEEMPCVGSCQLLFNKFWGWLNFPVFFFPCLIMISLYVKIFVIATRQAQQISTLSKSPVGAARHERKAAKTLGIAVGIYLLCWLPFTIDTLLDSLLNFITPPLVFDIFVWLAYFNSACNPIIYVFSYRWFRKALKLILSREIFSPQTPAIDLYQE

>Mammal$African_savanna_elephant%Loxodonta_africana-TAAR6a#XP_003404135.2
MSPSVNSSTMSSSASPPAPEQLCYENVSGSCVKSPYSPGPRVVLYSVFGCGALLAVFGNLLVMISVLHFRQLHSPTNFLISSLACADFLVGVIVMPFSMVRLVESCWYFGDSFCIFHTCCDVAFCYSSLFHLCFISIDRYIAVTDPLAYPTKFTVSVSGICIGLSWILPITYSGAVFFTGANDDGLEELSSALNCVGGCQTVVNQNWVLIDFLSFFIPTLVMIILYANIFLVARRQAEKIATRESSLSSESYKARVAKRERKAAKTLGITVVAFMISWLPYSIDSLIDAYMGFITPAYIYEICCWCAYYNSAMNPLIYALFYPWFRKSIKLIVSGQVLKDHSATMNLFSEQM

>Mammal$African_savanna_elephant%Loxodonta_africana-TAAR6b#XP_023402726.1
IPKGTTSPSVNSSTLSSSTSPPAPEQLRYENMSGSCVKSPYLPGPRMVLYTVFGCGAVLAVFGNLPVMISVLYFKQLHSSTNFLITSLECADFLVGVTVMPFSMIRSVVSCWYFEDTFCTFYMCCDVAFCYSSLFHLCFISMDRYIAVTDPLVYPTKFTVSVSGICIGLSWILPIVYSGAVFYTGVNDDGLEELVSAFSCIGGCQIAVNQGWVLVDFLLFFIPTLVMIILYSKIFLVARKQAKKIENCNSKAESSSGTYKARVAKRERKAAKTPGVTLVVFLISWLPYMIDSVFYSFLGSMTPSYVYEIFCWFTYYNSTLNPLIYAVFYPWFRRAIKLILTGEILKDSSSTINLFPKKA

>Mammal$African_savanna_elephant%Loxodonta_africana-TAAR7a#XP_003404143.1
MSTELSPPAPVQLCYENLNGSCVKTSYSPGPRVMLYLVFGSGAVLAVFGNLLVMISMLHFKQLHSPANFLIASLACADFLVGVTVMPFSTVRSVESCWYFGEIYCTFHSCFNGSFCYASIFHLCFISVDKFIAVTDPLIYPTRFTASVSGICIAFSWLLSILYSFSLLCSGANETGLEELVSGLSCVGGCQIAVNSNWVFVNFVLFFIPTLVMIIVYSKIFLVAKQQARKIESLSNKTETSSDSYKDRVAKRERKAAKTLGIAVIAFLISWLPYFIDIVIDAFLGFITPTYIYEILVWFAYYNSAMNPLIYAFFYPWFRKAIKLIITGKVLRENSSTTNLFSD

>Mammal$African_savanna_elephant%Loxodonta_africana-TAAR7b#XP_003404147.1
MSNDWSPPAPVQLCYQNLNGSCVKTSYSPAPRVMLYLVFGSGAVLAVFGNLLVMISILHFKQLHSPANFLIASLACADFLVGVTVMPFSTVRSVESCWYFGEIYCTFHSCLEGSFCYASIFHLCFISVDRFIAVTDPLIYPTRFTASVSGICIAFSWLLSIGYSFSLFGSGANETGLEELVSALSCVGGCQIAVNSNWVFVNFVLFFIPTLVMIIVYSKIFLIAKQQARKMESLSNKTETSSDSYKDRVAKRERKAARTLGIAVIAFLISWLPYFIDTVIDAFLGFITPVYIYEILVWFAYYNSAMNPLIYAFFYPWFRKAIKLIITGKVLRENSSTTNLFLD

>Mammal$African_savanna_elephant%Loxodonta_africana-TAAR7c#XP_003404156.1
MSNDWSPPAPVQLCYQNLNGSCVKTSYSPAPRVMLYLVFGSGAVLAVFGNLLVMISILHFKQLHSPANFLIASLACADFLVGVTVMPFSTVRSVESCWYFGEIYCTFHSCFEGSFCYASIFHLCFISVDRFIAVTDPLIYPTRFTASVSGVCIAFFWLLSISYSFSLLCSGANEAGLEELLSALSCVGGCQVAVNSNWVFVNFVLFFIPTFVMIIVYSKIFLIAKQQARKMESLSNKTETSSDSYKDRVAKRERKAAKTLGIAVIAFLISWLPYFIDTVIDAFLGFITPVYIYEILVWFAYYNSAMNPLIYAFFYPWFRKAIKLIITGKVLRENSSTTNLFSD

>Mammal$African_savanna_elephant%Loxodonta_africana-TAAR8#XP_003404152.1
MSSNLSHPAVVQLCYENVNGSCIKSPYSPGSQVLLYAAFGSASVLPVFGNLLVMTSVLHFKQLHSPTNFLIASLACADFLVEVTVMPFSMVRSVDSCWYFGAQFCTLHSCCDVAFCYSSVFHLCFISIDRYIAVTDPLVYPTKFTVSVSGICVGISWILPIVYSGAVFYTGVNDDGMEELVSALNCIDGCQIAVNQDWVLVDFLLFFIPTLVMIILYSKIFLIAKQQAIKIETTSSKAESSSESYKARVAKRERKAAKTLGVTVVTFMISWLPYTIDTLIDAFMSFITPAYIYEICCWGAYYNSAMNPLIYALFYPWFRKAIKLILSGKLLKNSSSTIRLFSE

>Mammal$Hawaiian_monk_seal%Neomonachus_schauinslandi-TAAR1#XP_021548965.1
MSFCHNIINISCVKNSRSNDVRASLYSLMVLIILTTLIGNLIVIISISHFKQLHTPTNWLIHSMATVDFLLGCLVMPYSMVRSVEHGWYFGEAFCKIHTSIDIMLSSASIFHLSFISIDRYYAVCDPLRYKARISILVIFVMIFISWSVPALFAFGMIFLELNFKGAEEMYYKYIHCLGGCSVFFSKTSGVLAFMTSFYIPGSIMLCVYSRIYFIAQGQARSIHHANQKFQIGLEEKNRMSQSKERKAAKTLGIVMGVFLICWCPFFVCMVMDPFLDYSIPSTLNDALIWFGYLNSTFNPLVYAFFYPWFRKALKMILFGKIFQKDSCSYKLFLESHP

>Mammal$Hawaiian_monk_seal%Neomonachus_schauinslandi-TAAR4#XP_021549308.1
MNSPDLWNTSEVQVCFALVNNSCPRNVRSVLSVCAMYVIMIGAIVMTMLGNLVVIISITHFKQLQSPTNFLILSMATTDFLLSCVVMPFSMVRSIESCWYFGDLFCKVHSCCDIMLCTTSIFHLCFISVDRYYAVCDPLHYVTKITIPVIEVFLLISWSIPIFFAFGLVFSEFNIIGAEDFVAAIDCTGLCVLIFNKLWGVLASFIAFFLPGTVMVGIYIHIFTVARKHARQIGMSPIRKQGGSESKMKVSSKKESKATKTLSIVMGVFVLCWLPFFVLTITDPFINFTTPEDLYNVFLWLGYFNSTFNPIIYGMFYSWFRKALRMIVTGTIFHPDSSTLNLFPADA

>Mammal$Norway_rat%Rattus_norvegicus-RnTAAR1
MHLCHNSANISHTNSNWSRDVRASLYSLISLIILTTLVGNLIVIISISHFKQLHTPTNWLLHSMAVVDFLLGCLVMPYSMVRTVEHCWYFGELFCKLHTSTDIMLSSASILHLAFISIDRYYAVCDPLRYKAKINLAAIFVMILISWSLPAVFAFGMIFLELNLEGVEEQYHNQVFCLRGCFPFFSKVSGVLAFMTSFYIPGSVMLFVYYRIYFIAKGQARSINRANLQVGLEGESRAPQSKETKAAKTLGIMVGVFLLCWCPFFFCMVLDPFLGYVIPPTLNDTLNWFGYLNSAFNPMVYAFFYPWFRRALKMVLFGKIFQKDSSRSKLFL

>Mammal$Norway_rat%Rattus_norvegicus-RnTAAR2
MTSFEAQQETFDCSEYGNGSCPENERSLGVRAAMYSLMAGAIFITIFGNLVMIISISYFKQLHTPTNLLILSMAVTDFLLGFTIMPYSMVRSVENCWYFGLTFCKIHYSFDLMLSITSIFHLCSVAIDRFYAICHPLHYCTKMTIPVVKRLLLVCWSVPGAFAFGVVFSEAYADGIEGYDILVACSSSCPVMFNKLWGTTLFVAGFFTPSSMMVGIYGKIFAVSKKHARVIDNLPENQNNQMRKDKKAAKTLGIVMGVFLLCWFPCFFTILLDPFLNFSTPAILFDALTWFGYFNSTCNPLIYGFFYPWFRRALRYILLGKIFSSHFHNTNLFTQKETE

>Mammal$Norway_rat%Rattus_norvegicus-RnTAAR3
MDLIYIPEDLSSCPKFGNKSCPPTNRSFRVRLIMYLLMTGAMVITIFGNLVIIISISHFKQLHSPTNFLILSMATTDFLLGFVIMPYSMVRSVESCWYFGDSFCKFHASFDMMLSLTSIFHLCSIAIDRFYAVCAPLHYTTTMTASMIKRLLFFCWAAPALFSFGLVLSEANVSGMQSYEILIACFNFCALTFNKFWGTILFTTCFFTPGSIMVGIYGKIFIVSRRHARALGNMPENTKGAGRNLSKKKDRKAAKTLGIVMGVFLACWLPCFLAVLIDPYLDYSTPIIVLDLLVWLGYFNSTCNPLIHGFFYPWFRKALEHIVSGKIFRSNSDTANLFPEAH

>Mammal$Norway_rat%Rattus_norvegicus-RnTAAR4
MNSPDLWYSPETQFCFAAANNSCPRKARPALVVCAMYLVMIGAIVMTMLGNMVVIISIAHFKQLHSPTNFLILSMATTDFLLSCVVMPFSMVRSIESCWYFGDLFCKVHSCCDIMLCTTSIFHLCFISVDRHYAVCDPLHYVTQITVGVVGVFLLISWSVPILFAFGLVFSELNLIGAEDFVAAIDCTGLCVLIFNKLWGVLASFIAFFLPGAIMVGIYIHIFTVARKHARKIGPGPRTKRALSESKMKATSGKESKATKTLSIVMGVFVLCWLPFFVLTITDPFIGFTTPEDLYNVFLWLGYFNSTFNPIIYGMFYPWFRKALRMIVTGTIFRSDSSTSSLHPAHP

>Mammal$Norway_rat%Rattus_norvegicus-RnTAAR5
MRAVLLPGSGEQPAAFCYQVNGSCPRTVHPLAIRVLIYLACAVGMLITVLGNLFVVFAVSYFKVLHTPTNFLLLSLALADMLLGLLVLPLSTVRSVESCWFFGDFLCRLHTYLDTLFCLTSIFHLCFISIDRHCAICDPLLYPSKFTVRIALRYIAAGWGIPAAYTAFFLYTDVVERALSQWLEEMPCVGSCQLLFNKFWGWLNFPAFFIPCLIMISLYLKIFVVATRQAQQIRTLSQSLSGAVKRERKAAKTLGIAVGIYLVCWLPFTVDTLVDSLLNFVTPPLVFDIFIWFAYFNSACNPIIYVFSYRWFRKALKLLLSREILSPRTQTADLFHD

>Mammal$Norway_rat%Rattus_norvegicus-RnTAAR6
MGSNSSPPAVLQLCYENVNGSCVKTPYSPGPRVLLYAVFGFGAVLAVFGNLLVMISILHFKQLHSPTNFLIASLACADFWVGVSVMPFSMVRSIESCWYFGRSFCTFHTCCDVAFCYSSLFHLSFISIDRYIAVTDPLVYPTKFTVSVSGICISISWILPLAYSGAVFYTGVYADGLEEVSDAVNCVGGCQVVVNQNWVLIDFLSFLIPTLVMIILYGNIFLVARQQAKKIETVGNKAESSSESYKARVARRERKAAKTLGITVVAFMISWLPYSIDSLVDAFMGFITPAYIYEICVWCAYYNSAMNPLIYALFYPWFKKAIKVIMSGQVFKNSSATMNLFSEQI

>Mammal$Norway_rat%Rattus_norvegicus-RnTAAR7a
MDKLVDNFLSGQSRTMSEDLLSASSPQLCYENLNGSCIRSPYSPGPRLILYAVFGFGAVLAVCGNLLVMTSILHFRQLHSPANFLVASLACADFLVGLTVMPFSTVRSVEGCWYFGDTYCKFHSCFEGSFCYSSIFHLCFISVDRYIAVSDPLIYPTRFTASVSGKCITFSWLLSIIYSFSLLYTGANEAGLEDLVSALTCVGGCQIAVNQSWVFINFLLFLVPTLVMMTVYSKIFLIAKQQAQNIEKMSKQTTRASESYKDRVAKRERKAAKTLGIAVAAFLLSWLPYFIDSIIDAFLGFITPTYVYEILVWIAYYNSAMNPLIYAFFYPWFRKAIKLIVTGKILRQNSSVTNLFPE

>Mammal$Norway_rat%Rattus_norvegicus-RnTAAR7b
MATDDDRFPWDQDSILSRDLLSASSMQLCYEKLNRSCVRSPYSPGPRLILYAVFGFGAVLAVCGNLLVMTSILHFRQLHSPANFLVASLACADFLVGLTVMPFSMVRSVEGCWYFGDIYCKFHSSFDGSFCYSSIFHLCFISADRYIAVSDPLIYPTRFTASVSGKCITFSWLLSIIYSFSLFYTGVNEAGLEDLVSALTCVGGCQIAVNQSWVFINFLLFLVPALVMMTVYSKIFLIAKQQAQNIEKMGKQTARASESYKDRVAKRERKAAKTLGIAVAAFLLSWLPYFIDSIIDAFLGFVTPTYVYEILVWIGYYNSAMNPLIYAFFYPWFRKAIKLIVTGKILRENSSATNLFPE

>Mammal$Norway_rat%Rattus_norvegicus-RnTAAR7c
MATDDDSFPWDQDSILSRDLLSASSLQLCYENLNRSCVRSPYSPGSRLILYAVFGFGAVLAVCGNLLVMTSILHFRQLHSPANFLVASLACADLLVGLTVMPFSMVRSVEGCWYFGNTYCKFHSCFEGSFCYSSLFHLCFISLDRYIAVSDPLIYPTRFTASISGKCITFSWLLSIIYSFSLLYTGANEAGLEDLVSALTCVGGCQVAVNQSWVFINFLLFLVPALVMMTVYSKIFLIAKQQAQNIEKMSKQTARASESYKDRVAKRERKAAKTLGIAVAAFLLSWLPYFIDSIIDAFLGFITPTYMYEILVWIVYYNSAMNPLIYAFFYPWFRKAIKLIVTGKILRENSSTINLFPE

>Mammal$Norway_rat%Rattus_norvegicus-RnTAAR7d
MRVDDDRFPWDQDSILSRDLLSASSLQLCYENLNRSCVRSPYSPGPRLILYAVFGFGAVLAVCGNLLVMTSILHFRQLHSPANFLVASLACADLLVGLTVMPFSMVRSVEGCWYFGDTYCKLHTSFDVSFCYCSLFHLCFISVDRYIAVSDPLIYPTRFTASVSGKCITFSWLLSIIYGFPLIYTGASEAGLEDLVSALTCVGGCQIPMNQKFVLINFLLFLVPTLVMMTVYSKIFLIARQQAQNIEKMRKQTARASESYKDRVCKRERKAAKTLGIAVAAFLLSWLPYFIDSIIDAFLGFITPTYVYEILIWIVYYNSSMNPLIYAFFYPWFRKATKLIVTGKILRENSSTINLFPE

>Mammal$Norway_rat%Rattus_norvegicus-RnTAAR7e
MATDDASFPWDQDSILSRDLLSASSSQLCYENLNRSCIRSPYSPGPRLILHAVFGFSAVLAVCGNLLVMTSILHFRQLHSPANFLVASLACADLLVGLTVMPFSMVRSVEGCWYFGDIYCKFHSSFDVSFCYCSLFHLCFISVDRYIAVSDPLIYPTRFTASVSGKCITFSWFLSIIYSFSLLYTGASEAGLEDLVSALTCVGGCQLAVNQSWVFINFLLFLVPTLVMMTVYSKVFLIAKQQAQNIEKIGKQTARASESYKDRVAKRERKAAKTLGITVAAFLLSWLPYFIDSIIDAFLGFITPTYVYEILVWIAYYNSAMNPLIYAFFYPWFRKAIKLIVTGKILRENSSATNLFPE

>Mammal$Norway_rat%Rattus_norvegicus-RnTAAR7g
MATDDGSFPWTQESILSRDLLSALSPQLCYENLNRSCVRSPYSPGSRLILYAVFGFGAVLAVCGNLLVMTSILHFRQLHSPANFLVASLACADLLVGLTVMPFSMVRSVEGCWYFGDSYCKLHSCFDISFCSSSLLHLCFISVDRHIAVSDPLIYPTRFTASVSGKYITFSWLLSIIYGFSLIYTGASEAGLEDLVSALTCVGGCQVAVNQSWVFINFLLFLVPALVMMTVYSKIFLIAKQQAQNMEKMSKQTARASDSYKDRVAKRERKAAKTLGIAVAAFLLSWLPYFVDSIIDAFLGFITPTYVYEILAWIAYYNSAMNPLIYAFFYPWFRKAIKLIVTGKILKENSSTINLFPE

>Mammal$Norway_rat%Rattus_norvegicus-RnTAAR7h
MATDDESFPWDQDSILSRDLLSALSPQLCYENLNRSCVRSPYSPGPRLILYAVFGFGAVLAVCGNLLVMTSILHFRQLHSPANFLVASLACADLLVGLTVMPFSMVRSVEGCWYFGDSYCKLHTSFDMSFCCSSLLHLCFISVDRYIAVSDPLIYPIRFTASVSGKCITFSWFLSIIYGFSLIYTGASEAGLKDLVSALSCVGGCQIPMNQSCVLINFLLFLVPTLVMMTVYSKIFLIAKQQAQNMEKMSKQTTRASDSYKDRVAKRERKAAKTLGIAVAAFLLSWLPYLIDSIIDAFLGFITPSYVYEILVWIVYYNSAMNPLIYAFFYPWFRNAIKLIVTGKILKQNSSTTNLFSE

>Mammal$Norway_rat%Rattus_norvegicus-RnTAAR8a
MECISFIFVSHNCRCLLAGQKSLKHQKGRIMTSNFSQAPLQLCYENVNASCIKTPYSPGLRVLLYMVFGFGAVLAVCGNLLVVISVLHFKQLHSPANFLIASLASADFLVGISVMPFSMVRSIESCWYFGDTFCSLHSCCDAAFCYSSLFHLCFISVDRYIAVTDPLVYPTKFTVSVSGICISISWILPLVYSSAVFYTGISATGIENLVSALNCVGGCQIVVNQDWVLIDFLLFLIPTLVMIILYSKIFLVAKQQAVKIETSISGSKGESSLESHKARVAKRERKAAKTLGVTVVAFMVSWLPYTIDTLIDAFMGFITPAYVYEICCWSAYYNSAMNPLIYAFFYPWFRKAIKLILSGEILKSHSSTMSLFSE

>Mammal$Norway_rat%Rattus_norvegicus-RnTAAR8b
MTSNFSQATLQLCYENVNASCIKTPYSPGLRVLLYMVFGFGAVLAVCGNLLVVISVLHFKQLHSPANFLIASLASADFLVGISVMPFSMVRSIESCWYFGDTFCSLHSCCDAAFCYSSLFHLCFISVDRYIAVTEPLVYPTKFTMSVSGICISISWILPLVYSSAVFYTGISATGIENLVSALNCVGGCQVAINQDWVLISFLLFFIPTLVMIILYSKIFLVAKQQAVKIETSISGSKGESSLESHKARVAKRERKAAKTLGVTVMAFMVSWLPYTIDTLIDAFMGFITPAYVYEICGWIAYYNSAMNPLIYAFFYPWFRKAIKLILSGKILKGHSSTTSLFSE

>Mammal$Norway_rat%Rattus_norvegicus-RnTAAR8c
MTSNFSQATLQLCYENVNASCIKTPYSPGLRVLLYMVFGFGTVLAVCGNLLVVISVLHFKQLHSPANFLIASLASADFLVGISVMPFSMVRSIESCWYFGDTFCSLHSCCDVAFCYSSALHLCFISVDRYIAVTDPLVYPTKFTVSVSGICISISWILPLVYSSAVFYTGISAMGIENLVSALNCVGGCQVVVNQDWVLISFLLFFIPTLVMIILYSKIFLVAKQQAVKIETSVSGSKGESSLESHKARVAKRERKAAKTLGVTVLAFIVSWLPYTIDTLIDAFMGFITPAYVYEFCCWSAYYNSAMNPLIYAFFYPWFRKAMKLILSGKILKGHSSTTSLFSE

>Mammal$Norway_rat%Rattus_norvegicus-RnTAAR9
MELCYENVNGSCIKSSYSPWPRAILYAVLGLGALLAVFGNLLVITAILHFKQLHTPTNFLVASLACADFLVGVTVMPFSTVRSVEGCWYFGDTYCKFHTCFDTSFCFASLFHLCCISIDRYVAVTDPLTYPTKFTISVSGVCIALSWFFSVTYSFSIFYTGANEEGIEELVVALTCVGGCQAPLNQNWVLLCFLLFFLPTVVMVFLYGRIFLVAKQQARKIEGSANQPQASSESYKERVARRERKAAKTLGIAMAAFLVSWLPYIIDAVIDAYMNFITPAYVYEILVWCVYYNSAMNPLIYAFFYPWFRKAIKLIVSGKVFRADSSRTNLFSEEAGAG

>Mammal$Rhesus_monkey%Macaca_mulatta-TAAR1#NP_001074234.1
MPFCHNIINISCVKNNWSNDVRASLYSLMALIILTTLVGNLIVIVSISHFKQLHTPTNWLIHSMATVDFLLGCLVMPYSMVRSAEHCWYFGEVFCKIHTSTDIMLSSASIFHLSFISIDRYYAVCDPLRYKAKINILVVCVMIFISWSVPAVFAFGMIFLELNFKGAEEIYYKHVHCRGGCSVFFSKISGVLAFMTSFYIPGSIMLCIYYRIYLIAKEQARSINDANQKLQIGLEMKNGISQSKERKAVKTLGIVMGVFLICWCPFFVCTVIDPFLHYTIPPTLNDVLIWFGYLNSTFNPMVYAFFYPWFRKALKMILFGKIFQKDSSRCKLFLESSS

>Mammal$Rhesus_monkey%Macaca_mulatta-TAAR2#XP_014992829.1
MYSFMAGAIFITIFGNLAMIISISYFKQLHTPTNFLILSMAITDFLLGFTIMPYSMIRSVENCWYFGLTFCKIHYSFDLMLSITSIFHLCSVAIDRFYAICYPLHYSTKITIPVIKRLLLLCWSVPGAFAFGVVFSEAYADGIEGYDILVACSSSCPVMFNKLWGTTLFTAGFFTPGSMMVGIYGKIFAVSRKHAHAINSLPENQNNQVKKDKKAAKTLGIVMGVFLLCWFPCFFTILLDPFLNFSTPVILFDALTWFGYFNSTCNPLIYGFFYPWFRRALKYILLGKVFSSHFHNTNLCIQKENE

>Mammal$Rhesus_monkey%Macaca_mulatta-TAAR3#NP_001165045.1
MDLIYIPEDLSSCPKFVNKSCPPTNRSFHVRVIMYSVMTGAMIITIFGNLVIIVSISHFKQLHSPTNFLILSMATTDFLLGSVIMPYSMVRSVESCWYFGDGFCKFHTSFDMMLSLTSIFHLCSIAIDRFYAVCYPLYYTTRMTSSTIKRLLAFCWSVPALFSFGLVLSEANVSGMQSYKILVACFNFCALTFNKFWGTILFTTCFFTPGSIMVGIYGKIFIVSKQHARVISHVPESTKGAVKKHLSKKKDRKAAKTLGIVMGVFLACWLPCFLAVLIDPYLDYSTPILILDLLVWLGYFNSTCNPLIHGFFYPWFQKVLKYIVSGKIFSSHSETANLFPEAH

>Mammal$Rhesus_monkey%Macaca_mulatta-TAAR4#NP_001091870.1
MNLSDPQNPPVVQFCFRSVNHSCPRNVRPVLSVWAMYLVMIGAIVMTMLGNMIVIISIAHFKQLHSPTNFLILSMATTDFLLSCVVMPFSMIRSIESCWYFGNLFCKVHSCCDIMLCTTSIFHLCFISVDRYYAVCDPLQYVTRITIPVIELFLLISWSIPMLFAFGLVFSKLNIIGVEEFVAVIDCTGLCVLIFNKLWGVLASFIACFLPGTTMVGIYIHIFTVARKHAKQIGTGSRTKQAGSESKKKTSFKTESKATRTLGIVMGVFVLCWLPFFVLTIIDPFINFTTHEDLYNVFLWLGYFNSAFNPIIYGMFYPWFRKALRMIVTGMIFHADSSTLSLFPALA

>Mammal$Rhesus_monkey%Macaca_mulatta-TAAR5#NP_001091871.1
MRAVFIQGAEEHPEAFCYQVNGSCPRTVHTLGIQLVIYLACAAGMLIIVLGNLFVAFAVSYFKALHTPTNFLLLSLALADMFLGLLVLPLSTIRSVESCWFFGDFLCRLHTYLDTLFCLTSIFHLCFISIDRHCAICDPLLYPSKFTVRVALRYILAGWGVPATYTSFFLYTNVVETRLSQWLEEMPCVGSCQLLLNKFWGWLNFPLFFVPCLIMISLYVKIFVVATRQAQQITTLSNSLAGAAKHERKAAKTLGIAVGIYLLCWLPFTIDTMVDSLLHFITPPLVFDIFIWFAYFNSACNPIIYVFSYRWFRKALKLTLSQKLFSPQTRTVDLYQE

>Mammal$Rhesus_monkey%Macaca_mulatta-TAAR6#NP_001107583.2
MSSNSSLLAAVQLCYANVNGSCVKIPYSPGSRVILYIVFGFGAVLAVFGNLLVMISILHFKQLHSPTNFLIASLACADFLVGVTVMPFSMVRTMESCWYFGRSFCTFHTCCDVAFCYSSLFHLCFISIDRYIAVTDPLVYPTKFTISVSGICISMSWILPLVYSGAVFYTGVYNDGLEELSDALNCIGGCQTIVNQNWVLIDFLSFFIPTLVMIILYGNIFLVARRQAKKIENTGSKTESSSESYKARVARRERKAAKTLGVTVVAFMVSWLPYSIDSLIDAFMGFITPPYIYEICCWCAYYNSAVNPLIYALFYPWFRKAIKVIVTGQVLKNSSATMNLFSEHV

>Mammal$Rhesus_monkey%Macaca_mulatta-TAAR9#XP_014992822.1
MVNNFSQAEPVELCPENMNGSCIKSPYSPGPRAILYAVLGFGAVLAVFGNLLVMIVILHFKKLHTPTNFLIASLXCADFFVGVTVMPFSTVRSVESCWYFGDSYCKFRTCFDTSFCFAXLFHLWCISGDRYIAVTDPLSYPTKFTVSVSGICIVLSWFFSVTYSFSIFYTGANEEGFKELVAALTCVRGCQAPLNQNWVLLCFLLFFIPTVAMVFIYSNTFLVAKHQARKIESTTSQAQSSSXGYKERVAKRERXARTLGIAMAAFLVSWLPYVIDAVIDAYMNFITPLYVYEILVWCVYYNSAKNLLIYAFFYPWFWKAIKLIVSGKVLRSDSSTTNLFSEEVETDLKHYCGDLKTNLKLRSSAKTNTWT

>Mammal$The_American_bison%Bison_bison_bison-TAAR2#XP_010842592.1
MYSFMSGAIFITVFGNLAMIVSISYFKQLHTPTNFLILSMAVTDFLLGFTIMPYSMIRSVENCWYFGLTFCKIHYSFDLMLSITSIFHLCSVAIDRFYAICYPLQYSIKMTIPAIKQLLILCWSVPGTFAFGVVFSEAYADGIEGYDILVACSSSCPVMFNKLWGTTLFMAGFFAPGSVMVGIYGKIFAVSRKHARAINNLPENQNNQMRKDKKAAKTLGIVMGVFLLCWFPCFFTILLDPFLSFSTPVVLFDALTWFGYFNSTCNPLIYGFFYPWFRRALKYIFLGKIFSSHFHNTNLFKEKETE

>Mammal$The_American_bison%Bison_bison_bison-TAAR3#XP_010842593.1
MDLTYIPEDLSSCPTFGNKSCPPTNRHFHIRVIMYSIMIGAMFITIFGNLVIIISISHFKQLHSPTNFLILSMATTDFLLGLVIMPYSMVRSVESCWYFGDGFCKFHTSFDMMLSLASIFHLCSIAIDRFYAVCYPLHYTTTMTISMIKWLLAFCWSAPALFSFGLVLSKANVSDMQNYEILVACFNFCALAFNKFWGIILFTTCFFTPGSVMVGIYGKIFIVSKRHARVIDNMPENTKGEVRKNLSKRKDRKAAKTLGIVMGVFLACWLPCFLAVLIDPYLGYSTPMIVLDLLVWLGYFNSTCNPLIHGFFYPWFRKALKYIVSGKIFSSHSESANLFPEAH

>Mammal$The_American_bison%Bison_bison_bison-TAAR4#XP_010842594.1
MNSLDLWNPSEVQFCFALVNNSCPRNTRSGLSACALYVVMISAIVMTMLGNLVVIISIAHFKQLHSPTNFLILSMATTDFLLSCVVMPFSMIRSIESCWYFGDLFCKVHSCCDIMLCTTSIFHLCFISVDRYYAVCDPLHYVTKITISLVGVFLLISWSIPIFFAFGLVFSELNIIGAEDFVAATDCTGLCVLIFNKLWGVLASFIAFFLPGTVMVGIYIHIFTVARKHARQIGTGSMMKHIGSESKMKASTKTESKATKTLSIVMGVFVLCWLPFFVLTITDPFINFTTPEDLYNIFLWLGYFNSAFNPIIYGMFYPWFRKALRTIVSGMIFHPDSSNLSIFPACA

>Mammal$The_American_bison%Bison_bison_bison-TAAR5#XP_010842595.1
MSVVLNQDAEERPETFCYQVNGSCPRTIHPLGIQLAIYLSCAAGVLITVLGNLFVVFAVSYFKALHTPTNFLLLSLALADMFLGLLVLPLSTIRSVESCWFFGDSLCRLHTYLDTLFCLISIFHLCFISIDRHCAICEPLLYPSKFTVRVALRYILVGWGLPAAYTAFLLYTDMAERGLHLWLEEMPCVGSCQLLFNKFWGWLNFPVFFFPCFIMISLYVKIFVVATRQAQQINNLSKSLAGAAKRERKAAKTLGIAVGVYLLCWLPFTVDTMIDSLLNFITPPLVFDTFIWLAYFNSACNPIIYVFSYRWFRKALKLLLSREIFSPRTPTIDLYQD

>Mammal$The_American_bison%Bison_bison_bison-TAAR6a#XP_010837750.1
MSSNSSPTAAVQLCYEHLNGSCVKTPYSPSSRVILYMVYGFGAVLAVFGNLLVMTAILHFKQLHSPTNCLIASLACADFLVGVTVMPFSMVRTVKSCWYFGRTFCTFHTCFDVAFCYCSLFHLSFISIDRYIAVTEPLIYPIKFTVSVSCICISISWILPLTYSGAVFYTGANEKGLEELSSALNCVGGCQTVANQNWVLIDFLSFFIPTLVMIILYSNIFLVARQQAKKIENTGSKTDSSSDSYKSRVAKRERKAAKTLGITVIAFMISWLPYSIDSLIDAFMGFITPAYIYETCCWCAYYNSAMNPLIYALFYPWFRKAIKVIVSGRVFKDSSGSMNLSSEQM

>Mammal$The_American_bison%Bison_bison_bison-TAAR6b#XP_010842596.1
MSNSSPTAAVQLCYEHLNGSCVKTPYSPASRVILYMVYGFGAVLAVFGNLLVMTAILHFKQLHSPTNFLIASLACADFLVGVTVMPFSMVKSVESCWYFGQTFCTFHTCFDTAFCYSSLFHLCFISIDRYIAVTDPLVYPTKFTVSVSCICISISWILPLTYSGAVFYTGANEKGLEELSHALNCAGGCQTVVNQNWVLIDFLSFFIPTLVMIILYSNIFLVARQQAKKIENTGSKAESSSDSYKSRVAKRERKAAKTLGITVIAFMISWLPYSIDSLIDAFMGFITPAYIYEIFCWCAYYNSAIYALFYPWFRKAIKVIVSGRVFKNSSASMNLSSE

>Mammal$The_American_bison%Bison_bison_bison-TAAR6c#XP_010842597.1
MSSNSSPTAAVQLCYEHLNGSCVKTPYSPASRVILYMVYGFGAVLAVFGNLLVMTAILHFKQLHSPTNFLIASLACVDFLVGMTVMPFSMVRSVESCWYFGRTFCTFHTCFDAAFCYSSLFHLSFICIDRYIAVTDPLVYPTKFTVSVSCICISISWILPLTYSGAVFYTGANENGLEELSSALNCAGGCQMAVNQNWVLIDFLSFFIPTLVMIILYCNIFLVARQQAKKIENTSSKTDSSSDSYKSRVAKRERKAAKTLGITVIAFMISWLPYSIDSLIDAFMGFITPAYIYEICCWCAYYNSAMNPLIYALFYPWFRKAIKVIVSGRVFKDSSGSMNLSSEQM

>Mammal$The_American_bison%Bison_bison_bison-TAAR6d#XP_010842602.1
MSSNSSPTAAVQLCYEHLKGSCVKTPYSPASRVILYMVYGFGGVLAVFGNLLVMTAIPHFKQLHSPTNFLIASLACTDFLLGVTVMPFSMVRSVESCWYFGQSFCALHTCCDVAFCYSSLFHLCFISIDRYIAVTDPLVYPTKFTVSVSCICISISWILPITYSGAVFYTGANENGLEELSSALNCVGGCQIVINQNWVLVHFLSFFIPTFVMLILYCNIFLVARQQAKKTENTSSKRESSSDSYKSRVAKRERKAAKTLGITVIAFMISWLPYSIDSLIDAFMGFITPAYIYEICCWCTYYNSAMNPLIYALFYPWFRKAIKVIVSGGVFKNGSASMNLFSE

>Mammal$The_American_bison%Bison_bison_bison-TAAR6e#XP_010842610.1
MGTAQLRSQKCLDGNFHSAVEHLGDLSNSSPTAAVQLCYEHLNGSCVKTPFLPTSQVILYTVYGFGAVLAVLGNLLVMTAILHFKQLHSPTNFLIASLACTDFLVGVTVMPFSMVRSVESCWYFGQSFCALHTCCDVAFCYSSLFHLSFISIDRYIAVTDPLVYPTKFTVSVSCICISISWILPITYSGAVFYTGANENGLEELSSALNCVGGCQIVINQNWVLVHFLSFFIPTFVMLILYCNIFLVARQQAKKIENISSKRESSSDSYKSRVAKRERKAAKTLGITVIAFMISWLPYSIDSLIDAFMGFITPAYIYEICCWCTYYNSAMNPLIYALFYPWFRKAIKVIVSGGVFKNGSASMNLFSEQM

>Mammal$The_American_bison%Bison_bison_bison-TAAR7a#XP_010842598.1
MNSSSTSVAAVQLCYEHLNGSCVKTPYSPGPRLILYTVFIFGAVLAVFGNLLVMISILHFKQLHSPTNFLIASLACADFMVGVTVMPFSIVRSVESCWYFGESYCQFHSCFDVSFCYASIYHLCFISLDRYIAVTDPLVYPTRFTVSFSGMCIAFSWLFSIIYSFSLLGTGANAVGLEDLVSALTCVGGCQIAMNQSWVLVNFLLFFIPTLVMIILYSKIFLIAEQQARKIESLNIKTGRCSESYQDRVAKRERKAARTLGIAVLAFLVSWLPYFLDAITDAFLGFITPTYVYEILVWIAYYNSAMNPLIYAFFYPWFRKAIKLIVTGKVLRANSSTVNLFSE

>Mammal$The_American_bison%Bison_bison_bison-TAAR7b#XP_010842600.1
MSSASPSAAAVQLCYEHLNGSCVKTPYSPGPRLILYTVFIFGAVLAVFGNLLVMISILHCKQLHSPTNFLIASLACADFLVGVTVMPFSTVRSVESCWYFGQRYCQLHSCFEGSFCYASIYHLCFISLDRYIAVTDPLVYPTRFTVSVSGMCIAFSWLFPIIYTFSLLGTGANAAGLEDLVSALTCVGGCQIAVNQSWVLVNFLLFFIPTLVMIVLYSKIFLIAKQQARKIENLSNKPGRCSESYQDRVAKRERKAARTLGVAVLAFLVSWLPYFLDSIIDAFLGFITPTYVYEILVWIAYYNSAMNPLIYAFFYPWFRKAIKLIITGKVLRENSSTINLFSE

>Mammal$The_American_bison%Bison_bison_bison-TAAR7c#XP_010842611.1
MSSASPSAAAVQLCYEHLNGSCVKTPYSPGPCLILYTVFIFGAVLTVFGNLLVMISILHFKQLHSPANFLITSLACADFLVGVTVMPFSTVRSVESCWYFGESYCQLHSCFNGSFCYASIYHLCFISLDRYIAVTDPLVYPTKFTVSVSGMCIVFSWLFPIIYTFSLLGTGANAAGLEDLVSALTCVGGCQIAVNQSWVLVNFLLFFIPTLAMIVLYSKIFLIAKQQARKIENLRSKTGRCSNSYQDRVAKRERKAARTLGVAVLAFLVSWLPYFLDSIIDAFLGFITPTYVYEILVWIAYYNSAMNPLIYAFFYPWFRKAIKLIVTGKVLRENSSTVNLFSG

>Mammal$The_American_bison%Bison_bison_bison-TAAR7d#XP_010842612.1
MNSSSSTVAAVQLCYEHLNGSCVKTPYSPGPRLILYTVFSFGAVLAVFGNLLVMISILHFKQLHSPTNFLIASLACADFLVGVTVMPFSTVRSVESCWYFGESYCKFHTCFDGSFCYASIYHLCFISLDRYIAITDPLVYPTRFTMSVSGMCVAFSWLFSVIYSFSLLGSGANAAGLEDLVSALTCVGGCQFAVNQSWVLVNFILFFIPTLVMIVLYSNVFLIAKQQARKIENLNNKTGRCSNSYQDRVAKRERKAAKTLGIAVLAFLISWLPYFLDSIIDAFLGFITPTYVYEILVWIAYYNSAMNPLIYAFFYPWFRKAIKLIVTGKVLRENSSTVNLFSG

>Mammal$The_American_bison%Bison_bison_bison-TAAR7e#XP_010842613.1
MSSACPSTAAVQLCYEHLNGSCVKTPYSPGPRLKIYQYKFGTLLHCCGNLLVMISILHFKQLHSPTNFLIASLACADFLVGVTVMPFSTVRSVESCWYFGQRYCQLHSCFEGSFCYASIYHLCFISLDRYIAITDPLVYPTRFTVSVSGMCIASSWLFSIIFSFSLLGTGANAAGLEDLVSALTCVGGCQIAVNQSWVLVSFLVFFIPTLVMITVYFKIFLIAKQQARKIESLNNKTGRCSDSFQDRVAKRERKAARTLGVAVLAFLVSWLPYFLDSIIDAFLGFITPTYVYEILVWIAYYNSAMNPLIYAFFYPWFRKAIKLIVTGKVLRENSSTVNLFSGIEDHFSEKQKQSKHPTAEPWPAIFPNLKPCSSAMRM

>Mammal$The_American_bison%Bison_bison_bison-TAAR8#XP_010837990.1
MTSNLSQPDTVQFCYENVNRSCIKSSYSPASRVILYTVFGFGSLLAIFGNFLVMMSVLHFKQLHSPANFLIASLACADLLVGVTVMPFSMVRSVESCWYFGARFCALHSSCDVAFCYSSLFHLCFISIDRYVAVTDPLVYPTKFTVSVSGVCISISWILPIVYSGAVFYTGVSDDGMEELVSALNCVGGCQIVINQGWVLISVLIFFIPSLIMVILYGKIFIVAKQQALKIENTGSKAESQSYKSRVAKRERKAAKTLGVTVVAFMISWLPYTIDILIDAFMGFITPTYVYEILVWIAYYNSAMNPLIYAFFYPWFRKAIKLIVTGKVLRANSSTVNLFSE

>Mammal$The_American_bison%Bison_bison_bison-TAAR9#XP_010837996.1
MVNNFSQAEAVELCYQNINGSCVKTPYTPGPRAILYAVLGLGAVLAVFGNLLVIIVILHFKQLHTPTNFLIASLACADFLVGVTVMPFSTVRSVESCWYFGDSYCKFHTCFDTSFCFASLLHLCCISIDRYIAVTDPLAYPTKFTVSVSGICIVLSWFFSVTYSFSIFYTGANEEGIEDLVVALTCVGGCQAPLNQNWVLLCFLLFFIPTVVMVFIYGKIFLVAKYQARKIESTASQAQCSSESYKERVAKRERKAAKTLGIAVAAFLVSWLPYVIDAVIDAYMNFITPPYVYEILVWCVYYNSAMNPLIYAFFYPWFRKAIKLIISGQVLRVDSSTINIFSEEADID

>Mammal$The_Arctic_ground_squirrel%Urocitellus_parryii-TAAR1#XP_026236723.1
MLPLCNNIINISCVKSNWSSHVRASLYSLMVLIILITLVGNLIVIISIPHFKQLHTPTNWLIHSMAIVDFLLGCLVMPYSMVRSVEHCWYFGEFFCKIHTSTDIMLSSASIFHLSFISIDRYYAVCDPLRYKARINILVILVMIFISWSIPAIFAFGMIFLELNFKGIEEIYYKHFHCTGGCSVVFSKTSGVLAFLTSFYIPGSVMLCVYYRIYFIAKGQARSINHTNQKLHFGLEEKNGISQNKKRKAAKTLGIMMGVFLICWSPFFVCTVMDPFLNYTILPPLNDAFIWFGYLNSTFNPMVYAFFYPWFRRALKTILLGKIFQRDSFRCKIFLESNPQ

>Mammal$The_Arctic_ground_squirrel%Urocitellus_parryii-TAAR2#XP_026237262.1
MATFTVKQETFDCSEYGNGSCAENERSLGTRAAMYSLMAGAIFITVFGNLAMIVSISYFKQLHTPTNFLILSMAVTDFLLGFTIMPYSMVRSVENCWYFGLTFCKIHYSFDLMLSITSIFHLCSVAIDRFYAICYPLRYSTKMTIPVIKRLLLLCWSVPGAFAFGVVFSEAYADGIEGYDILVACSSSCPVMFNKLWGTTLFMAGFFTPGSMMVGIYGKIFAVSRKHARAINNLPENQNNQMRKDKKAAKTLGIVMGVFLLCWFPCFFTILLDPFLNFSTPAVLFDALTWFGYFNSTCNPLIYGFFYPWFRRALKYILLGKVFSSHFHDTNLLTQKETE

>Mammal$The_Arctic_ground_squirrel%Urocitellus_parryii-TAAR3#XP_026237276.1
MDLTYIPKDLSNCLNFGNKSCPPTHRSFYVRVIMYSVMTGAMVITIFGNLVIIISISHFRQLHSPTNFLILSMATTDFLLGFVIMPYSMVRSVESCWYFGDGFCKFHASFDMMLSLTSIFHLCSIAIDRFYAVCDPLHYTTTMTTSMIKRLLAFCWSAPALFSFGLVLSEVNVSGMQSYEILVACFKFCALTFNKFWGTILFTTCFFTPGSIMVGIYSKIFIVSKRHARVISNLPENTKGEVKNTLSKKKDRKAAKTLGIVMGVFLACWLPCFLAVLIDPYLDYSTPIIVLDLLVWLGYFNSTCNPLIHGFFYPWFRKALKYIVSGKIFNSHSETAKLFPEAH

>Mammal$The_Arctic_ground_squirrel%Urocitellus_parryii-TAAR4#XP_026236229.1
MNSQDLRNLPEVEFCFAFINNSCPRKERSMPIVCAMYVVMIGAIVLTMLGNMVVIISITHFKQLHSPTNFLILSMATTDFLLSCVVMPFSMIRSIESCWYFGNLFCKVHSCCDIMLCTTSIFHLCFISVDRYYAVCDPLHYVTKITIPVIEVFLLISWSIPIFFAFGLVFSELNIIGTEDIVAAIDCTGLCVLIFNKLWGVLASCIAFFFPGTVMVGIYIHIFTVARKHAKQIGMGPRMKEAGSESKTKAASKKESKATKTLSIVMGVFVLCWLPFFLLTITDPFINFTTPEDLYNVFLWLGYFNSTFNPIIYGMFYPWFRKALRMIVTGMIFRPDSSTLSLFPAHP

>Mammal$The_Arctic_ground_squirrel%Urocitellus_parryii-TAAR5#XP_026237215.1
MRAVFTHGGAEELPAAFCYQVNGSCPRTVHPLGIQLVIYLSCAAGIFTTVLGNLFVVFSVSYFKVLHTPTNFLLLSLALADMLLGLLVLPLSTVRSVESCWFFGDFLCRLHTYLDTLFCLTSIFHLCFISIDRHCAICDPLLYPSKFTIRVALKYILAGWGVPAAYTAILLYTDFVERGLSQWLEEMPCVGSCQLLFNKFWGWLNFPAFFIPCLLMISLYVKIFVVATRQARQISTLSKSLAGAAKRERKAAKTLGIAVGIYLMCWLPFTVDTLVDSLLNFVTPPLIFDIFIWFAYFNSACNPIIYVFSYRWFRKALKLILSREIFLPRTPTIDLYQE

>Mammal$The_Arctic_ground_squirrel%Urocitellus_parryii-TAAR6#XP_026237124.1
MSSNSSPPVALLLCYENLNGSCVKTPYSQGPRVILYAVFGFGAVLAVLGNLLVMTSILHFKQLHSPTNFLIASLACADFLVGVTVMPFSMVRSVESCWYFGRSFCTFHTCCDVAFCYSSLFHLCFISIDRYIAVTDPLVYPTKFTVSVSGICICISWILPLVYSGAVFYTGVYDDGLEELSNALNCIGGCQVVVNQNWVLIDFLSFFIPTIVMIILYGNIFLVARQQAKKIENVSGKAESSSESYKARVAKRERKAAKTLGITVIAFMISWLPYSIDSLVDAFMGFITPAYIYEICVWCAYYNSAMNPLIYALFYPWFKKAIKVIISGQILRNSSATMNLFSDQM

>Mammal$The_Arctic_ground_squirrel%Urocitellus_parryii-TAAR7#XP_026237150.1
MSGDLTSPSAVQLCYENLNTSCIKTPYSPVPRLILYAVFGFGAVLAVFGNLLVMISILHFKQLYSPANFLVASLACADFLVGVTVMPFSMVRSVESCWYFGDSYCKFHSCFEGSFCYASIYHLCFISIDRYVAVTDPLIYPTKFTASVSGICIAFSWLFSIIYSFSLLYTGANEVGLEELVSALTCVGGCQIAVNQSWVLIDFLLFFVPMLVMVTVYSKIFLIAKQQARKIESMSNETAKSSESYKDRVAKRERKAAKTLGIAVIAFLISWLPYFIDSIIDAFLGFITPTYVYEILVWIAYYNSAMNPLIYAFFYPWFRKAIKLIVTGEVLRENSSIINLSLE

>Mammal$The_Arctic_ground_squirrel%Urocitellus_parryii-TAAR8#XP_026237171.1
MTRNFSQPVLQLCYENVNGSCIKTPYSQGPQVILYAVFGFGTVLAVLGNLLVMTSVLHFKQLHSPTNFLIASLACADFLVGVTVMPFSMVRSVESCWYFGAXFCTFHTCCDXAFCXXSXFHLXFISIDRYIAVTDPLVYPFKFSVSVSGICICISWILPLVYSGAVFYTGISDDGMENLVSALNCVGGCQIVVNQDWVLIDFLLFFIPTLVMTILYSKIFMVAKQQAIKIETSMGSSETESSSTSYKARVARRERKAAKTLGITVVAFLISWLPYXIDXLIDAFXGFITPAYIYEICXWXAYYNSAMNPLIYALFYPWFRKAIKLILSGEILKGSSSTISVFSE

>Mammal$The_Arctic_ground_squirrel%Urocitellus_parryii-TAAR9#XP_026237115.1
MVNNFSQDEAVELCYEHVNGSCIKTPYSPGPRVILYAVLGLGAVLAAFGNLLVIVAILHFKQLHKPTNFLIASLACADFLVGVMVMPFSTVRSVESCWYFGESYCKLHTCFDASFCFASLFHLCCISIDRYIAVTDPLTYPTKFTVSVSAICIVLCWFFSVTYSFSIFYTGANEEGIEELVVALTCVGGCQAPLNQNWVLLCFLLFFLPTVAMVFIYGKIFLVAKHQARKIESTGSQAQSSSESYKERVARRERKAAKTLGIAVAAFLISWLPYIIDAVIDAYMNFITPPYVYEILVWCVYYNSAMNPLIYAFFYPWFRKAIKLIVSGRVLRSDSSTTNLFSGEADID

>Mammal$The_common_wombat%Vombatus_ursinus-TAAR2#XP_027706419.1
MEQVAFDCSEFGNGSCPENNRPIGIRTAMYLFMSGAIFITIFGNLAMIISISYFKQLHSPTNFLILSMAITDFLLGFSIMPYSMIRSVENCWYFGILFCKIHYSFDLMLSITSIFHLCSVAIDRFYAICYPLHYSTKMTISVVKRLLLLCWSVPGAFAFGVVFSESFADGIEGYDVLVACSSSCPVMFNKLWGTTLFTAGFFTPSSVMVGIYGKIFAVSKKHACAINIIPENQSSQMKKEKKAAKTLGIVMGVFLLCWFPCFFTILLDPYLNFSTPAVLFDALTWFGYFNSTCNPLIYGFFYPWFRKALKYILLGKIFNSHFHNANLFPQKESQ

>Mammal$The_common_wombat%Vombatus_ursinus-TAAR3#XP_027706420.1
MDITYIPSDLSNCLKFGNKSCPPTSRPLTIRVIMYSFMTGAMFITIFGNLVIIISIFRFKQLHSPTNFLILSMATTDFLLGFVIMPYSMVRSVESCWYFGDSFCKFHASFDMMLSLTSIFHLCSIAIDRFYAMCYPLHYTTKMTTSTIKRLLAFCWSAPAIFSFGLVLSEANVSGMQTYEILVACFKFCALTFNKFWGTVLFTTCFFTPGSIMIGIYGKIFIVSKKHARVISNMPKNAKEDSRKNISKKKDRKAAKTLGIVMGVFLACWLPCFIAVLVDPYLGYSTPMVVLDLLVWLGYFNSTCNPLIHGFFYPWFRNALKYILSGKIFSSQSSTANLFPETH

>Mammal$The_common_wombat%Vombatus_ursinus-TAAR4#XP_027706520.1
MNSSDLWNPPEVQYCFDFGNNSCPRHVRPAISVWLMYMVMIGAIVMTMLGNLVVIISISHFKQLHSPTNFLILSMATTDFLLSCVVMPFSMIRSIEACWYFGRLFCRVHSCCDVMLCTTSIFHLCFVSVDRYYAVCDPLHYVTKITIPVIQVFLFISWSIPIFFAFGLVFSELNIIGAEEFVAAIDCEGLCVLIFNKLWGVLASFIAFFLPGTVMVGIYIHIVSVARKHAKQIDTFPNLKGGEAKTKPSSKKESKATKTLSIVMGVFVLCWLPFFVLTIIDPFINFTTPEDLYNAFLWLGYFNSTLNPIIYGMFYPWFRKAFKIIVTGMIFHPDSSTFSLFPAHA

>Mammal$The_common_wombat%Vombatus_ursinus-TAAR5#XP_027706405.1
MRTLQELRSEDQLVTLCYQVNGSCARTLHPLGVQLIIYLACAIGMLITVLGNLLVVFVVSYFKALHTPTNFLLLSLALADMFLGFLVLPFSTVRSVESCWFFGDFLCRLHTYLDTLFCLTSIFHLCFISIDRHCAICNPLLYPTKFTVKVAFRYIVVGWGLPAAYTAFFLYTDVVEKELGMLLDEMPCVGSCQLLFNKFWGWLNFPMFFFPCVIMISLYTKIFIVAKRQAQQISTMSKGTGTSSSQIGASKRERKAAKTLGIAVGIYLLCWLPFTVDTLVDSLLNFITPPLVFDIFIWFAYFNSACNPLIYVFSYRWFRKALKLILSREVFSPRTHTIDLYQD

>Mammal$The_common_wombat%Vombatus_ursinus-TAARR1#XP_027699582.1
MVSTNQQSGDVQFCFHNINGSCMKTPWSLSIQTSLYGILGFITILTVGGNLLVIFSIMYFKQLHSPSNFLVVSLACADCSLGLTVLPFSTVRSVETCWYFGDRFCKFHSSLDICFCLASMFNLCFISVDRYVAITDPLLYPIRFTVSLSRVFIALSWTSAFLYSFSLLYTGANEEGLEEVVHALHCEGNCQIMFNKTWVIISSVLYFIPFLIMICLNSKIFAVAKQQARKIEQMGNQMSSDGDKVSKRERKAAVTLGVAVMAFLVFWSPYFITGMIDAFFGYKTPPLAFDIMIWFACSNSAINPLIYAFFYPWFRKAIKVVLSGKILWINCSSMNLFSE

>Mammal$The_common_wombat%Vombatus_ursinus-TAARM1#XP_027706541.1
MLSSSNESQAAVIQLCYENINGSCIKTSYSPGSRVILYFAFGFGALLAILGNLLVMISILHFKQLHSPANFLLASLACADFLVGATVMPFSMVRSVESCWYFGESYCKFHTCFDASFCYSSIFHLCFISIDRYIAVTDPLVYPTKFTLLVSGICIVFSWLLAITFSFSLFYTGANDDGLEELVSALTCVGGCQMAMNETWVLIDFLLFFIPTLVMVILYCKIFLVAKLQARKIESMNCKTESSSESYKARVSKRERKAAKTLGIAVIAFVISWFPYFIETIIDAFLGFITPTYIYEILSWFAYFNSAINPLIYAFFYPWFRRAIKLIVTGKVFSGHSSTIDLFSEQIKVLN

>Mammal$The_common_wombat%Vombatus_ursinus-TAAR9#XP_027699591.1
MTSNLSQPTVVQLCYENVNGSCVKTPYSPGPRAILYAVLGFGAVLAVFGNLLVIIAILHFKQLHTPTNFLIASLACADFLVGVTVMPFSTVRSVESCWYFGESYCKFHTCFDTSFCFASLFHLCFISIDRYIAVTDPLVYPTKFTVSVSGICIALSWFFSVTYSFSIFYTGANDDGIEDLVIALTCVGGCQAPLNQNWVLLCFLLFFVPTVSMVIIYGKIFLVAKHQARKIESTSSQTQASVESYKDRVAKRERKAAKTLGIAMAAFLVSWLPYITDAVIDAYMNFITPPYVYEILVWCVYYNSAMNPLIYASFYPWFRKAIKLIVSGRVLRNDSSMMNLFSEEAEID

>Mammal$The_red_fox%Vulpes_vulpes-TAAR4#XP_025853623.1
MMNSPDIYNPPELQFCFALVNNSCPRNMRSMLSVCTMYIVMIGAIVMTMLGNLVVIISIAHFKQLQYPTNFLILSMATTDFLLSCVVMPFSMVRSIESCWYFGDLFCKVHSCCDIMLCTTSIFHLCFISVDRYYAVCDPLHYVTKITIPVIQVFLLISWSIPIFFAFGLVFSELNLIGTEDFVAAIDCTGLCILIFNKLWGVLASFIAFFLPGTVMVGIYVHIFTVARKHARQIGMGPIKRQGGSESKMKVSSKTESKATKTLSIVMGVFVLCWLPFFVLTIIDPFINFTTPEDLYNVFLWLGYFNSTFNPIIYGMFYPWFRKALRMIVTGTIFHPDSSTLNLYPADT

>Mammal$The_red_fox%Vulpes_vulpes-TAAR5#XP_025853622.1
MDTVLSQGSEERPTTLCYQVNGSCPRTVHPLDIQLAIYMACAVGMLITVLGNLFVVFAVSYFKVLHTPTNFLLLSLALADMFLGLLVLPLSTIRSVESCWFFGDFLCHLHTYLDTLFCLTSIFHLCFISIDRHCAICEPLLYPSKFTVRVAVRYILAGWGIPAAYTAFFLYTDVAENGLSQWLEEMPCVGSCQLLFNKFWGWLNFPMFFFPCLIMISLYVKIFVVATKQAQQISTLSKNLAGAAKRERKAAKTLGIAVGIYLLCWLPFTIDTLVDSLLNFITPPLVFDIFIWFAYFNSACNPIIYVFSYRWFRKALKLCLSQEIFSPRTPTIDLYQE

>Mammal$beluga_whale%Delphinapterus_leucas-TAAR1#XP_022412549.1
MMSFCHNIINISCVKSSWSNDVRASLYSLMVLIILTTVVGNLIVIISISHFKQLHTPTNWLIHSMATVDFLLGCLVMPYSMVRSVEHCWYFGEVFCKIHTSTDIMLSSASIFHLSFISIDRYYAVCDPLRYKTKINMLVIFVMIFISWSIPALFAFGMIFLELNFKGAEEMYYKHIHCIGSCSVFFSKTSGVLAFLTSFYIPGSIMICIYCRIYFIAKGQARSIHDANQKFRIGLEEKNGISRSRERKATKTLGTVMGVFFTCWCPFFVCTVMDPFLDYTIPPILNDAFIWFGYLNSTLNPMVYAFFYPWFRRALKMILFGKIFQKDSSRCKLFLELNP

>Mammal$domestic_cat%Felis_catus-TAAR1#XP_011280908.1
MMSFCHNVINISCVKSSWSNDVRASLYSLMVLIILTTLIGNLIVIISISHFRQLHTPTNWLIHSMATVDFLLGCLVMPYSMVRSVEHGWYFGEVFCKIHTSTDIMLSSASIFHLSFISIDRYYAVCDPLRYKAKISILVIFVMIFISWSVPALFAFGMIFLELNFKGAEEIYYKYIHCIGGCSVFFSKTSGVLAFMTSFYIPGSIMLCVYSRIYFIAQGQARSINDAVGLEEKNGMSQNKERKAAKTLGIVVGVFLICWCPFFVCMVMDPFLDYAIPPTLNDALVWCGYLNSTFNPMVYAFFYPWFRKALKMILCGKIFQKDSCRYKLFLESHP

>Mammal$domestic_cat%Felis_catus-TAAR2#XP_011280909.2
MYSFMAAAIFITVFGNLAMIISVSFFKQLHTPTNFLILSMAVTDFLLGLTIMPYSMVRSVETCWYFGLTFCKIHYSFDLMLSITSIFHLCSVAIDRFYAICYPLRYCTKMTIPLIKRLLFLCWSVPGAFAFGVVFSEAYADGIEGYDILVACSSSCPVMFNKLWGTTLFMAGFFTPGSVMVGIYGKIFAVSRKHARAINSLPENQSNQMRKDKKAAKTLGIVMGVFLLCWFPCFFTILLDPFLNFSTPVALFDALTWFGYFNSTCNPLIYGFFYPWFRRALKCILLGKIFSSRFHTTDLFTQKETE

>Mammal$domestic_cat%Felis_catus-TAAR3#XP_003986616.1
MDPIYIPEDLSGCPKFGNKSCPPVNRSLHVRVIMYSIMTAAMFITIFGNLVIMISISHFKQLHSPTNFLILSMATTDFLLGFVIMPYSMVRSVESCWYFGDGFCKFHASFDMMLSLTSIFHLCSIAIDRFYAVCYPLHYATTMTTSMIKRLLAFCWSAPALFSFSLVLSEANVAGMQSYEILVACFHFCALTFNKFWGTILFTTCFFTPGSIMVGIYGKIFLVSKRHAQVISNMPENTKVEVKKNLSKKKDRKAAKTLGIVMGVFLACWLPCFLAVLIDPYLDYSTPIIVLDLLVWLGYFNSTCNPLIHGFFYPWFRKALKYILSGKIFSSHSGTANLFPEAH

>Mammal$domestic_cat%Felis_catus-TAAR4#XP_006932082.1
MNSPELWNPPEVQFCFALVNNSCPRNVRSVLSVCAMYVVMTGAIVMTMLGNLVVIISIAHFKQLQSPTNFLILSMATTDFLLSCVVMPFSMVRSIESCWYFGDLFCKVHSCCDIMLCTTSIFHLCFISVDRYYAVCDPLHYVTKITIPVIEVFLLISWSIPIFFAFGLVFSELNIVGAEDFVAAIDCTGLCVLIFNKLWGVLASFIACFLPGTVMVGIYIHIFSVARKHTKQIGMGPTRKHVGSESKMKVSSKRESKATKTLSIVMGVFVLCWLPFFILTITDPFINFTTPEDLYNVFLWLGYFNSTFNPIIYGMFYPWFRKALRMIVTGTIFHPDSSTLSLYPADT

>Mammal$domestic_cat%Felis_catus-TAAR5#XP_003986614.2
MSAVLNQGEEHPAAFCYQVNGSCPRTVHPLGIRLAIYLAGAVGMLITVLGNLFVVFAVSYFKALHTPTNFLLLSLALADMFLGLLVLPLSTIRSVESCWFLGDFLCRLHTYLDTLFCLTSIFHLCFISIDRHCAICEPLIYPSKFTVRVAIRYILAGWGIPAAYTAFFLYTDVVENALSQWLEEMPCVGSCQLLFNKFWGWLNFPMFFFPCLIMISLYVKIFVVAIRQAQQINTLSKNLAGAAKRERKAAKTLGIAVGIYLLCWLPFTIDTLVDSLLNFVTPPLVFDIFIWFAYFNSACNPIIYVFSYRWFRKALKLCLSREIFSPRTPTIDLYQE

>Mammal$domestic_cat%Felis_catus-TAAR6a#XP_003986612.2
MSTNSSPSASEQFCYQNVTGSCAKAPYSPGPRLILYTLFSLGAVLAVFGNLLVVISILHFKQLHSPTNFLIASLACADFPVGVTVMPFSMVRSVEGCWYFGPSFCTFHTCCDVAFCYSSLFHLCFISIDRYIAVTEPLVYPTKFTVSVSGTCIGISWILPLVYSGAVFYIGAYDDGLEELSRAVNCVGGCQTVVNQNWVLIDFLSFFIPTLVMIILYSNIFLVARQQAKKIEDTGGKIELSSASYKSRVAKRERKAAKTLGITVVAFMISWLPYSIDSLIDAYMGFITPAYIYEICCWCGYYNSAMNPLIYALFYPWFRKALKIIMSGWVFEDSSATMNLFPEQM

>Mammal$domestic_cat%Felis_catus-TAAR6b#XP_003986613.1
MSTNPSPAASEQLCYQNVTGSCAKAPYSPGPRLILYTLFSLAAVLAVFGNLLVVISILHFKQLHSPTNFLIASLACADFLVGVTVMPFSMVRSVEGCWYFGASFCSLHSCFDVAFCYSSLFHLCFISIDRYIAVTEPLVYPTKFTVSVSGTCIGISWILPLVYSGAVFFTGVHDDGLEELVSALSCVGGCRPLINQFWILIDLLLFVTPTFVMMVLYSNIFLVARKQAIKIENIGSKTEASGTYKTRVSKRERKAAKTLGITVVAFLISWLPYMIDSLIDSFGGVVTPSYVYEILCWFAYYNSAVNPLIYALFYPWFRRAVKLIISGQVLKDSSSTISLFS

>Mammal$domestic_cat%Felis_catus-TAAR8#XP_003986611.2
MPGHLSPPPVGQLCYENVNGSCVKTPYSLGSRVILYAVFGFASFLAVFGNLLVMTSVLHFKQLHSPANFLIASLAFADFLVGVTVMPFSMVRSVESCWYFGARFCSLHSCFDVAFCYSSLFHLCFISIDRYIAVTEPLVYPTKFTVSVSGTCIGISWILPLVYSGAVFYTGVNDDGMKDLVSALNCIGGCQIVVNQDWILINFLLFFIPTLVMIILYSKIFLVAKQQAIKIENTGSKAESSSDSYRSRVAKRERKAAKTLGITVVAFMISWLPYTIDTVIDAYMGFITPAYIYEICCWGAYYNSAINPLIYALFYPWFRKAIKVILSGQFLKESSSTISLFVE

>Mammal$domestic_cat%Felis_catus-TAAR9#XP_003986636.1
MVNNSAQAAAVELCYENVNGSCIKTSYSPGPRAILYTVLGFGAVLAMFGNLLVIIAILHFKQLHTPTNFLIVSLACADFLVGVTVMPFSTVRSVESCWYFGESYCKFHTCFDTSFCFASLFHLCCISVDRYIAVTDPLTYPTKFTVLVSGICIVLSWFFSITYSFSIFYTGANEEGIEDLVVALTCVGGCQAPLNQNWVLLCFLLFFIPTVAMVFLYGKIFLVAKHQARKIESSASHPQSSSESYKERVAKRERKAAKTLGIAMTAFLVSWLPYIIDAVIDAYMNFITPPYVYEILVWCVYYNSAMNPLIYAFFYPWFRKAIKLIISGKVLRRDSSTINLFSEEADIE

>Mammal$goat%Capra_hircus-TAAR1#XP_005684893.1
MMSFCHNKINMSCVKSSWSNDIRASLYSLMVLIILTTMVGNLLVIISISHFKQLHTLNNWLIQSMATVDFLLGCLVMPYSMVRSIEHCWSFGEVFCKIHTSTDIMLSSASIFHLSFISIDRYYAVCDPLRYKTKINILVISLMIFISWSIPALFAFGMIFLELNVKGAEEMYYKHSHCIGSCSVFFSKTSGVLAFMTSFYIPGSIMLCIYCRIFFIAKGQARSIHDAKQKVQIGLEERKGISRSRERKAAKTLGIVMGVFLTCWCPFFVCMVMDPFLDYTIPPTLNDALIWFGYLNSTFNPMVYAFFYPWFRRALKIILVGKIFQKDSSRSKLFSE

>Mammal$goat%Capra_hircus-TAAR2#XP_005684822.1
MYSFMAGAIFITVFGNLAMILSISYFKQLHTPTNFLILSMAVTDFLLGFTIMPYSMIRSVENCWYFGLTFCKIHYSFDLMLSITSIFHLCSVAIDRFYAICYPLQYSIKMRIPVIKQLLVLCWSVPGTFAFGVVFSEAYADGIEGYDILVACSSSCPVMFNKLWGTTLFMAGFFTPGSVMVGIYGKIFAISRKHARAINNLPENQNNQMRKDKKAAKTLGIVMGVFLLCWFPCFFTILLDPFLSFSTPVVLFDALTWFGYFNSTCNPLIYGFFYPWFRRALKYIFLGKIFSSHFHNTNLFTEKETE

>Mammal$goat%Capra_hircus-TAAR3#XP_005684821.1
MDLTYIPEDLSSCPKFGNKSCPPTNRHFHIRVIMYSIMIGAMFITIFGNLVIIISISHFKQLHSPTNFLILSMATTDFLLGLVIMPYSMVRSVESCWYFGDGFCKFHTSFDMMLSLASIFHLCSIAIDRFYAVCYPLHYTTTMTISMIKWLLAFCWSAPALFSFGLVLSKANVSGMQNYKILVACFNFCALAFNKFWGTILFTTCFFTPGSVMVGIYGKIFIVSKRHARVIDNMPENTKGEVRKNLSKKKDRKAAKTLGIVMGVFLACWLPCFLAVLIDPYLGHSTPMIVLDLLVWLGYFNSTCNPLIHGFFYPWFRKALKYIVSGKIFSSHSESANLFPEAH

>Mammal$goat%Capra_hircus-TAAR4#XP_005684892.2
MNSLDRWNPSEVQFCFALVNNSCPRNLRSGLSACALYVVMIAAIVMTMLGNLVVIISIAHFKQLHSPTNFLILSLATTDFLLSCVVMPFSMIRSIESCWYFGDLFCKVHSCCDIMLCTTSIFHLCFISVDRYYAVCDPLHYVTKITISLVGVFLFISWSIPIFFAFGLVFSELNIIGAEDFVAAIDCTGLCVLIFNKLWGVLASFIAFFLPGMVMVGIYIHIFTVARKHAKQIGTGSMMKHVGSESKMKASTKTESKATKTLSIVMGVFVLCWLPFFVLTITDPFINFTTPEDLYNVFLWLGYFNSAFNPIIYGMFYPWFRKALRTIVSGMIFHPDSSNLSIFPACA

>Mammal$goat%Capra_hircus-TAAR5#XP_005684820.1
MSVVLTQHAEERPETFCYQVNGSCPRTVHPLGVQLAIYLSCAAGVLITVLGNLFVVFTVSYFKALHTPTNFLLLSLALADMFLGLLVLPLSTIRSVESCWFFGDSLCRLHTYLDTLFCLTSILHLCFISIDRHCAICEPLLYPSKFTVRVALRYILAGWGVPAAYTAFLLYTDVAERGLHLWLEEMPCVGSCQLLFNKFWGWLNFPVFFFPCLIMISLYVKIFVVATKQAKQINNLSKSLAGPAKRERKAAKTLGIAVGVYLLCWLPFTIDTMVDSLLNFITPPLVFDTFIWLAYFNSACNPIIYVFSYRWFRKALKLLLSREIFSPRTSTIDLYQD

>Mammal$goat%Capra_hircus-TAAR6a#XP_005684817.2
MSNSSPTAAVQLCYEHLNGSCVKTPYSPTSRVILYMVYGFGAVLAVFGNLLVMTAILHFKQLHSPTNFLIASLACADFLVGVTVMPFSMVRSVESCWYFGRTFCTFHTCFDAAFCYSSLFHLSFISIDRYIAVTDPLVYPTKFTVSVSGICISISWILPLTYSGAVFYTGANENGLEELSSALNCVGGCQMVVNQNWVLIDFLSFFIPTLVMIILYSNIFLVARHQAKKIENTGRKTESSSDSYKSRVAKRERKAAKTLGITVIAFMISWLPYSIDSLIDAFMGFITPAYIYEICCWCAYYNSAMNPLIYALFYPWFRKAIKVIVSGRVFKDSSGSMNLSSEQM

>Mammal$goat%Capra_hircus-TAAR6b#XP_005684818.2
MSNLSPTAAVQLCYEHLNGSCVKTPYSPASRVILYMVYGFGAVLAVFGNLLVMTAILHFKQLHSPTNFLIASLACADFLVGVTVMPFSMVRSVESCWYFGRTFCTFHTCFDTAFCYSSLFHLSFISIDRYIAVTDPLVYPTKFTVSVSGICISISWILPITYSGAVFYTGANENGLEELSSALNCVGGCQTVVNQNWVLIDFLSFFIPTFVMIILYSNIFLVARHQAKKIENTGSKTESSSDSYKSRVAKRERKAAKTLGIMVIAFMISWLPYSIDSLIDAFMGFITPAYIYEICCWCAYYNSAMNPLIYALFYPWFRKAIKVIVSGRVFKNSSGSMNLSSE

>Mammal$goat%Capra_hircus-TAAR6c#XP_005684819.1
MSSNSSPSAAVQLCYEHLNGSCVKTPYSPTSRVILYMVYGFGAVLAVFGNLLVMTAILHFKQLHSPTNFLITSLACTDFLVGVTVMPFSMVRSVESCWYFGQSFCALHTCCDVAFCYSSLFHLSFISIDRYIAVTDPLVYPTKFTVSVSGICISISWILPLTYSGAVFYTGANENGLEELSSALNCVGGCQIVINQNWVLVHFLSFFIPTFVMLILYSNIFLVARQQAKKIENTGSKRESSSDSYKSRVAKRERKAAKTLGITVIAFMISWLPYSIDSLIDAFMGFITPAYIYEICCWCTYYNSAMNPLIYAVFYPWFRKAIKVIVSGRVFKNGSASMNLFSEQM

>Mammal$goat%Capra_hircus-TAAR7a#XP_005684887.2
MNSSSPSIAAVQLCYEHLNGSCVKTPYSPAPRLILYTVFGFGAVLAVFGNLLVMISILHFKQLHSPTNFLIASLACADFMVGVTVMPFSIVRSVESCWYFGESYCQFHSCFDVSFCLASIYHLCFISLDRYIAISDPLVYPIRFTVSVSGMCIAFSWLFSIIYSFSLLGTGANAAGLEDLVSALTCVGGCQIAVNQSWVLVNFLLFFIPTLVMIVLYSKIFLIAEQQARKMESLNNKTGRCSESYQERVAKRGRKAARTLGVAVLAFLISWLPYFLDSIIDAFLGFITPTYIYEILVWIAYYNSAMNPLIYAFFYPWFRKAIKLIVTGKVLRANSSTVNLFSG

>Mammal$goat%Capra_hircus-TAAR7b#XP_005684889.2
MNSSSSTAAAVQLCYEHLNGSCVKTPYSPAPRLILYTVFSFGAVLAVFGNLLVMISILHFKQLHSPSNFLIASLACADFLVGVTVMPFSTVRSVESCWYFGEIYCKFHTCFDGSFCYASIYHLCFISLDRYIAVTDPLVYPTRFTVSVSGMCIAFSWLFSIIYSFSLLGTGANAAGLEDLVSALTCVGGCQFAVNQSWVLVNFILFFIPTLVMIVLYSSVFLIAKQQARKIENLSSKTGRCSESFQDRVAKRERKAARTLGVAVLAFLISWLPYFLDSIIDAFLGFITPAYVYEILVWIAYYNSAMNPLIYAFFYPWFRKAIKLIVTGKVLRENSSTVNLFSG

>Mammal$goat%Capra_hircus-TAAR7c#XP_013822014.2
MSSASPAAAVQLCYEHLNGSCVKTPYSPAPRLILYTVFSFGAVLAVFGNLLVMISILHFKQLHSPASFLVTSLACADFLVAVTVMPFSTVGSVESCWYFGQRYCQLHSCFEGSFCYASIYHLCFISLDRYIAVTDPLVYPTRFTVSVSAMCIVFSWLFPIIYTFSLLGTGANAAGLEDLVSALTCVGGCQIAVNQSWVLVNFLLFFIPILVMIVLYSKIFLIAKQQARKIENLSSKTGRCSDSYQDRVAKRERKAARTLGVAVLAFLISWLPYFLDAIIDAFLGFITPTYIYEILVWIAYYNSAMNPLIYAFFYPWFRKAIKLIVTGKVLRENSSTINLFSE

>Mammal$goat%Capra_hircus-TAAR7d#XP_017909006.1
MSSVSSAAAVQLCYEHLNGSCVKTPYSPAPRLILYTVFTFGAVLTVFGNLLVMISILHFKQLRSPTNFLIASLACADFLVGVTVMPFSTVRSVESCWYFGQRYCQLHSCFEGSFCYASIYHLCFISLDRYIAVTDPLVYPTMFTVSVSGMCIAFSWLFSIIYSFSLLGTGANAAGLEDLVSALTCVGGCQIAVNQSWVLVDFLLFFIPTLVMIVLYSKIFLIAKQQARKIENLNNRTERCSESFQDRVAKRERKAARTLGVAVLAFLISWLPYFLDSIIDAFLGFITPTYIYEILVWIAYYNSAMNPLIYAFFYPWFRKAVKLIITGKVLRENSSTVNLFSG

>Mammal$goat%Capra_hircus-TAAR8#XP_005684816.2
MATHSSILQSFPTCYESVNRSCIKSSYSPASRVILYTVFGFVSLLAIFGNFLVMISVLHFKQLHSPANFLIASLACADFLVGVTVMPFSMVRSVESCWYFGARFCALHSSCDVAFCYSSLFHLCFISIDRYIAVTDPLVYPTKFTVSVSGVCISISWILPIVYSGAVFYTGVSDDGMEELVSALNCIGGCQIVVNQEWVLISVLIFFIPSLIMVILYGKIFIVAKQQALKIENTGSKAESESYKSRVAKRERKAAKTLGVTVIAFMISWLPYTIDILIDAFMGFITPAYIYEICCWGAYYNSAMNPLIYALFYPWFRKAMKVILTGGLFNDSSSTISLFSE

>Mammal$goat%Capra_hircus-TAAR9#XP_005684815.2
MVNNFSQAEAVELCYQNVNGSCVKTPYSAGPRAVLYAVLGLGAVLAVFGNLMVIIAILHFKQLHTPTNFLIASLACADFLVGVTVMPFSTVRSVESCWYFGESYCKFHTCFDTSFCFASLFHLCCISIDRYIAVTDPLTYPTKFTGSVSGICIVLSWFFSVTYSFSIFYTGANEEGIEDLVVALTCVGGCQAPLNQNWVLLCFLLFFIPTVVMVFIYGKIFLVAKYQARKIESTASQAQCSSESYKERVAKRERKAAKTLGIAVAAFLLSWLPYVIDAVIDAYMNFITPPYVYEILVWCVYYNSAMNPLIYAFFYPWFRKAIKLIISGQVLRVDSSTINLCSEEADID

>Mammal$gray_short_tailed_opossum%Monodelphis_domestica-TAAR1#XP_007484640.1
MTFCQEAINGSCIKNSWTNIIRIPMYCVMILLILTTLAGNLMVIISISHFKQLHTPTNMLINSMAIVDFLLGFLVMPYSMVRSVEKCWYFGEIFCKLHTSTDIMLSSASIFHLSFISVDRYFAVCDPLRYKAKISVLVVLVMIAISWAVPAIFAFGMIFLELNLKGAEELYYKHIHCKGGCFVFFSKISGILAFMTSFYIPGSIMLCIYGKIYFIAKGQARSIKNANQKIQNGFEEKQQLSRRKEKKAAKTLGIVMGVFLICWCPFFFCTVIDPFTDYTIPPFLNDVLIWFGYLNSTLNPMVYAFFYPWFQRALKMIFFGKVFKRNSSRCQLFLELNT

>Mammal$gray_short_tailed_opossum%Monodelphis_domestica-TAAR2#XP_001380568.4
MEQVAFDCSEFGNGSCPENDKSLGIRTAMYLFISGAIFITIFGNLAMIISISYFKQLHSPTNFLILSMAITDFLLGFSIMPYSMIRSVENCWYFGILFCKIHYSFDLMLSITSIFHLCSVAIDRFYAICYPLHYSTKMTISAVKRLLLFCWSIPGTFAFGVVFSEAYADGIEGYDVLVACSSSCPVMFNKLWGTTLCMAGFFTPSSVMIGIYGKIFAVSKKHARAINTIPENQNSQMKKEKKAAKTLGIVMGFFLFCWFPCFFTILLDPYLNFSTPSVLFDALTWFGYFNSTFNPLIYGFFYPWFRKALKYILLGKIFNSHFQNANLFTQKESE

>Mammal$gray_short_tailed_opossum%Monodelphis_domestica-TAAR3#XP_001369885.1
MDLTYIPSDLSSCPKFGNKSCPPTSRPLSIRLIMYSFMTGAMFITIFGNLVIMISISHFKQLHSPTNFLILSMATTDFLLGFVIMPYSMVRSVESCWHFGDGFCKFHASFDMMLSLTSIFHLCCIAIDRFYAVCYPLHYTTKMTTSTIKRLLAFCWSAPAIFSFGLVLSEANVSGMQTYEILVACFKFCALTFNKFWGTILFTTCFFTPGSIMIGIYGKIFIVSKRHARVISNMPKNAREDSRKNISKKKDRKAAKTLGIVMGVFLACWLPCFIAVLVDPYLGYSTPMVVLDLLVWLGYFNSTCNPLIHGFFYPWFRNALKYILSGKIFSSHSGTANLFPEAH

>Mammal$gray_short_tailed_opossum%Monodelphis_domestica-TAAR4a#XP_001380545.1
MNTPNLWKPPEVQYCFDFVNNSCPRHVRPAISVWVMYMVMISAIVMTMLGNLVVIISISHFKQLHSPTNFLILSMAITDFLMSCMVMPFSMIRSIEACWYFGRFFCRVHSSFDIMLSTTSIFHLCFISVDRYYAVCKPLHYVTKITIPVIQVFLLISWFIPIFFAFGLIFSDLNIIGIEEFVATIDCEGLCALMFNKFWGTMSSFISFFLPGTVIVGVYIHIFSVARKHAKQIDTLPNLKQVQGKVREKSLSKNKSKATKTLSIVMGVFILCWLPFFILIITDPYINFTVPEDLYNAFSWLGYFNSTFNPIIYGMFYPWFRKAFKMIVTGMIFHPDSSTLSLFPAHA

>Mammal$gray_short_tailed_opossum%Monodelphis_domestica-TAAR4b#XP_001380551.1
MNSPDLWNPSEVQYCFDFVNNSCPRHVRPAISVWVMYMVMISAIVMTMLGNLVVIISISHFKQLHSPTNFLILSMATTDFLLSCVVMPFSMIRSIEACWYFGRLFCKMHSCFDIMLSTTSIFHLCFISVDRYYAVCQPLHYVTKITIPVIQVFLFISWSIPIFFAFGLVFSEFNIIGAEEFMATIDCEGLCTLIFNKFWGTLSSFISFFLPGTVMVGVYIHIFSVARKHAKQIDTLPNLKQAHGKVKEKALSKKESKATKTLSIVMGVFVLCWLPFFVLTITDPYINFTTPEDLYNAFLWLGYFNSTFNPIIYGMFYPWFRKAFKMIVTGMIFHPDSSTFSLFPAHA

>Mammal$gray_short_tailed_opossum%Monodelphis_domestica-TAAR4c#XP_007484639.1
MNSPDLWNSSEVQYCFDFVNNSCPRHVRPAISVWVMYMVMISAIVMTMLGNLVVIISISHFKQLHSPTNFLILSMATTDFLLSCVVMPFSMIRSIEACWYFGSLFCRVHSCCDIMLCTTSIFHLCFVSVDRYYAVCQPLHYVTKITIPVIQVFLFISWSIPIFFAFGLVFSELNIIGAEEFMAAIDCEGLCTLIFNKLWGVLASFIAFFLPGTVMVGIYIHIFSVARKHAKQIDTLPNLKGGEAKTKASSKKESKATKTLSIVMGVFVLCWLPFFVLTITDPYINFTTPEDLYNAFLWLGYFNSTFNPIIYGMFYPWFRKAFKMIVTGTIFRPDSSTLNLFPTHA

>Mammal$gray_short_tailed_opossum%Monodelphis_domestica-TAAR5#XP_001380542.1
MGALQEFVSEDQPLTLCYQVNGSCPRTLHPLGIQLIIYLACAIGMLITVLGNLFVVFAVSYFKALHTPTNFLLLSLALADMFLGLLVLPFSTVRSVESCWFFGDFLCRLHTYLDTLFCLTSIFHLCFISMDRHCAICDPLLYPTKFTVKVAFRYIMVGWGLPAAYTAFFLYTDVVEEGLGMLLDEMPCVGSCQLLFNKFWGWLNFPVFFFPCVIMISLYVKIFIVANRQAQQISTMSKGTGTSSGQIGASKRERKAAKTLGIAVSIYLLCWLPFTIDTLVDSLLNFITPPLVFDIVIWFAYFNSACNPLIYVFSYRWFRKALKLVLSREVFSPRTPTIDLYQD

>Mammal$gray_short_tailed_opossum%Monodelphis_domestica-TAARM1a#XP_001380509.1
MSNNNGSQPAAVQFCYENTNGSCIKTSYSPGFQVILYLTFGFGALLAVLGNLLVMISILHFKQLHSPANFLIASLACADFLVGATVMPFSMVRSVESCWYFGESFCKFHSCFDGSFCYSSIFHLCFISIDRYIAVTDPLVYPTKFTLSVSGICIMFSWLLALTFSFSLLYTGVNDDGLEELVSALTCVGGCQIAVNQTWVLIDFLLFLIPTLVMVILYCKIFLVAKHQARKIESMSSKTESSSESYQARVSKRERKAAKTLGIAVAAFLIAWFPYFIETIIDAFLGFITPTYVYEILLWFAYYNSAMNPLIYAFFYPWFRRAIKLIVTGKVFTGHSSTIDLFSEQIKALD

>Mammal$gray_short_tailed_opossum%Monodelphis_domestica-TAARM1b#XP_001380522.1
MSNNNGSQPAAVQFCYENTNGSCIKTSYSPGFQVILYLTFGFGALLAVSGNLLVMISILHFKQLHSPANFLIASLACADFLMGATVMPFSMVRSVESCWYFGESFCKFHSSFDGSFCYSSIFHLCFISIDRYIAVTDPLVYPTKFTLSVSGMCIMFSWLLALTFSFSVFYTGVNDDGLEELVSALTCVGGCQIAVNQTWVLIDFLLFLIPTLVMVILYCKIFLVAKHQARKIESMSSKTESSSESYQARVSKRERKAAKTLGIAVAAFLIAWFPYFIETIIDAFLGFITPTYIYEIIVWLCYYNSAMNPLIYAFFYPWFRRAIKLIVTGKVFTGHSSTIDLFSEQIKVLD

>Mammal$gray_short_tailed_opossum%Monodelphis_domestica-TAARM2a#XP_001380480.1
MSDSIGFQPAAVQFCYENVNGSCIQTHYSPVLRFILYLTYGTGVILAVLGNLLVMISILHFRQLHSPANFLIASLACADFLVGATVMPFSMVRSVESCWYFGNSYCKLHTTFDVAFCYTSLFHLCFISIDRYIAVTDPLTYPTKFTFSVSGLCIALSWAFTMTYSGSVFYTGVSADGLEELISALTCVGGCQLAVNQKWTLIHFLLFFIPSLIMIILYSKIFLVAKIQARKIENTGSTGDSSDSYKARVSKRERKAAKTLGIAVIAFLISWLPYSLDSLIDAFLGFYTPAYIYEICCWFAYYNSAVNPLIYGFFYPWFRKAIKLIVTGKVLEHGSSTMSLFSEQE

>Mammal$gray_short_tailed_opossum%Monodelphis_domestica-TAARM2b#XP_001380488.1
MSDSIGFQPAAVQLCYENVNGSCIQTPYSPVLRVILYMAFGTGVVLAVLGNLLVMISILHFRQLHSPANFLIASLACADFLVGATVMPFSMVRSVESCWYFGNSYCKLHTTFDVAFCYTSLLHLCFISIDRYIAVTDPLTYPTKFTFSVSGLCIALSWTITMTYSGSVFYTGVNADGLEELVSALTCVGGCQIAVNQNWILIDFLLFFIPSLIMIILYSKIFLVAKVQARKIENTGSTGDSSDSYKARVSKRERKAAKTLGIAVIAFMISWLPYSLDSLIDAFLGFITPAYVYEICCWFAYYNSAVNPLIYGFFYPWFRKAIKLIVTGKVLEHGSSTMSLFSEQE

>Mammal$gray_short_tailed_opossum%Monodelphis_domestica-TAARM2c#XP_001380493.1
MSDSIGFQPAAVQLCYENVNGSCIQTPYSPVLQVILYMAFGTGVVLAVLGNLLVMISILHFRQLHSPANFLIASLACADFLVGATVMPFSMVRSVESCWYFGNSYCKLHTTFDVAFCYTSLLHLCFISIDRYIAVTDPLTYPTKFTFSVSGLCIALSWTITMTYSGSVFYTGVNADGLEELVSALTCVGGCQIAVNQNWVLIDFLLFFIPSLIMIILYSKIFLVAKVQARKIENTGSTGDSSDSYKARVSKRERKAAKTLGIAVIAFMISWLPYSLDTLIDAFLGFITPAYVYEICCWFAYYNSAVNPLIYGFFYPWFRKAIKLIVTGKVLEHGSSTMSLFSEQE

>Mammal$gray_short_tailed_opossum%Monodelphis_domestica-TAARM2d#XP_001380502.1
MTYNNGSQSSSVQLCYENINGSCIHFPYSKGHRVMLYLTYGTGIVLAILGNLLVMISILHFRQLHSPANFLIASLACADFLVGATVMPFSMVRSVEGCWYFGNNYCKLHTTFDAGFCLTSLFHLCFISIDRYIAVTDPLTYPTKFTFSVSGLCIALSWAFTMTYSGSVFYTGVSADGLEELVSALTCVGGCQLAVNQNWVLIDFLLFFIPSLIMIILYSKIFLVAKVQARKIENTGSTGDSSDSYKARVSKRERKAAKTLGITVIAFLISWLPYSLDSVIDAFLGFITPAYVYEICYWLGYYNSAVNPLIYAFFYPWFRKAIKLIVTGKILQDGSSTMNLFSEQE

>Mammal$gray_short_tailed_opossum%Monodelphis_domestica-TAARM2e#XP_001380535.1
MSSSSESQPASVEFCFENVNGSCIKNPYSQGPRLILYVVFGSGAVLAVFGNLLVMISILHFRQLHSPANFLIASLACADFLVGATVMPFSMVRSVESCWYFGDTFCAFHSCGDTAFCYASLFHLCFISIDRYIAVTDPLIYPTKFTVSVSGLCIALSWIIPITYSGSVFYTGANDDGLEELISALTCVGTCQVYVNQNWVLVDFLLFFIPSLVMVILYAKIFLVAKIQARKIENTSSKGESLSSESYKARVAKRERKAAKTLGIAVIAFLISWLPYSIDAMIDAFVGFITPAYIYEILCWCAYYNSAMNPLIYAFFYPWFRKAIKLIVTGKILQDSSSTLNLFSEQGKGLE

>Mammal$gray_short_tailed_opossum%Monodelphis_domestica-TAAR9a#XP_001380446.2
MEFCFENVNKSCIKTTYSPIPRMILYMVFGFGTLLAVFGNLLVITAILHFKQLHTPTNFFIASLACADFLVGLTVMPFSTVRSVESCWYFGDSFCKFHTSFDGSFCYSSLFHLCFISIDRYIAVTDPLIYPTKVTVPISGICIVISWVCSITYSFSLFYTGVTDDGLEDLVLALSCVGGCQAAVNQDWVLIGFLVFFIPTIAMLIIYGKIFLVAKQQARKIESSSNQTQESAESYKERVAKRERKAAKTLGIAMAVFLVCWLPYYIDSIIDAYMNFITPAYVYEILVWFVYYNSAMNPLIYAFFYPWFRKAIKLIVSGRILRNDSSSMNLFSEEVEIHN

>Mammal$gray_short_tailed_opossum%Monodelphis_domestica-TAAR9b#XP_001380452.1
MELNEDSHREVGINSSYQLKAVEFCFENVNKSCIKSTYSPFPRMILYVVFGFGTLLAVFGNLLVITAILHFKKLHTPTNFLIASLACADFLLGLTIMPFSMVRSVESCWYFGDNFCKFHTSFDASFCYSSLFHLCFISIDRYIAVTDPLIYPTKVTVPISGIFIVISWVCSITYSFSLFYTGVIGDGLEELVIALSCVGGCQAAVNQDWVLIGFLVFFIPTIAMLIIYGKIFLVAKQQARKIESSSNQTQASAESYKERVAKRERKAAKTLGIAVAVFLFCWLPYYIDSIIDAYMNFITPAYVYEILVWFVYYNSAMNPLIYAFFYPWFRKAIKLIVSGRILRNDSSSMNLFSEEVEIHN

>Mammal$gray_short_tailed_opossum%Monodelphis_domestica-TAAR9c#XP_001380460.2
MELHEDSHKEVGINNSYQLKAVQFCFENVNKSCIKTTYSPFPRMILYVVFGFGTLLAVFGNLLVITTILHFRQLHTPTNFLIASLACADFLVGLTVMPFSMVRSVESCWYFGESFCKFHTCFDGSFCYSSLFHLCFISIDRYIAVTDPLIYPTKVTVPISGMCIAISWSCSITYSFSLFYTGANDDGLEDLVIALSCVGGCQGAMNQDWVLVGFLLFFIPTIAMLIIYGKIFLVAKQQARKIESSSNQTQASAESYKDRVAKRERKAAKTLGIAMAVFLVCWLPYFIDTLVDAYMNFITPAYVYEILGWFVYYNSAMNPLIYAFFYPWFRKAIKLIVSGRILRNDSSSMNLFSEEVEIHN

>Mammal$gray_short_tailed_opossum%Monodelphis_domestica-TAAR9d#XP_001380463.1
MELHEDSHREVGINNSYELTAVQFCFENVNKSCIKTTYSPFPRMILYVVFGFGTLLAVFGNLLVITAILHFRQLHTPTNFLIASLACADFLVGLTVMPFSMVRSVESCWYFGESFCKFHTCFDGSFCYSSVFHLCFISIDRYIAVTDPLIYPTKVTVPISGMCIALSWGCSITYIFSLIYTGANDDGLEDLVIALSCVGGCQAAMNQDWVLVGFLLFLIPTIAMLIIYGKIFLVAKQQARKIESSSNQTQASAESYKDRVAKRERKAAKTLGIAMAVFLVCWLPYFIDTLVDAYMNFITPAYVYEILLWFVYYNSAMNPLIYAFFYPWFRKAIKLIVSGRILRNDSSSMNLFSEDVEIHN

>Mammal$gray_short_tailed_opossum%Monodelphis_domestica-TAAR9e#XP_001380466.1
MELHEDSHREVGINHSYQLTAVQFCFENVNKSCIKTTYSPIPRMILYVVFGFGTLLAVFGNLLVITAILHFKQLHTPTNFLIASLAWADFLVGLTVMPFSMVRSVESCWYFGESFCKFHTCFDGSFCYSSLLHLCFISIDRYIAVTDPLIYPTKVTVPISGMCIALSWGCSITYIFSLFYTGANDDGLEDLVIALSCVGGCQGAMNQDWVLVGFLLFLIPTIAMLIIYGKIFLVAKQQARKIESSSNQTQASAESYKDRVAKRERKAAKTLGIAVAVFLVCWLPYFIDTLVDAYMNFITPAYVYEILLWFVYYNSAMNPLIYAFFYPWFRKALKLIVSGRILRNDSSSLNLFSEEAEIHN

>Mammal$gray_short_tailed_opossum%Monodelphis_domestica-TAAR9f#XP_001380473.1
MELQENSLNEVGINSSYQLTAVQFCFENVNKSCIKTSYSPFPRMILYVVFGFGTLLAVFGNLLVITAILHFRQLHTPTNFLIASLACADFLVGLTVMPFSMVRSVESCWYFGESFCKFHTCFDGSFCYSSLFHLCFISIDRYIAVTDPLIYPTKVTVPISGICIAISWSCSITYIFSLFYTGANDDGLEDLVIALTCVGGCQVAINQDWVLFEFLLFFIPTVAMLIIYSKIFLVAKQQARNIESSSNQTQASAESYKDRVAKRERKAAKTLGIAMAVFLVSWLPYYIDTLIDAYMNFITPAYVYEILAWFVYYNSAMNPLIYAFFYPWFRKAIKLIVSGRILMNDSSSLNLFSEKGEMHD

>Mammal$gray_short_tailed_opossum%Monodelphis_domestica-TAAR9g#XP_007484637.1
MTFIVKEIVKYSLTKLGTVRIQNNSSRKVMSINLSQPAAVQLCYENVNGSCIKTPYSPGPRAILYAVLGFGAVLAVFGNLLVITAILHFKQLHTPTNFLIASLACADFLVGVTVMPFSTVRSVESCWYFGESYCKFHTCFDTSFCFASLFHLCFISIDRYIAVTDPLVYLTKFTVPVSGICIALSWFFSVTYSFSIFYTGANVEGIEDLVIALTCVGGCQAPLNQKWVLLCFLLFFIPTVAMVVIYGKIFLVAKQQARKIESSSSQTQASAESYKDRVAKRERKAAKTLGIAMAAFLVSWLPYIIDAVIDAYMNFITPAYVYEILVWCVYYNSAMNPLIYAFFYPWFRKAIKLIVSGKVLRNDSSTMNLFSEEADID

>Mammal$guinea_pig%Cavia_porcellus-TAAR1#XP_003465664.1
MPVCYNIMNISCVEGKQSSDVRASLYSLMVLIILTTLAGNLLVIISISHFKQLHTPTNWLIHSLAIVDFLLGCLAMPYSMVRSVEHCWYFGEIFCKIHTSADIMLSSASIFHLSFISIDRYYAVCDPLRYKTRMSILVTFVMIFVSWSVPAVFAFGMIFMELNFKGTEDVYYEHIHCRGGCVVFFSKITGVVAFMISFCIPGSVMLCVYCRIYFIAKEQARSIKVASQTLQTGFEVKSGILQSAEWKAETTLGIVLGVFFVCWCPFFVCMVLGPFLGYTIPQTLSEALIWFGYLNSTFNPMIYAFFYPQFRKALKIILFGKIFQRDSSRCTVFFDSNL

>Mammal$guinea_pig%Cavia_porcellus-TAAR2#XP_003465677.2
MASFAVQQETFDCSEYGNGSCPENARSLGVRAAIYSFMGGAIFITVFGNLAMIFSISYFRQLHTPTNFLILSMAVTDFLLGFAIMPYSMIRSVENCWYFGITFCKIHYSFDLMLSITSIFHLCSVAIDRFYAICCPLQYSTKITIPVIKRLLLLCWSVPGAFAFGVVFSEAYADGIEGYDILVACSSSCPVMFNKLWGTTLFMAGFFTPGSIMVGIYGKIFAVSRKHAHAINTLSENQSSQMRKDKKAAKTLGIVMGVFLFCWFPCFFTILLDPFLNFSTPVVLFDALTWFGYFNSTCNPLIYGFFYPWFRRALKYILLGKIFNSHFHNTDLFTQK

>Mammal$guinea_pig%Cavia_porcellus-TAAR3#XP_003465695.1
MDLSYIPEDLSSCPKFGNKSCPPTNRPLYVRALMYAVMTGAMVITIFGNLVIMISISHFKQLHSPTNFLILSMAATDFLLGCVIMPYSMVRSVESCWYFGDSFCKFHASFDMMLSLASIFHLCSIAIDRFYAVCYPLHYATTMTTSMIKRLLAVCWSAPALFSFGLVLSEANIAGMQSYEILVTCFNFCALTFNKLWGTVLFTTCFLTPGSIMVGIYSKIFIVSKQHAQVISSVPKNTKGGLKKSLFKKKDRKAAKTLGIVMGVFLACWLPCFLAVLIDPYLGYSTPMLVLDLLVWLGYFNSTCNPLIHGFFYPWFRKALKYIVSGKIFNSHSQSANLFPEGQS

>Mammal$guinea_pig%Cavia_porcellus-TAAR4#XP_003460877.1
MNSSHLMNPPEVQFCFPLVNTSCPRKDRPMPIVFAMYMVITFAIVMTMLGNMAVIVSIAHFKQLHSPTNFLILSMATTDFLVSCVVMPFSMIRSIDSCWYFGDLFCKVHSCCDIMLCTTSIFHLCFISVDRYYAVCDPLHYVTTITVPVIESFLLITWCLPIVFAFGLVFSGLNIIGAEDFIAATECIGLCVLIFNKLWGVLASLIAFFIPGTVMVGIYIHIFTVARKHAKQIDTGPRSESESRMKSTSKRESKATKTLSIVMGVFVGCWLPFFVLTIVDPFIDFTTPEDLYNVFLWMGYFNSTFNPIIYGMFYPWFRKALGVIVTGKIFSSDSSALSLFPVHS

>Mammal$guinea_pig%Cavia_porcellus-TAAR5#XP_003468521.1
MGAVLDFSAGEHPAALCYQVNGSCPRTAHPLGIRLAIYLACAAGMLITVLGNLFVVFSVSYFKALHTPTNFLLLSLALADMLLGVLVLPLSTIRSVESCWFFRDFLCRLHTYLDTLFCLTSIFHLCFISVDRYCAVCDPLLYPSKFTATVALRYILAGWGVPAAYTAFFLYTDVLDRGLREWLVEIPCVGSCQMLFNKFWGWLNFPVFFVPCVIMISLYARIFVVASRQAQQISTLNKSLAGAAKRERKAAKTLGIAVGIYLLCWLPFTVDTMVDSLLNFITPPLVFDIFIWFAYFNSACNPIIYVFSYRWFRKALKLILSLEIFSRQKSTVDLYQE

>Mammal$guinea_pig%Cavia_porcellus-TAAR7a#XP_003460874.1
MSGDLTPPAAVQLCYENVNGSCVKAPYSPGPRLLLYLVFGSGAVLAVLGNLLVMISILHFKQLHSPANFLVASLACADFLVGTTVMPFSMVRSVESCWYFGDSFCKFHSSFEGSFCYCSIFHLCFISIDRYTAVTDPLVYPTRFTVSVSGMCITFSGMLAVVYSFSVFYTGSNEAGLEELVSALTCVGGCQIAVNQNWVLIDFLLFFIPTLVMVTIYSKIFLIARQQARKIESQSNKTAKPSDSYKDRVARRERKAATTLGIAVIAFLVSWLPYFIDSVIDAFLGFITPTYVYEIIVWIAYYNSAMNPLIYAFFYPWFRKALKLIISGQLFKENSSIIKLFSE

>Mammal$guinea_pig%Cavia_porcellus-TAAR7b#XP_003460875.1
MISDLNPSAAIQLCYENVNGSCVKAPYSPGPRLLLYLVFGSGAVLAVLGNLLVMTSILHFKQLHSPANFLIASLACADFLVGTTVMPFSMVRSVESCWYFGASFCKFHTCFDGTFCYCSIFHLCFISIDRYIAVTDPLVYPTRFTVSVSGMCIAFSWLLAVVYSFSVFYTGAAEVGLEELVSALTCVGGCQMAVNQNWVLVNFLLFFIPTLVMISVYSKIFLIAKQQARKIEHLSNKTATSSDSYKDRVARRERKAATTLGIAVIAFLISWLPYFIDSLIDAFLGFITPTYVYEVLVWIAYYNSAMNPLIYAFFYPWFRKAIKLTVTGKLFGGNSSTINLYHE

>Mammal$guinea_pig%Cavia_porcellus-TAAR7f#XP_003468506.2
MSGDLTPPAAVQLCYENVNGSCVKAPYSPGPRLLLYLVFGSGAVLAVLGNLLVITSILHFKQLHSPANFLIASLACADFMVGMTVMPFSMVRSVESCWYFGDSFCKFHSCFDGSFCYSSIFHLCFISIDRYTAVTDPLVYPTRFTAPVSGMCIAFSWLLAVVFTFSLLYTGANKAGLEELVSALTCVGGCQIAVNQNWVLIDFVLFFIPTLVMVIVYSKIFLIARQQARKIESQSNKTAKPSDSYKDRVARRERKAAITLGIAVIAFLISWLPYFIDSLIDAFLGFITPTYVYEILLWIAYYNSAMNPLIYALFYPWFRKAIKLIITGQVFRENSSIIKLFSE

>Mammal$guinea_pig%Cavia_porcellus-TAAR7d#XP_003468508.1
MIPSSRAQRTLSGDLTPPAAIQLCYENVNRSCVKAPYSPGPRLLLYLVFGSGAVLAVLGNLLVMISILHFKQLHSPANFLIASLACADFLVGTTVMPFSMVRSVESCWYFGNSFCKFHSSFEGSFCYCFIFHLCFISIDRYIAVTDPLVYPTRFTVSVSGMCITFSWLLGVVYSFSVFYTGAAEVGLEELVSALTCVGGCQVAVNQNWVLIDFLLFFIPTLVMVTLYSKIFLISRQQARKIEILSNKTAKPSDSYKDRVARRERKAAITLGIAVIAFLVSWLPYFIDSLIDAFLGFITPTYVYEILVWIAYYNSAMNPLIYAFFYPWFRKALKLIISGQLFKENSSIIKLFSE

>Mammal$guinea_pig%Cavia_porcellus-TAAR7e#XP_013006565.1
MVMSASDLTPLAVVQLCYENVNGSCVKAPYSPGPCLLLYLVFGSGAVLAVLGNLLVITSILHFKQLHSPANFLIASLACADFLVGTTVMPFSMVRSVESCWYFGDSFCKLHSCFDGSFCYSSIFHLCFISIDRYIAVTDPLVYPTRFTASVSGMCIAFSWLLAVVYSFSVFYTEATEAGLEELVSARTCVGGCQVPVNQNWVLVNFLLFFIPTLVMISVYSKIFLIAKQQARKIEHLSNKTVTSSDSYKDRVARRERKAATTLGIAVIAFLISWLPYFIDSLIDAFLGFITPTYVYEILTWIAYYNSAMNPLIYAFFYPWFRKAIKLTVTGKLFRGNSSTIYLFHK

>Mammal$guinea_pig%Cavia_porcellus-TAAR7c#XP_013000292.1
MSGDLTPPAAVQLCYENVNRSCVKAPYSPGPRLLLYLVFGSGAVLAVLGNLLVITSILHFKQLHSPANFLIASLACADFMVGTTVMPFSMVRSVESCWYFGDSFCKLHSCFDGSFCYCSIFHLCFISIDRYIAVTDPLVYPTRFTVSVSGMCIAFSWLSAVVFIFSLLYTGANKAGLEELVSALTCVGGCQIAVNQNWVLIDFLLFFIPALVMVIVYSKIFLIARQQARKIESLSNKTAKPSDSYKDRVARRERKAATTLGIAVIAFLISWLPYFIDSLIDAFLGFITPTYVYEILVWIVYYNSAMNPLIYAFFYPWFRKAIKLIVTGKVFRENSSVIKLFSE

>Mammal$guinea_pig%Cavia_porcellus-TAAR8#XP_003468507.1
MSSSLSHPALLLCYENVSGSCMKTPYSAASQVVLYAAFGSGAVLAVFGNLLVMISVFHFKQLHSPANFLIASQACADLLVGVTVMPFSMVRSVESCWYFGAKFCTFHSCCDAVFCYSSLFHLCFISVDRYMAVTDPLVYPTKFTGSVSGICIAVSWTLSLVYFGTMIYTGVNDDGMESLVSALNCVGGCQIVINQDWVLIDFLLFFIPTLVMIILYSKIFLVVKQQAIKIESTVGTSSESASESYKAHVGKRERKAAKTLGITVVAFIISWLPYTIETLIDAFMGFITPAYIYEICCWCAYYNSAMNPLIYALFYPWFRKAIKVILSGEILKDSSSTMSLFSE

>Mammal$guinea_pig%Cavia_porcellus-TAAR8a#XP_013000286.1
MKLCYENVSGSCMKTPYSPASQVVLYAAFGSGAVLAVFGNLLVMISVFHFKQLHSPANFLIASLACADFLVGVTVMPFSMVRSVESCWYFGAKFCTFHSCCDAVFCYSSLFHLCFISVDRYMAVTDPLVYPTKFTGSVSGICIAVSWTLSLVYFGTMIYTGVNDDGMESLVSALNCVGGCQIVINQDWVLIDFLLFFIPTLVMIILYSKIFLVAKQQAIKIESTVGASSESASENYKARVGKRERKAAKTLGITVVAFIISWLPYTIETLIDAFMGFITPAYIYEICCWCAYYNSAMNPLIYALFYPWFRKAIKVILSGEILKDSSSTMSLFSE

>Mammal$hamster%Mesocricetus_auratus-TAAR1#XP_003510961.1
MRRCHDINISHMNSNWSRDVSASLYSLMSLIILATLVGNLIVIISISHFKQLHTPTNWLLHSMATVDFLLGCLVMPYSMVRTVEHCWYFGEIFCKVHTSTDIMLSSASIFHLSFISIDRYYAVFDPLRYKAKMSILTILVMILISWSVPAIFAFGMIFLELNIRGVEELYHKQAGCLGGCSTFFSKVSGVLVFMTVFYIPGSVMLFVYYRIYFIAKGQARSIHGTSLQIGLEEKHGMPQSKETKAAKTLGIVMGVFLICWSPFFFCMVLDPFLGYAIPLTLIDALSWFGYLNSAFNPVVYAFFYPWFRRALKMIVFGKIFQRDSSRSKLFF

>Mammal$hamster%Mesocricetus_auratus-TAAR2#XP_005065869.1
MASFEEQQEAIDCSEYGNGSCPENERSLGVRVAMYSFMAGAIFITVFGNLAMIISISYFKQLHTPTNFLILSMAVTDFLLGFTIMPYSMVRSVENCWYFGLTFCKIHYSFDLMLSITSIFHLCSVAIDRFYAICHPLHYCTRMTIPVVKRLLLVCWSVPGAFAFGVVFSEAYADGIEGYDVLVACSSSCPVMFNKLWGTTLFVAGFFTPSSMMVGLYGKIFAVSKKHARAIDSLPENQNSQMRKDKKAAKTLGIVMGVFLLCWFPCFFTILLDPFLNFSTPVILFDALTWFGYFNSTCNPLIYGFFYPWFRRALKYILLGKVFSSHFHNPNLFTQKETE

>Mammal$hamster%Mesocricetus_auratus-TAAR3#XP_005065868.1
MDLTYIPEDLSSCPKFGNKSCPPTNRSFRVRVIMYSFMTGAMVITIFGNLVIMISISHFKQLHSPTNFLILSMATTDFLLGFLIMPYSMVRSVESCWYFGHRFCKFHASFDMMLSLTSIFHLCSIAIDRFYAVCYPLHYTTTMTVSMIKRLLAFCWAAPALFSFGLVLSEANVSGMQSYEILVACFNFCALTFNKFWGTILFTTCFFTPGSIMVGIYGKIFVVSKRHARALSSMPETTKREIRKNLSKKKDRKAAKTLGIVMGVFLACWLPCFLAVLVDPYLDYSTPTIVLDLLVWLGYFNSTCNPLIHGFFYPWFRKALEHIVSGKIFRSNSEMANLFPEAH

>Mammal$hamster%Mesocricetus_auratus-TAAR4#XP_005065867.1
MDAPDLWSHPEVQFCFPVSNNSCPRKARPTFVVCVMYLVMVGAIVMTMLGNMVVIVSIAHFKQLHSPTNFLILSMATTDFLLSCVVMPFSMVRSVESCWYFGDLFCKVHSCCDIMLCTTSIFHLCFISVDRYYAVCDPLHYVTKITIPVIEVFLLVSWSIPIFFAFGLVFSELNLIGVKDFVAVVDCTGLCVLIFNKLWGVLASFIAFFLPGTVMVGIYIHIFTVAQKHARQIGTGPGAKQAISESKAKVTSKKESKATKTLSIVMGVFVLCWLPFFILTIIDPFIDFTTPEDVYNVFLWLGYFNSTFNPIIYGLFYPWFRKALRMIVTGMIFRSDSSTSSLHPAHP

>Mammal$hamster%Mesocricetus_auratus-TAAR5#XP_005065864.1
MRAVLPGAGEQPAAFCYQVNGSCPRTVHPLAIQVIIYLACTIGVLITVLGNLFVVFTVSYFKVLHTPTNFLLLSLALADMLLGLLVLPLSTVRSVEGCWFFGDFLCRLHTYLDTLFCLASIFHLCFISIDRHCAICDPLLYPSKVTVRTALRYIVAGWGIPAAYTAFFLYTDVVERGLSQWLEEMPCVGSCQLLFNKFWGWLNFPAFFAPCLIMISLYVKIFVVATRQAQQISALNQSLAGAVKRERKAAKTLCIAVGVYLVCWLPFTIDTLVDSLLNFITPPLVFDIFIWFAYFNSACNPIIYVFSYRWFRKALKLLLSREILSPRAPTIDLYHD

>Mammal$hamster%Mesocricetus_auratus-TAAR6#XP_005065865.1
MGSNSSPPAVLQLCYENVNGSCVKTPYSPGSRVILYAVFGFGAVLAVFGNLLVMISILHFKQLHSPANFLIASLASADFLVGISVMPFSMVRSIESCWYFGRQFCTFHTCCDVAFCYSSLFHLSFISIDRYIAVTDPLVYPTKFTVSVSGICISISWILPLVYSGAVFYTGVYDDGLEELSSALNCVGGCQVVVNQNWVLIYFLSFFIPTLVMIILYANIFLVARQQAKKIENIGSKTESSSENYKARVAKRERKAAKTLGITVVAFMVSWLPYSIDSLVDAFMGFITPAYIYEICVWCAYYNSAMNPLIYALFYPWFKKAIKVIMSGQVFKNSSATMNLFSEQI

>Mammal$hamster%Mesocricetus_auratus-TAAR7a#XP_005065866.1
MNNLGDCFPRDQVKIMSEDLVPPTSVQLCYENLNGSCVRNPYSPGPRLILYAVFGFGAVLAVCGNLLVMMSILHFRQLHSPANFLVASLACADFLVGLTVMPFSTVRSVESCWYFGDSYCKFHSCFEGSFCYSSIFHLCFISVDRYIAVSDPLLYPTRFTASVSGKCITFSWLLSIIYSFSLLYTGANEAGLEDLVSALTCVGGCQIAVNQSWVFINFLLFFIPTLVMITVYSKIFLIAKQQAQKIERMGDQTARASDSYKDRVAKRERKAAKTLGIAVAAFLLSWTPYFIDSIIDAFLGFITPTYVYEILIWIAYYNSAMNPLIYAFFYPWFRKAIKMIVTGRILRENSSATNLFPE

>Mammal$hamster%Mesocricetus_auratus-TAAR9#XP_005088204.1
MASNFSPSASLELCYENVNGSCIKSAYSPGPRVVLYMVLGLGAVLAVFGNLLVIIAILHFKQLHTPTNFLVASLACADFLVGVTVMPFSTVRSVESCWYFGESYCKFHTCFDTSFCFASLFHLCFISIDRYIAVTDPLTYPAKFTVSVSGICIALSWFFSVTYSFSIFYTGANEEGIEELVIALTCVGGCQAPLNQNWVLLCFLLFFLPAVVMAFLYGRIFLVAKHQARKIESTANQAQASSESFKERVAKRERKAAKTLGIAMAAFLMSWLPYIIDAAIDAYMNFITPPYVYEILVWCVYYNSAMNPLIYAFFYPWFRKAIKLIVSGKVFRGDSCTTNLFSEEADVG

>Mammal$horse%Equus_caballus-TAAR1#XP_023507343.1
MMSFCHSIINISCVKSSWSNDVRASLYSLMVLIILTTLVGNLIVIISISHFKQLHTPTNWLIHSMATVDFLLACLVMPYSMVRSVEHCWYFGEVFCKIHTSTDIMLSSASILHLSFISIDRYYAVCDPLRYKARIGVLVIFMMISISWSIPALFAFGMIFLELNFKGVEELYYKHVHCMGHCAVFFSKTSGVLAFMISFYIPGFIMLCVYYRIYFIAKGHARSINDANKNPQIGLEEKNGISRSKEGKAAKTLGIVMGVFLICWCPFFVCTVMDPFLNYAIPHSLNDALIWFGYLNSTFNPMIYAFFYPWFRRALKMILFGKIFQKDSSRCKLFLESNP

>Mammal$horse%Equus_caballus-TAAR2#XP_014591115.1
MYSFMVGAIFIAVFGNLAMIISISYFKQLHTPSNFLILSMAVTDLLLGFTIMPYSMIRSVENCWYFGLTFCKIHYSFDLMLSIASIFHLCSVAVDRFYAICYPLRYSSKMTVPVIKRLLLLCWSVPGAFAFGVVFSEAYADGIEGYDILVACSSSCPVMFNKLWGITLFMAGFFTPGSVMVGIYGKIFAVSRKHSRAINNLPENQNNQMRRDKKAAKTLGTVMSVFLLCWFPCFFTILLDPFLDFSTPVVLFDALTWFGYFNSACNPLIYGFFYPWFRRALKHILLGKIFGSHFHDTNLFTQKQAE

>Mammal$horse%Equus_caballus-TAAR3#XP_001504390.1
MDLTYIPEDLSSCPKFGNKSCPPTNRTFHVRVIMYSVMTGAMVITIFGNLVLMISISYFKQLHSPTNFLILSMATSDFLLGFVIMPYSMVRSVESCWYFGDGFCKFHASFDMMLSLTSIFHLCSIAIDRFHAVCYPLHYTTTMTSSTIKRLLAFCWSAPALFSFGLVLSEANVSGMQSYEILVACFNFCALTFNKFWGTILFTTCFFTPGSVMVGIYGKIFIVSKRHARLMSNMSENTKWEVKKNLSKRKDRKAAKTLGIVMGVFLACWLPCFLAVLIDPYLDYSTPMIVLDILVWLGYFNSTCNPLIHGFFYPWFRKALKYIVSGKIFSSHSETANLFPEAH

>Mammal$horse%Equus_caballus-TAAR4#NP_001244095.1
MNSPDIGNTQEVQFCFALVNNSCPRNVRSVLSVCAMYVVMIGAIVMTMLGNLVVIISIAHFKQLHSPTNFLILSMATTDFLLSCVVMPFSMIRSIESCWYFGDLFCKVHSCCDIMLCTTSIFHLCFISVDRYYAVCDPLHYVTKITIPVIEVFLFISWSIPIFFALGLVFSELNIIGAEDFVAAIDCTGLCVLIFNKLWGVLASFIAFFLPGTVMMGIYIYIFTVAQKHAKQIGTGPLMKQVRSESKMKAASKKESKATKTLGIVVGVFVLCWLPFFVLTITDPFINFTTPEDLYNVFLWLGYFNSTFNPIIYGMFYPWFRRALRVIVSGRVFCPDSSTLSLFPAHA

>Mammal$horse%Equus_caballus-TAAR5a#XP_001503427.1
MSTVLDRGAEGHPAAFCYQGNGSCPRRVHPLGIQLVIYLACAAGMLITVLGNLFVVLAVAYFKALHTPTNLLLLSLALADLLLGLLVLPFSIIRSVESCWFFGDFLCRLHTYLDTLFCLTSIFHLCFISIDRHCAICEPLLYPSKFTVRVALRYILAGWGVPAAYTALFLYTDVVERGLSQWLEEMPCVGSCQLLFNKFWGWLNFPVFFFPCLIMISLYVKIFMVATRQVQQINILSRSLAGALKRERKAAKTLGIAVGIYLLCWLPFTIDTMVDSLLNFITPPLVFDVFIWFAYFNSACNPIIYVFSYRWFRKALKLFLSREIFTPRTPTTDLYQE

>Mammal$horse%Equus_caballus-TAAR5b#XP_001504378.1
MSAVLDRGAEGHPAAFCYQGNGSCPRRVHPLGIQLVIYLACAAGMLITVLGNLFVVLAVAYFKALHTPTNLLLLSLALADLLLGLLVLPFSIIRSVESCWFFGDFLCRLHTYLDTLFCLASVFHLCFISIDRHCAICEPLLYPSKFTVRVALRYILAGWGVPAAYTALFLYTDVVERGLSQWLEEMPCVGSCQLLFNKFWGWLNFPVFFFPCLIMISLYGKIFLVATRQAQKISTLSRSLAGAANHERKAAKTLGIAVGIYLLCWLPFTFDTMVDSLLNFITPPLVFDIFSWFAYFNSACNPIIYVFSYWWFRKALKLFLSREIFSPRTPTTDLYQE

>Mammal$horse%Equus_caballus-TAAR6#XP_001503412.1
MSDHWSPPAAEQLCYENVTGSCVKTPYSPGPRVLLYGVFGLGAVLAVLGNLLVMISILHFKQLHSPTNFLIASLACADFLVGVAVMPFSMVRSVESCWYFGRSFCTFHTCCDVAFCYSSLFHLCFISIDRYIAVTDPLVYPTKFTASVSGMCVSISWILPLVYSGAVFYTGAYDDGLEELSSAVNCVGGCQTVVNQNWVLIDFLSFFIPTLVMIILYSNIFLVARQQAKKIESTGGKTESLSDSYKSRVAKRERKAAKTLGVTVVAFTISWLPYSIDSLIDAFMGFITPAYIYEICCWGAYYNSAVNPLIYALFYPWFRKAIKVIVSGQVFQDSSASMNLFSDQR

>Mammal$horse%Equus_caballus-TAAR7a#XP_001503407.1
MTASPGIRTETPEQGVASPAAAQLCYENLNGSCIRTPYSPGPRLALYAVFGFGAVLAVFGNLLVMISILHFKQLHSPANFLLASLACADFLVGVTVMPFSMVRSVESCWYFGRTYCTLHSCFEGSFCYASIYHLCFISLDRYIAVTDPLVYPTRFTASVSGMCIAFSWLLSVIFSSSLLGTGANEAGLEELVSALTCVGGCQIAVNQNWVLVNFLLFLIPTLVMIMLYSKIFLIAKQQARKIESLSNKTSGSSDSYRDRVAKRERKAAKTLGFAVTAFLISWLPYFIDSVIDAFLGFITPTYMYEILVWVAYYNSAMNPLIYAFFYPWFRKAIKLIVTGKVLRENSSTINVFSE

>Mammal$horse%Equus_caballus-TAAR8a#XP_014591123.1
MSHSPSPPGMVQLCYEGVNGSCIKTPYSPGARVLLYAAFGLGAVLAVFGNLLVVTAVLHFKQLHSPANFLLASLACADFLVGVTVMPFSMVRSVESCWYFGARFCALHSCCDVAFCYSSLFHLCCISIDRYIAVTDPLVYPAKFTVSVSGMCVSISWILPLVYSGAVFYTGVSNDGMEELVSALNCIGGCQIVVNQDWVLIDFLLFFIPTVVMIILYSKIFLVAKQQAIKIEHTGGKAESSSESYKARVAKRERKAAKTLGVTVVAFLISWLPYTIDTLVDAFMGFVTPAYIYEICCWGAYYNSAVNPLIYALFYPWFRKAIRVIVSGEVLKDSSSTISLFSE

>Mammal$horse%Equus_caballus-TAAR8b#XP_014591161.1
MSRGPSTPAVVQLCYEGVNGSCIKTPCLPGARVLLYSAFGLGAVLAVFGNLLVVTAILHFKQLHSPTNFLLASLACADFLVGVTVMPFSMVRSVESCWYFGARFCALHSCCDVAFCYSSLFHLCCISIDRYIAVTDPLVYPAKFTVSVSGMCVSISWILPLVYSGAVFYTGVSNDGMEELVSALNCIGGCQIVVNQDWVLIDFLLFFILTVVMIILYSKIFLVAKQQAIKIEHTGGKAESSSESYKARVAKRERKAAKTLGVTVVAFLISWLPYTIDTLVDAFMGFVTPAYIYEICCWGAYYNSAVNPLIYALFYPWFRKAIKVIVSGEVLKDSSSTISLFSE

>Mammal$horse%Equus_caballus-TAAR9#XP_001503397.1
MADTFSQAAAVELCYENVNGSCVKTPYSPGPRAVLYAVLGVGALLAVLGNLLVIIAILHFKQLHTPTNFLIASLACADFLVGVTVMPFSAVRSVESCWYFGESYCTFHTCFDTSFCFASLFHLCCISVDRYIAVTEPLTYPARFTVSVSGICIILSWFCSLTYSFSVFYTGANGEGIEELVAALTCVGGCQAPLNQNWVLLCFLLFFTPTVAMVLIYGKIFLVAKHQARKIESAASQAQSSSESYKERVAKRERKAAKTLGIAMAAFLVSWLPYIIDAMIDAYMNFITPPYVYEILVWCVYYNSAMNPLIYAFFYPWFRKAVKLIVTGKVLRSDSSTINLFSEEADID

>Mammal$house_mouse%Mus_musculus-HTR4#XM_006525678.4
MDKLDANVSSNEGFRSVEKVVLLTFLAVVILMAILGNLLVMVAVCRDRQLRKIKTNYFIVSLAFADLLVSVLVMPFGAIELVQDIWAYGEMFCLVRTSLDVLLTTASIFHLCCISLDRYYAICCQPLVYRNKMTPLRIALMLGGCWVLPMFISFLPIMQGWNNIGIVDVIEKRKFSHNSNSTWCVFMVNKPYAITCSVVAFYIPFLLMVLAYYRIYVTAKEHAQQIQMLQRAGATSESRPQPADQHSTHRMRTETKAAKTLCVIMGCFCFCWAPFFVTNIVDPFIDYTVPEQVWTAFLWLGYINSGLNPFLYAFLNKSFRRAFLIILCCDDERYKRPPILGQTVPCSTTTINGSTHVLRDTVECGGQWESRCHLTATSPLVAAQPSDT

>Mammal$house_mouse%Mus_musculus-MmTAAR1
MHLCHAITNISHRNSDWSREVQASLYSLMSLIILATLVGNLIVIISISHFKQLHTPTNWLLHSMAIVDFLLGCLIMPCSMVRTVERCWYFGEILCKVHTSTDIMLSSASIFHLAFISIDRYCAVCDPLRYKAKINISTILVMILVSWSLPAVYAFGMIFLELNLKGVEELYRSQVSDLGGCSPFFSKVSGVLAFMTSFYIPGSVMLFVYYRIYFIAKGQARSINRTNVQVGLEGKSQAPQSKETKAAKTLGIMVGVFLVCWCPFFLCTVLDPFLGYVIPPSLNDALYWFGYLNSALNPMVYAFFYPWFRRALKMVLLGKIFQKDSSRSKLFL

>Mammal$house_mouse%Mus_musculus-MmTAAR2
MASFEAQQETFDCSEYGNGSCPENERSLGVRAAMYSLMACAIFITIFGNLAMIISISYFKQLHTPTNLLILSMAVTDFLLGFTIMPYSMVRSVENCWYFGLTFCKIHYSFDLMLSITSIFHLCSVAVDRFYAICHPLHYCTKMTIPVVRRLLLVCWSVPGAFAFGVVFSEAYADGIEGYDILVACSSSCPVMFNKLWGTTLFVAGFFTPSSMMVGIYGKIFAVSKKHARVIDNLPENQNNQMRKDKKAAKTLGIVMGVFLLCWFPCFFTILLDPFLNFSTPAVLFDALTWFGYFNSTCNPLIYGFFYPWFRRALKYILLGKIFSSHFHNTNLFTQKETE

>Mammal$house_mouse%Mus_musculus-MmTAAR3
MDLIYIPEDLSSCPKFGNKSCPPTNRSFRVRMIMYLFMTGAMVITIFGNLVIIISISHFKQLHSPTNFLILSMATTDFLLGFVIMPYSMVRSVESCWYFGDSFCKFHASFDMMLSLTSIFHLCSIAIDRFYAVCDPLHYTTTMTVSMIKRLLAFCWAAPALFSFGLVLSEANVSGMQSYEILVACFNFCALTFNKFWGTILFTTCFFTPGSIMVGIYGKIFIVSRRHARALSDMPANTKGAVGKNLSKKKDRKAAKTLGIVMGVFLACWLPCFLAVLIDPYLDYSTPIIVLDLLVWLGYFNSTCNPLIHGFFYPWFRKALQFIVSGKIFRSNSDTANLFPEAH

>Mammal$house_mouse%Mus_musculus-MmTAAR4
MNTPDPWSSPEVQFCFAAANSSCPRKARPALVVCAMYLIMIGAIVMTMLGNMAVIISIAHFKQLHSPTNFLILSMATTDFLLSCVVMPFSMIRSIESCWYFGDLFCKVHSCCDIMLCTTSIFHLCFISVDRHYAVCDPLHYVTQITTRVVGVFLLISWSVPIFFAFGLVFSELNLIGAEDFVAAIDCTGLCVLIFNKLWGVLASFIAFFLPGTVMVGIYIHIFTVAQKHARQIGTGPRTKQALSESKMKATSKKESKATKTLSIVMGVFVLCWLPFFVLTITDPFIDFTTPEDLYNVFLWLGYFNSTFNPIIYGMFYPWFRKALRMIVTGTIFRSDSSTSSLHPAHP

>Mammal$house_mouse%Mus_musculus-MmTAAR5
MRAVLLPGSGEQPTAFCYQVNGSCPRTVHPLAIQVVIYLACAVGVLITVLGNLFVVFAVSYFKVLHTPTNFLLLSLALADMLLGLLVLPLSTVRSVESCWFFGDFLCRLHTYLDTLFCLTSIFHLCFISIDRHCAICDPLLYPSKFTVRTALRYIVAGWGIPAAYTAFFLYTDVVERALSQWLEEMPCVGSCQLLFNKFWGWLNFPAFFVPCLIMISLYLKIFVVATRQAQQIRTLSQSLAGAVKRERKAAKTLGIAVGIYLVCWLPFTVDTLVDSLLNFITPPLVFDIFIWFAYFNSACNPIIYVFSYRWFRKALKLLLSREIFSPRTPTVDLYHD

>Mammal$house_mouse%Mus_musculus-MmTAAR6
MGSNSSPPTVLQLCYENVTGSCVKTPYSPGSRVILYAVFGFGAVLAVFGNLMVMISILHFKQLHSPTNFLIASLACADFGVGISVMPFSMVRSIESCWYFGRSFCTFHTCCDVAFCYSSLFHLSFISIDRYIAVTDPLVYPTKFTVSVSGICIGVSWILPLVYSGAVFYTGVYDDGLEELSSALNCVGGCQVVVNQNWVLIDFLSFLIPTLVMIILYGNIFLVARQQAKKIENIGSKTESSSESYKARVARRERKAAKTLGITVVAFMISWLPYSIDSLVDAFMGFITPAYIYEICVWCAYYNSAMNPLIYALFYPWFKKAIKVIMSGQVFKNSSATMNLFSEQI

>Mammal$house_mouse%Mus_musculus-MmTAAR7a
MDKLVDHFLSDQSRTMNEDLFSATSTELCYENLNRSCVRSPYSPGPRLILYAVFGFGAALAVCGNLLVMTSILHFRQLHSPANFLVASLACADFLVGLTVMPFSTVRSVEGCWYFGESYCKFHSCFEGSFCYSSIFHLCFISVDRYIAVSDPLTYPTRFTASVSGKCITFSWLLSIIYSFSLLYTGANEAGLEDLVSVLTCVGGCQIAVNQSWVFINFLLFLIPTLVMMTVYSKIFLIAKQQAQNIEKMSKQTARASESYKDRVAKRERKAAKTLGIAVAAFLLSWLPYFIDSIIDAFLGFITPTYVYEILVWIAYYNSAMNPLIYAFFYPWFRKAIKLIVTGKILRENSSTTNLFPE

>Mammal$house_mouse%Mus_musculus-MmTAAR7b
MATDNDSFPWDQDSILSSDMFSATSTELCYENLNRSCVRSPYSPGPRLILYAVFGFGAALAVCGNLLVMTSILHFRQLHSPANFLVVSLACADFLVGLTVMPFSTVRSVEGCWYFGESYCKLHTCFDVSFCYCSIFHLCFISVDRYIAVSDPLTYPTRFTAFVSGKCITFSWLLSTIYGFSLLYTGANEAGLEDLVSALTCVGGCQLAVNQSWVFINFLLFLIPTLVMITVYSKIFLIAKQQAQNIEKMSKQTARASDSYKDRVAKRERKAAKTLGIAVAAFLLSWLPYFIDSIIDAFLGFITPTYVYEILVWIAYYNSAMNPLIYAFFYPWFRKAIKLIVSGKVLRENSSTTNLFPE

>Mammal$house_mouse%Mus_musculus-MmTAAR7d
MATGDDSFPWDQDSILSRDLFSATSTELCYENLNRSCVRSPYSPGPRLILYAVFGFGAVLAVCGNLLVMTSILHFRQLHSPANFLVASLACADFLVGVMVMPFSMVRSVEGCWYFGESYCKFHSCFEGSFCYSSLFHLCFISVDRYIAVSDPLTYPTRFTASVSGKCITFSWLLSIIYSFSLLYTGANDAGLEDLVSALTCVGGCQIAVNQTWVFINFLLFLIPTLVMITVYSKIFLIAKQQAQNIEKMSKQTARASESYKDRVTKRERKAAKTLGIAVAAFLLSWLPYFIDSIIDAFLGFITPTYVYEILVWIVYYNSAMNPLIYAFFYSWFRKAIKLIVSGKILRENSSTTNLFPE

>Mammal$house_mouse%Mus_musculus-MmTAAR7e
MATGDDSFLWDQDSILSRDLFSATSAELCYENLNRSCVRSPYSPGPRLILYAVFGFGAVLAVCGNLLVMTSILHFRQLHSPANFLVASLACADFLVGLTVMPFSTVRSVEGCWYFGEIYCKLHTCFDVSFCSSSIFHLCFISVDRYIAVSDPLIYPTRFTASVSNKCITFSWLLSISYGFSLIYTGASEAGLEDLVSALTCVGGCQLAVNQSWVFINFLLFLIPTLVMITVYSKIFLIAKQQAQNIEKMSKQTARASDSYKDRVAKRERKAAKTLGIAVAAFLLSWLPYFIDSFIDAFLGFITPTYVYEILVWIAYYNSAMNPLIYAFFYPWFRKAIKLTVTGKILRENSSTTNLFPE

>Mammal$house_mouse%Mus_musculus-MmTAAR7f
MSIADETVSWNQDSILSRDLFSATSAELCYENLNRSCVRSPYSPGPRLILYAVFGFGAVLAVCGNLLVMTSILHFRQLHSPANFLVASLACADFLVGVMVMPFSMVRSVEGCWYFGDSYCKLHTCFDVSFCYCSLFHLCFISVDRYIAVSDPLAYPTRFTASVSGKCITFSWLLSISYGFSLIYTGASEAGLEDLVSSLTCVGGCQIAVNQTWVFINFSVFLIPTLVMITVYSKIFLIAKQQAQNIEKMSKQTARASDSYKDRVAKRERKAAKTLGIAVAAFLLSWLPYFIDSFIDAFLGFITPTYVYEILVWIVYYNSAMNPLIYAFFYPWFRKAIKLTVTGKILRENSSTTNLFSE

>Mammal$house_mouse%Mus_musculus-MmTAAR8a
MTSNFSQPALQLCYENTNGSCIKTPYSPGPRVILYMVYGFGAVLAVCGNLLVVISVLHFKQLHSPANFLIASLASADFLVGISVMPFSMVRSIESCWYFGDAFCSLHSCCDVAFCYSSVLHLCFISVDRYIAVTDPLVYPTKFTVSVSGICISISWILPLVYSSAVFYTGISAKGIESLVSALNCVGGCQIVINQDFVLISFLLFFIPTLVMIILYSKIFLVAKQQAVKIETSVSGNRGESSSESHKARVAKRERKAAKTLGVTVVAFMVSWLPYTIDALVDAFMGFITPAYVYEICCWGTYYNSAMNPLIYAFFFPWFKKAIKLILSGEILKGHSSTANLFSE

>Mammal$house_mouse%Mus_musculus-MmTAAR8b
MTSNFSQPALQLCYENTNGSCIKTPYSPGPRVILYMVFGFGAVLAVCGNLLVVISVLHFKQLHSPANFLIASLASADFLVGISVMPFSMVRSIESCWYFGDAFCSLHSCCDVAFCYSSALHLCFISVDRYIAVTDPLVYPTKFTVSVSGICISISWILPLVYSSAVFYTGISAKGIESLVSALNCVGGCQIVVNQDWVLIDFLLFFIPTLVMIILYSKIFLVAKQQAVKIETSVSDNRGESSSESHKARVAKRERKAAKTLGVTVVAFMVSWLPYTIDSLVDAFVGFITPAYVYEICCWSAYYNSAMNPLIYAFFYPWFRKAIKLILSGEILKSHSSTMSLFSE

>Mammal$house_mouse%Mus_musculus-MmTAAR8c
MTSNFSQPALQLCYENTNGSCIKTPYSPGPRVILYMVYGFGAVLAVCGNLLVVISVLHFKQLHSPANFLIASLASADFLVGISVMPFSMVRSIESCWYFGDAFCSLHSCCDVAFCYSSALHLCFISVDRYIAVTDPLVYPTKFTVSVSGICISISWILPLVYSSAVFYTGISAKGIESLVSALNCVGGCQVVVNQDWVLISFLLFFIPTVVMIILYSKIFLVAKQQAVKIETSVSGNRGESSSESHKARVAKRERKAAKTLGVTVVAFMVSWLPYTIDALVDAFMGFITPAYVYEICCWSAYYNSAMNPLIYAFFYPWFRKAIKLILSGKILKGHSSTTNLFSE

>Mammal$house_mouse%Mus_musculus-MmTAAR9
MTSDFSPEPPMELCYENVNGSCIKSSYAPWPRAILYGVLGLGALLAVFGNLLVIIAILHFKQLHTPTNFLVASLACADFLVGVTVMPFSTVRSVESCWYFGESYCKFHTCFDTSFCFASLFHLCCISIDRYIAVTDPLTYPTKFTVSVSGLCIALSWFFSVTYSFSIFYTGANEEGIEELVVALTCVGGCQAPLNQNWVLLCFLLFFLPTVVMVFLYGRIFLVAKYQARKIEGTANQAQASSESYKERVAKRERKAAKTLGIAMAAFLVSWLPYIIDAVIDAYMNFITPAYVYEILVWCVYYNSAMNPLIYAFFYPWFRKAIKLIVSGKVFRADSSTTNLFSEEAGAG

>Mammal$human%Homo_sapiens-HsTAAR1
MMPFCHNIINISCVKNNWSNDVRASLYSLMVLIILTTLVGNLIVIVSISHFKQLHTPTNWLIHSMATVDFLLGCLVMPYSMVRSAEHCWYFGEVFCKIHTSTDIMLSSASIFHLSFISIDRYYAVCDPLRYKAKMNILVICVMIFISWSVPAVFAFGMIFLELNFKGAEEIYYKHVHCRGGCSVFFSKISGVLTFMTSFYIPGSIMLCVYYRIYLIAKEQARLISDANQKLQIGLEMKNGISQSKERKAVKTLGIVMGVFLICWCPFFICTVMDPFLHYIIPPTLNDVLIWFGYLNSTFNPMVYAFFYPWFRKALKMMLFGKIFQKDSSRCKLFLELSS

>Mammal$human%Homo_sapiens-HsTAAR2
MAVSSEQHELSHFKRTQTKKEKFNCSEYGNRSCPENERSLGVRVAMYSFMAGSIFITIFGNLAMIISISYFKQLHTPTNFLILSMAITDFLLGFTIMPYSMIRSVENCWYFGLTFCKIYYSFDLMLSITSIFHLCSVAIDRFYAICYPLLYSTKITIPVIKRLLLLCWSVPGAFAFGVVFSEAYADGIEGYDILVACSSSCPVMFNKLWGTTLFMAGFFTPGSMMVGIYGKIFAVSRKHAHAINNLRENQNNQVKKDKKAAKTLGIVIGVFLLCWFPCFFTILLDPFLNFSTPVVLFDALTWFGYFNSTCNPLIYGFFYPWFRRALKYILLGKIFSSCFHNTILCMQKESE

>Mammal$human%Homo_sapiens-HsTAAR5
MRAVFIQGAEEHPAAFCYQVNGSCPRTVHTLGIQLVIYLACAAGMLIIVLGNVFVAFAVSYFKALHTPTNFLLLSLALADMFLGLLVLPLSTIRSVESCWFFGDFLCRLHTYLDTLFCLTSIFHLCFISIDRHCAICDPLLYPSKFTVRVALRYILAGWGVPAAYTSLFLYTDVVETRLSQWLEEMPCVGSCQLLLNKFWGWLNFPLFFVPCLIMISLYVKIFVVATRQAQQITTLSKSLAGAAKHERKAAKTLGIAVGIYLLCWLPFTIDTMVDSLLHFITPPLVFDIFIWFAYFNSACNPIIYVFSYQWFRKALKLTLSQKVFSPQTRTVDLYQE

>Mammal$human%Homo_sapiens-HsTAAR6
MSSNSSLLVAVQLCYANVNGSCVKIPFSPGSRVILYIVFGFGAVLAVFGNLLVMISILHFKQLHSPTNFLVASLACADFLVGVTVMPFSMVRTVESCWYFGRSFCTFHTCCDVAFCYSSLFHLCFISIDRYIAVTDPLVYPTKFTVSVSGICISVSWILPLMYSGAVFYTGVYDDGLEELSDALNCIGGCQTVVNQNWVLTDFLSFFIPTFIMIILYGNIFLVARRQAKKIENTGSKTESSSESYKARVARRERKAAKTLGVTVVAFMISWLPYSIDSLIDAFMGFITPACIYEICCWCAYYNSAMNPLIYALFYPWFRKAIKVIVTGQVLKNSSATMNLFSEHI

>Mammal$human%Homo_sapiens-HsTAAR8
MTSNFSQPVVQLCYEDVNGSCIETPYSPGSRVILYTAFSFGSLLAVFGNLLVMTSVLHFKQLHSPTNFLIASLACADFLVGVTVMLFSMVRTVESCWYFGAKFCTLHSCCDVAFCYSSVLHLCFICIDRYIVVTDPLVYATKFTVSVSGICISVSWILPLTYSGAVFYTGVNDDGLEELVSALNCVGGCQIIVSQGWVLIDFLLFFIPTLVMIILYSKIFLIAKQQAIKIETTSSKVESSSESYKIRVAKRERKAAKTLGVTVLAFVISWLPYTVDILIDAFMGFLTPAYIYEICCWSAYYNSAMNPLIYALFYPWFRKAIKLILSGDVLKASSSTISLFLE

>Mammal$human%Homo_sapiens-HsTAAR9
MVNNFSQAEAVELCYKNVNESCIKTPYSPGPRSILYAVLGFGAVLAAFGNLLVMIAILHFKQLHTPTNFLIASLACADFLVGVTVMPFSTVRSVESCWYFGDSYCKFHTCFDTSFCFASLFHLCCISVDRYIAVTDPLTYPTKFTVSVSGICIVLSWFFSVTYSFSIFYTGANEEGIEELVVALTCVGGCQAPLNQNWVLLCFLLFFIPNVAMVFIYSKIFLVAKHQARKIESTASQAQSSSESYKERVAKRERKAAKTLGIAMAAFLVSWLPYLVDAVIDAYMNFITPPYVYEILVWCVYYNSAMNPLIYAFFYQWFGKAIKLIVSGKVLRTDSSTTNLFSEEVETD

>Mammal$little_brown_bat%Myotis_lucifugus-TAAR1a#XP_006109400.1
MSFCHNVVNISCVNSSWSNDVRASLYSLMVLIILTTVAGNLIVIISISHFKQLHTPTNWLIHSMATVDFLLGCLVMPYSMVRSVEHCWPFGEVFCKIHTSTDIMLSSASIFHLSFISIDRYYAVCDPLRYKAKISILVIFVMIFISWSIPALFAFGMIFLGLNFKGAEQMYYKHAHGSGSCSVFFSKTPGVLAFMTSFYIPGSIMLYVYYRIYFIAKGQARSINNASQQLQIGLEEKNGISRNKERKAAKTLGIVMGVFLICWCPFFVCTVMDPFLDYTIPPPLNDALIWFGYLNSTFNPMIYAFFYPWFRRALKMILFGKIFQKDSSRCQLFLESNP

>Mammal$little_brown_bat%Myotis_lucifugus-TAAR1b#XP_014307401.1
MSFCHNVVNISCVNSSWSNDVRASLYSLMVPIILTTVAGNLIVIISISHFKQLHTPTNWLIHSMATVDFLLGCLVMPYSMVRSVEHCWPFGEVFCKIHTSTDIMLSSASIFHLSFISIDRYYAVCDPLRYKAKISILVIFVMITISWGIPALFAFGMIFLGLNFKGAEQMYYKHAHGSGACSVFFSKTPGVLAFMTSFYIPASIMLYVYYRIYLIARGQARSINNANQQLQIGLEEKNGISRNKERKAAKTLGIVMGVFLICWCPFFVCTVMDPFLDYTIPPPLNDALIWFGYLNSTFNPMIYAFFYPWFRRALKMILFGKIFQKDSSRCQLFLESNP

>Mammal$little_brown_bat%Myotis_lucifugus-TAAR2#XP_014307453.1
MYSLMVGAIFITVFGNLTMIISVSYFKQLHTPTNFLILSMAVTDFLLGFTIMPYSMIRSVENCWYFGLTFCKIHYSFDLMLSIMSIFHLCSVAIDRFYAICYPLRYSTKMTIPVIKRLLLLCWSVPGAFAFGVVFSEAYADGIEGYDILVACSSSCPVMFNKLWGTTMFVAGFFTPGSVMVGIYGKIFAVSRKHAHAINNLPENQNNQMRKDKKAAKTLGIVMGVFLLCWFPCFFTILLDPFLNFSTPVVLFDALTWFGYFNSTCNPLIYGFFYPWFRRALKYILLGKVFSSHFYNTNLFTQKKRNKTKTN

>Mammal$little_brown_bat%Myotis_lucifugus-TAAR3#XP_006084532.1
MDLTYIPEDLSSCPKLGNKSCPPTNRPFQVRMIMYSIMTGAMVITIFGNLVIMISISHFKQLHSPTNFLILSMATTDFLLGSVIMPYSMVRSVESCWYFGEGFCKFHASFDMMLSLTSIFHLCSIAIDRFYAVCYPLHYTSTMTTSMIKRLLAFCWSAPALFSFGLVLSEANVSGMQSYEILVACFNFCALTFNKFWGTILFTTCFFTPGSIMVGIYGKIFIVSKRHARVISNMPENIKEEVKKNLSKKKDRKAAKTLGIVMGVFLACWLPCFLAVLIDPYLDYSTPIIILDLLVWLGYFNSTCNPLIHGFFYPWFRRALKYIVSGKIFSSHSETANLFPEAH

>Mammal$little_brown_bat%Myotis_lucifugus-TAAR4#XP_006084569.1
MNSPDLWNPKEVQFCFALINNSCPRNVRSVLSASAMYFVMIGAIVMTILGNLVVIVAITHFKQLHTPTNFLILSMATTDFLLSCVVMPFSMIRSIESCWYFGDLFCKVHSCCDIMLCTTSIFHLCFISVDRYYAVCDPLRYVTKITIPVIELFLLISWSIPIFFAFGLVFSELNIIGAEDFVAAIDCTGLCVLIFNRFWGVMASFIAFFLPGTVMVGIYIHIFMVARKHAKQIGMGSMMKQVGSESKVKASSKQECKATKTLSIVMGVFVLCWLPFFLLTITDPFINFTTPEDLYNIFLWLGYFNSTFNPIIYGMFYPWFRKALRMIVTGMIFRPDSSTLSLFLEHA

>Mammal$little_brown_bat%Myotis_lucifugus-TAAR5#XP_006084533.1
MSTVLNQGAGEHPLTFCYQVNGSCPRTVHPLGIRLTIYLACAAGIIITVLGNLFVVFTVSYFKALHTPTNFLLLFLALADMLLGLLVLPLSTIRSVESCWFFGDFLCCLHTYLDTLFCLVSIFHLCFISIDRHCAICEPLLYPSKFTVRVALRYILAGWGVPAAYTAFFVYTDVVERGLSQWLEEMPYVGSCQLLFNKFWGWLNFPVFFFPCLIMISLYVKIFVVAARQAQQISALNKSLAGAAKRERKAAKTLGIAVSIYLLCWLPFTVDTLVDSLLNFITPPLVFDIFIWLAYFNSACNPIIYVFSYRWFRKALKLILSQEVFSPRTPTIDLYRE

>Mammal$little_brown_bat%Myotis_lucifugus-TAAR9#XP_006084534.1
MANNSQAEAVELCYEHVNGSCVKTPYSPGPRAILYAFLGLGSVLAVFGNLLVITAILHFKQLHTPTNFLIASLACADFLVGVTVMPFSTVRSVESCWYFGETYCKFHTCFDTSFCFASLLHVCCISIDRYIAVTDPLTYPTKFTVSVSGICIVLSWFFSVTYSFSVFYTGANEEGIEELVVALTCIGGCQAPLNQNWVLLCFLLFFIPTVAMVILYGKIFLVAKHQARKIESTASHAQSSSESYKERVAKRERKAAKTLGIAMAAFLASWLPYIIDAVIDAYMNFITPPYVYEILVWCVYYNSAMNPLIYAFFYPWFRKAIKLIVSGKVFRSDSSTINLFSEEADID

>Mammal$nine_banded_armadillo%Dasypus_novemcinctus-TAAR1#XP_004483703.1
MMSFCHSIINISCVKSSWSNELRASLYSLMVLVILTTLAGNLIVIISISHFKQLHTPTNWLIHSMATVDFLLGCLVMPYSMVRSVEHCWYFGEVFCKIHTSTDIMLSSASILHLSFISIDRYCAVCDPLRYKARISVLVIFVMIFISWSVPALFAFGMIFLELNLKGAEEMYYKHVHCLGGCSVFFSKTSGVLAFMTSFYVPGSIMLCIYFRIYLIAQGQARSIRDANQNPQIGLEEKSGISGSKERKAAKTLGIVMGVFLVCWCPFFICTVLDPFLDYTISPALSDALIWFGYLNSTFNPMVYAFFYPWFRRALKLILFGKIFQKDSSRCNLFLESNP

>Mammal$nine_banded_armadillo%Dasypus_novemcinctus-TAAR2#XP_012376120.1
MYTFMTGAIFVTVLGNLTMIISISYFKQLHTPTNLLIFSMAVTDFLLGFTIMPYSMVRSVENCWYFGLTFCKIHYSFDLMLSITSIFHLCSVAVDRFYAICCPLHYSTKMTIPVIKRLLLLCWSVPGAFAFGVVFSEAYADGIEGYDILVACSSSCPVMFNKLWGTTLFMAGFFTPGSVMVGIYSKIFAVSREHARAIHSLPESQNHQMKKDRKAAKTLGIVMGVFLLCWFPCFFTILLDPYLNFSTPVVLFDALTWFGYLNSTCNPLIYGFFYSWFRRALKYILLGKIFSSHFHNTNLFTQEETQ

>Mammal$nine_banded_armadillo%Dasypus_novemcinctus-TAAR3#XP_004481140.1
MDLTNIPEDLSSCPKFGNRSCPPTNRTFHVRVLMYLLMTGAMIVTVFGNLVIMISISHFKQLHSPTNLLILSMATTDFLLGCVIMPYSMVRSVESCWYFGDGFCKFHASFDMMLSLASIFHLCSIAIDRFYAVCYPLRYTATMTTSMIKRLLAFCWSAPALFSFGLVLSEANVSGMQSYEVLVACFHFCALTFNKFWGTILFTTCFFTPGSLMIGIYGKIFIVSRRHARVISNMPENTKGDVKKALSKKKDRKAAKTLGIVMGVFLACWLPCFLAVLIDPYLDYSIPMLVLDLLVWLGYFNSTCNPLIHGFFYPWFRKALKYIVSGKIFSSHSETANLFPEAH

>Mammal$nine_banded_armadillo%Dasypus_novemcinctus-TAAR5#XP_004481139.1
MNAVLHPGAEKHPVAFCYQVNGSCPRTVHPLGLQLAIYLACATGVLITVLGNLFVVFAVSYFKALHTPTNFLLLSLALADMFLGLLVLPLSTVRSVESCWFFGDFLCRLHTYLDTLFCLTSIFHLCFISIDRHCAICEPLLYPSKFTVRVALRYILAGWGVPAAYTAFFLYTGVVERGLSQWLEELPCIGSCQLLFNKFWGWLNFPVFFLPCLIMISLYVKIFLVATRQAQQISNLSRKLAGAAKRERKAAKTLGFAMGMYLLCWLPFTIDTLVDSLLNFITPPLVFDIFLWFAYFNSACNPIIYVFSYRWFRKALKLILSREIFSLRTPTIDLYQE

>Mammal$nine_banded_armadillo%Dasypus_novemcinctus-TAAR7#XP_004449918.2
MTITPGIKKENMSSDLSPPAVVQLCYEDLNGSCVKTPYTPGPRLVLYTVFGFGSVLTVFGNLLVIISILHFKQLHSPANFLVASLASADFLVGITVMPFSTVRSVESCWYFGESYCKFHSCFEGSFCYASIYHLCFISIDRYIAVTDPLIYPTRFTTSVSGLCIAFSWLLSSIYSFSLLYTGANEVGLEDLVSALTCVGGCQVAVNQNWVLINFILFFIPTLVMIIVYSKVFLVAKQQARNIESMSNKTTKSSESYKSRVAKRERKAAKTLGIAVIAFLISWSPYFIDTIIDAFLGFITPAYIYEILVWFAYYNSAMNPLIYAFFYPWFRKAIKLIVSGKVLRENSSTINLFSE

>Mammal$nine_banded_armadillo%Dasypus_novemcinctus-TAAR9#XP_004481141.1
MIKNLSQTAAVELCYEHVNGSCVKTPYSPGPRALLYAALGCGAALAAGGNLLVVVAIVHFRQLHTPTNCLLASLACADFLVGVTVMPFSAVRTVESCWYFGERYCRFHTCFDTSFCFASLFHVCCISVDRYVAVTDPLAYPTKFTLSASGVCIALSWFFSVTYSFSIFYTGANEEGIEDLVVALTCVGGCQAPLNRSWVLLCFLLFFIPTVAMVFIYGKIFLVAKHQARKIESTASQAQSSAESYKERVARRERKAAKTLGIAMAAFLASWLPYIIDAVIDAYLNFITPPYVYEILVWCVYYNSAMNPLIYAFFYPWFRKAIKLIVSGQVLRPDSSRVNLFSEEAGTD

>Mammal$platypus%Ornithorhynchus_anatinus-TAAR1#XP_001506453.1
MQFCSGDRNGSCIRTSWSDNIRVVMYSMMSCIILTTLAGNLMVIISISHFKQLHTPTNWLIHSMATVDFLLGCFVMPYSMVRSVESCWYFGELFCRIHTSTDIMLSSASIFHLSFISIDRYYAVCHPLRYKTKINIFVVLVMIFVSWTVPALFAFGMVFLELNLKGIEDLYQQQFLCVGGCFVFFSKTSGVLAFMISFYIPGFIMLCIYGKIFFIARRQARSINDTAQQIQAGFEEMHRPSRSRERKAAKTLGIVMGVFLLCWCPFFFCTIMDPFIGYTVPPVLREALVWLGYLNSTFNPMVYAFFYPWFRKALKMVLVGRVFQKGSSTSKLVLETCV

>Mammal$platypus%Ornithorhynchus_anatinus-TAAR2#XP_001506618.2
MNIPALPKEAVDCSEYGNGSCPENDRSFGIRTSMYLVMSGAIFITIFGNLAMIISISYFKQLHSPTNFLILSMATTDFLLGLTIMPYSMVRSVENCWYFGLPFCKIHYSFDLMLSITSIFHLCSVAIDRFYAICYPLRYSSKMTIPVIKRLLLLCWSVPGAFAFGVVLSEAYAAGIEGYDILVACSSSCPVMFNKLWGTTLFMAGFFTPGSVMVGIYGKIFSVSRKHAKAINSLPENTNHQLKKDSKAAKTLGIVMGVFLLCWFPCFFTILLDPFLNFSTPAMLFDALAWFGYLNSTCNPLIYGFFYPWFRRALKYIVLGKIFNPGFHTTNLFLHKESE

>Mammal$platypus%Ornithorhynchus_anatinus-TAAR3#XP_001506484.2
MDIISIPANLSSCPEFGTLSCPPTSRPFHVRVIMYSVMSGAMFITVFGNLVIMISISHFKQLHSPTNFLILSMATTDFLLGFIVMPYSMVRSVESCWYFGSGFCKFHASFDMMLSLASIFHLCSIALDRYYAVCYPLHYPVKMTNGMIKRLLAFCWSAPAIFSFGLVLSEANVSGMRSYEILVACFNFCALAFNKRWATILFITCFFTPGSIMIGIYGRIFVISKRHAQVLHNLPEHTNSEVKKAISKKKDRKAAKTLGIVMGVFLACWLPCFLGVLLDPYLDFSTPMIVLDLSVWLGYFNSTCNPLIHGFFYPWFRNALKYIISGKIFSSHSEGVNLFPESH

>Mammal$platypus%Ornithorhynchus_anatinus-TAAR4#XP_001506354.1
MNPPALWNPSDVQYCFDLNNSCPRNVRPVFGSCAMYMVMGGAITFTMLGNFLIIISISHFKQLHTPTNFLILSMATTDFLLSCLVMPFSMIRSVEACWYFGDIFCKVHSCCDIMLCTASIFHLCFISVDRYYAVCDPLHYVTKITIPVIEGFLCVSWSVPVFFAFGLVYSELNLDGMDEFIAAIDCGGLCVLIFNPLWGVLASLVAFFLPGAVMAGIYIHIFAVARRHAKQINTFPGLQQGSLESRTIKESKATKTLSLVMGVFVLCWLPFFLLTVIDPFLNFTTSEDVYNAFLWLGYFNSTFNPIIYGMFYPWFRKSFKLIVTGRIFHADSSCLNLFPTHA

>Mammal$polar_bear%Ursus_maritimus-TAAR1#XP_008689302.1
MSFCHNIINVSCVKSSRSNDVRASLYSLMVLVILTTLIGNLIVIISISHFKHLHTPTNWLIHSMATVDFLLGCLVMPYSMVRSVEHGWEFGEVFCKIHTSADIMLSSASIFHLSFISIDRYYAVCDPLRYKAKISIMLVIFVMIFISWSVPALFAFGMIFLELNVKGAEEMYYKYIHCIGGCSVFFSKTSGVLAFMTSFYIPGSIMLCVYSRIYFIAQGQARSIHDANQKFQTGLEEKNGMSQSNERKAAKTLGIVMGVFLICWCPFFVCMVMDPFLDYSIPPTLNDALIWFGYLNSTLNPMVYAFFYPWFRKALKMILFGKIFQKDSSRCKLFLESHP

>Mammal$polar_bear%Ursus_maritimus-TAAR2#XP_008689306.1
MYSFMAGAIFITVFGNLAMIISISYFKQLHTPTNFLILSMAVTDFLLGLTIMPYSMVRSVETCWYFGLTFCKIHYSFDLMLSITSIFHLCSVAIDRFYAICYPLRYSTKITIPLIKRLLLLCWSVPGAFAFGVVFSEAYADGIEGYGILVACSSSCPVMFNKLWGTTLFMAGFFTPGSVMVGIYGKIFAVSRKHARAINNLPENQNNQMRKDKKAAKTLGIVMGVFLLCWFPCFFTILLDPFLDFSTPVVLFDALTWFGYFNSTCNPLIYGFFYPWFRRALKYILLGKIFSSHFHNTNLFTQKETE

>Mammal$polar_bear%Ursus_maritimus-TAAR3#XP_008689307.1
MDLTYIPEDLSSCPKFGNKSCPPINRSLHVRVIMYSIMTAAMFITIFGNLVIMISISHFKQLHSPTNFLILSMATTDFLLGFVIMPYSMVRSVESCWYFGDGFCKFHASFDMMLSLTSIFHLCSIAIDRFYAVCYPLHYSATMTTSMIKRLLAFCWSAPALFSFSLVLSEANVAGMQSYEILVACFRFCALTFNKFWGTILFTTCFFTPGSVMVGIYGKIFIVSKRHARVISNMPENTKGEVKKNLSKKKDRKAAKTLGIVMGVFLACWLPCFLAVLIDPYLDYSTPIIVLDLLVWLGYFNSTCNPLIHGFFYPWFRKALKYIVSGKIFSSHSETANLFPEAH

>Mammal$polar_bear%Ursus_maritimus-TAAR4#XP_008689308.1
MNSPDLWNPPEVQFCFALVNNSCPRNVRSVLSVCAMYVVMIGAIVMTMLGNLVVIISIAHFKQLQSPTNVLILSMATTDFLLSCVVMPFSMVRSIESCWYFGDLFCKVHSCCDIMLCTTSIFHLCFISVDRYYAVCDPLHYVTKITIPVIEVFLLISWSIPIFFAFGLVFSELNIIGAEDFVAAIDCTGLCVLIFNKLWGVLASFIAFFLPGTVMVGIYVHIFTVARKHARQIGMGPTRKQGGSESKMKISSKKESKATKTLSIVMGVFVLCWLPFFVLTITDPFVNFTTPEDLYNVFLWLGYFNSTFNPIIYGMFYPWFRKALRMIVTGTIFHPDSSTLNLFPADA

>Mammal$polar_bear%Ursus_maritimus-TAAR5#XP_008689309.1
MSTVLNQGAEEHPTVLCYQMNGSCPRTVHPLHIQLAIYLACAVGMLTTVLGNLFVVFAVSYFKVLHTPTNFLLLSLALADMFLGLLVLPLSTVRSVESCWYFGDFLCCLHTYLDTLFCLTSIFHLCFISIDRHCAICEPLIYASKFTVRVAFRYILAGWGIPAAYTAFFLYTDVVENGLRQWLEEMPCVGSCQLLFNKFWGWLNFPMFFFPCLIMISLYVKIFVVATRQAQQINTLSKNLAGAAKRERKAAKTLGIAVGIYLLCWLPFTVDTLVDSLLNFITPPLVFDIFIWFAYFNSACNPIIYVFSYRWFRKALKLCLSQEIFSSRTRTIDLYQE

>Mammal$polar_bear%Ursus_maritimus-TAAR6#XP_008689453.1
MSTNSSPPAAQQLCSPNVTGSCLKAPYSPGPRLILYTLFGFGALLAVFGNLLVVISILHFKQLHSPTNFLLASLACADLLVGVTVMPFCMVRSVESCWYFGPSFCTFHTCCDVAFCYSSLFHLCFISIDRYMAVTDPLVCPTKRTVSVSGICVSVSWILPLAYSGAVFYTGVYDGGLEELSRAFNCVGGCQPVLNQFWMLIDLLLFCTPTFVMMILYSNIFLVARKQAIKIENIGSQAEASGTYKIRVSKRERKAAKTLGITVIAFLISWLPYIIDSFIDSFGGFITPSYVYEIFCWFGYYNSAVNPLINALLYPWFRRAIKLIISGQILKDSSSTINLFSKNP

>Mammal$polar_bear%Ursus_maritimus-TAAR7#XP_008689312.1
MSSDLLPPAAVQMCFENLNGSCVKTPYSPGPRVILYAVFGFGAVLTVFGNLLVMISILHFRQLHTPTNFLIVSLACADFLVGVTVMPFSTVRSVESCWYFGESYCKFHSCFEGSFCYASIYHLGFISLDRYIAVTDPLVYPTRFTASMSGLCIAFSWLLSIIYSFSLLGTGANEAGLEDLVSALTCVGGCQIAVNQSWVLVNFLLFFIPTLVMIIVYSKIFLIAKQQARRIESMSNKTVRSADSYRDRVAKRERKAAKTLGIAVIAFLISWLSYFIDSVIDAYLGFITPTYIYEILVWIAYYNSAMNPLIYAFFYPWFRKAIKLIVTGSVLRENSSTINLLSEQV

>Mammal$polar_bear%Ursus_maritimus-TAAR8#XP_008689314.1
MSSDPSHPAVVQLCYESVNGSCVKTPYSLGARVILYSAFGFASLLAVFGNLLVMTSVLHFKQLHSPTNVLIASLACADFLVGVTVMPFSMVRSVESCWYFGARFCTLHSCFDVAFCYSSLFHLCFISIDRYMAVTDPLVYPTKFTVSVSRICVSVSWILPIVYSGAVFYTGVNDDGMEELVSALNCVGGCQIVVNQDWVLIDFLFFFIPTLVMIILYCKIFLIAKQQAIKIENTGSKAESSSDSYKSRVAKRERKAAKTLGITVVAFVISWLPYTIDTLVDAYMGFITPAYIYEICCWGAYYNSAINPLIYALFYPWFRKAIKIVLSGEVLKDGSSSVSLFAE

>Mammal$polar_bear%Ursus_maritimus-TAAR9#XP_008689454.1
MVNSLSPPAAVELCYENVNGSCVKTAYSPGPRAILYTVLGFGVVLAMFGNLLVIIAILHFRQLHTPTNFLIASLACADFLVGVTVMPFSTVRSVESCWYFGESYCKFHTCFNTSFCFASLFHLCCISIDRYIAVTDPLTYPTKFTVSVSGICIVLSWFFSVTYSFSIFYTGANEEGIEDLVVALTCVGGCQAPLNQNWVLLCFLLFFIPTVAMVFIYGKIFLVARYQARKIESSASQAQSSSESYRERVAKRERKAAKTLGIAMVAFLVSWLPYIIDAVIDAYMNFITPPYVYEILVWCVYYNSAMNPLIYAFFYPWFRKAIKLIVSGKVLRRDSSTMNLFSEEADMD

>Mammal$rabbit%Oryctolagus_cuniculus-TAAR1#XP_008261752.1
MMPFCHSIINISCVKSSWSNDMRASLYSLMVLIILTTLVGNLIVIISVSHFKQLHTPTNWLIHSMATVDFLLGCLVMPYSMVRSVEHCWYFGDIFCKIHTSTDIMLSSASIFHLSFISIDRYCAVCDPLRYKIRINVLVIFVMIFISWSVPAIFAFAMIFLELNFKGVEETYYKHVHCIGGCSVFFSKIAGILAFMTSFYIPGSIMLCVYYKIYFIAKGQARSIINSNQDLQIGLEGKNGISRSKERKAAKTLGVVMGVFLMCWCPFFVCTVMDPFLDYTIPPTLNDALIWFGYLNSTFNPMVYAFFYPWFRTALKMILFGKIGLI

>Mammal$rabbit%Oryctolagus_cuniculus-TAAR2#XP_002714788.2
MYAFMAGAIVITVFGNLAMIVSIFYFKQLHTPTNFLILSMAVTDFLLGLIIMPYSMVRSVENCWYFGLAFCKIHYSFDLMLSITSIFHLCSVAIDRFYAICYPLRYSTKMTIPVIKRLVFLCWSVPGAFAFGVVFSEAYADGIEGYDTLVACSSSCPVTFNKLWGTTLFMAGFFTPGSVMVGIYGKIFAVSRKHALAINNTSENQNTQMKKDTKAAKTLGIVMGVFLLCWFPCFFTILLDPFLNFSTPAVLFDALTWFGYFNSTCNPLIYGFFYPWFRRALKYILLGKIFSSHFQNTDLFTQKETE

>Mammal$rabbit%Oryctolagus_cuniculus-TAAR3#XP_002714871.1
MDLTYIPGDIASCSKFGNKSCPPTNRHFHVRVMMYLFMTGAMVITIFGNLVIIISISHFKQLHSPTNFLILSMATTDFLLGFVIMPYSMVRSVESCWYFGDGFCKFHASFDMMLSLTSIFHLCSIAVDRFYAVCYPLHYATTMTPSMVKRLLAFCWSAPALFSFSLVLSEANVSGMQSYEILVACFNFCALTFNKFWGTILFTTCFFTPGSLMVGIYGKIFIVSKRHARVISNMPENTKGEVKKNLSKKKDRKAAKTLGIVMGVFLACWLPCFLAVLIDPYLDYSTPIVVLDLLVWLGYFNSTCNPLIHGFFYPWFQKALIYIVTGKIFSSHSENVNLFAEAH

>Mammal$rabbit%Oryctolagus_cuniculus-TAAR4#XP_002714870.2
MFADGHQKCTLSLGPGNTKQTNGKKRNTGFKKKTHNIHRAKKMNSPNLWNQPPELQFCFSLVNNSCPKNVRPMLTACTMYVVMIGAIVMTMLGNMVVIISIAHFKQLHSPTNFLILSMAITDFLLSCVVMPFSMIRSIESCWYFGDLFCKIHSCCDIMLCTTSIFHLCFISVDRHYAVCDPLHYVTKITFPVIEFFLLISWSIPILFAFGLVFSELNLIGAEDFVSAIDCTGLCVLIFNKVWGVLASFIAFFLPGTVMVGIYIHIFTVARKHAKQIGTSPRTKLAGSKIKVKASSKNESKATKTLSIVMGVFVLCWLPFFVLTITDPFINFTTPEGLYNVFLWLGYFNSTFNPIIYGMFYPWFRKALKMIVTGMIFRPDSSTLSLFPVHA

>Mammal$rabbit%Oryctolagus_cuniculus-TAAR5#XP_002714869.1
MRAVLIQGAEEHPAAFCYQVNGSCPRTVHPLGIQLAIYLACAIGVLIIVLGNLFVVFSVSYFKALHTPTNFLLLSLALADMLLGLLVLPLSTIRSVESCWFFGDFLCHLHTYLDTVFCLTSIFHLCFISIDRHCAICDPLLYPSKFTIRATLRYILAGWGVPAAYTAFFLYTDVIKMGFSQWLKEMPCVGSCQLLFNKFWGWLNFPVFFFPCLIMISLYVKIFVVATRQAQQLRTLSKSLSGVAKNERKAAKTLVIAVGIYLLCWLPFTVDTMVDSLLNFITPPLVFDIFIWFAYFNSACNPIIYVFSYRWFRKALKLILSREIFSPRTSTVDLYQE

>Mammal$rabbit%Oryctolagus_cuniculus-TAAR6a#XP_002714786.1
MSSNWSLPAAGQLCYDNVNGSCVKMPYSPAPRVLLYTVFGFGAVLAIFGNLLVMISILHFRQLHSPTNFLIASLAGADFLVGATVMPFSMVRSVESCWYFGRSFCTLHTCCDVAFCYSSLFHLCFISIDRYIAVTDPLVYPTKFTMSVSGICIGISWILPLVYSGAVFYTGAHDDGLEDLSSAINCVGGCQPVINQLWSLTYFLLFFTPTSTMIVLYSNIFLVAKQQAKKIENSSSQAQLISGAYKVRVAKRERKAAKTLGITVVAFLVSWLPYIIDLLVDSFWGFITPSYVYEIFCWFGYYSSALNPLIYALFYPWFRRAIKLIITGQLLKDSSLTIKSSS

>Mammal$rabbit%Oryctolagus_cuniculus-TAAR6b#XP_002714868.1
MSGNWSPPAAGQLCYNVNGSCVKMPYSPAPRVLLYTVFGFGVVLAIFGNLLVMISILHFRQLHSPTNFLIASLAGADFLVGATVMPFSMVRSVESCWYFGRSFCTLHTCCDVAFCYSSLFHLCFISIDRYIAVTDPLVYPTKFTVSVSGICIGISWILPLVYSGAVFYTGAYDDGLEELSSAVNCIGGCQTVVNQNWVLIDFLSFFVPTLVMIILYGNIFLVARQQAQKIENIGSKAQSSSESYKARVAKRERKAAKILGITVIAFMISWLPYSIDSLIDAYMGFITPAYIYEICVWCAYYNSAMNPLIYALFYPWFKKAIKVIVSGQVLKNSSATMNLFSEQM

>Mammal$rabbit%Oryctolagus_cuniculus-TAAR8a#XP_002714785.2
MLSNFTKPAAQLCFENVNGSCIKTPYSPGSRVLLYTVFGFGSLMAVFGNLLVMTSVLHFKQLHAPTNFLIASLAGANFLVGVTVMPFSMVRSVESCWYFGSKFCTFHSCCDAAFCYSSLFHLCFISIDRYIAVTDPLVYPAKFTMSVSGICISISWILPLVYSWAVFATGLNDDGMESLVTALNCIGGCQIAVNQDWVLIDCLLFFIPTLVMIILYSKIFLVAKQQAIKIESTSSKADSSSESYKARVARRERKAAKTLGVTVIAFMMSWLPYTIETLVDAFMGFITPAYIYEICCWCAYYNSAMNPVIYALFYPWFRKALKLILSGKVFQNSSSTLSLFSD

>Mammal$rabbit%Oryctolagus_cuniculus-TAAR8b#XP_008261750.1
MLSNFTKPAAQLCFENVNGSCIKTPYSPGSRVLLYTVFGFGSLMAVFGNLLVMTSVLHFKQLHAPTNFLIASLAGADFLVGVTVMPFSMVRSVESCWYFGNKFCTFHSCCDAAFCYSSLFHLCFISIDRYIAVTDPLVYPAKFTVSVSGICIGISWILPLVYSWAVFATGLNDDGMESLVTALNCIGGCQIAVNQDWVLIDCLLFFMPTLVMIILYSKIFLVAKQQAIKIESTSSKADSSSESYKARVARRERKAAKTLGVTVIAFMMSWLPYTIETLVDAFMGFITPAYIYEICCWCAYYNSAMNPVIYALFYPWFRKALKLILSGKVFQNSSSTLSLFSD

>Mammal$rabbit%Oryctolagus_cuniculus-TAAR9#XP_002714783.1
MAAVEFCYENVNGSCIKTPYSPGPRAMLYAVLGLGAVLAVLGNLLVISAVLLFKQLHTPTHFLIASLACADFLVGVTVMPFSTVRSVESCWYFGESYCKFHTCFDTSFCFASLLHLCCISVDRYIAVTDPLTYPTKFTASVSGICIALSWFFSVTYSFCIFYTGANEEGIEELVVALTCVGGCQAPLNQKWVLLCFLLFFVPSVAMVFMYGKIFLVAKHQARKIESTASQAESSSETYKERVSKRERKAAKTLGIAVAAFLVSWLPYIIDAVIDAYMNFITPPYVYEILVWCVYYNSAMNPLIYAFFYPWFRKAVKLIITGKVLKSDLSTTNLFSEEADID

>Mammal$sheep%Ovis_aries-TAAR1#XM_015097281.1
MMSFCHNKINMSCVKSSWSNDIRASLYSLMVLIILTTMVGNLLVIISISHFKQLHTLNNWLIQSMATVDFLLGCLVMPYSMVRSIEHCWSFGEVFCKIHTSTDIMLSSASIFHLSFISIDRYYAVCDPLRYKTKINILVISLMIFISWSIPALFAFGMIFLELNVKGAEEMYYKHSHCIGSCSVFFSKTSGVLAFMTSFYIPGSIMLCIYCRIYFIAKGQARSIHDAKQKVQIGLEERNGISRSRERKAAKTLGIVMGVFLTCWCPFFVCMVMDPFLDYTIPPTLNDALIWFGYLNSTFNPMVYAFFYPWFRRALKIILVGKIFQKDSSRSKLFSE

>Mammal$sheep%Ovis_aries-TAAR2#XM_004011336.3
MYSFMAGAIFITVFGNLAMILSISYFKQLHTPTNFLILSMAVTDFLLGFTIMPYSMIRSVENCWYFGLTFCKIHYSFDLMLSITSIFHLCSVAIDRFYAICYPLQYSIKMTIPVIKQLLVLCWSVPGTFAFGVVFSEAYADGIEGYDILVACSSSCPVMFNKLWGTTLFMAGFFAPGSVMVGIYGKIFAVSRKHARAINNLPENQNNQMRKDKKAAKTLGIVMGIFLLCWFPCFFTILLDPFLSFSAPVVLSDALTWFGYFNSTCNPLIYGFFYPWFRRALKYIFLGKIFSSHFHNTNLFTEKETE

>Mammal$sheep%Ovis_aries-TAAR3#XM_004011335.3
MDLTYIPEDLSSCPKFGNKSCPPTNRHFHIRVVMYSIMIGAMFITIFGNLVIIISISHFKQLHSPTNFLILSMATTDFLLGLVIMPYSMVRSVESCWYFGDGFCKFHTSFDMMLSLASIFHLCSIAIDRFYAVCYPLHYTTTMTISMIKWLLAFCWSAPALFSFGLVLSKANVSGMQNYKILVACFNFCALAFNKFWGTILFTTCFFTPGSVMVGIYGKIFIVSKRHAQVIDNMPENTKGEARKNLSKKKDRKAAKTLGIVMGVFLACWLPCFLAVLIDPYLGYSTPMTVLDLLVWLGYFNSTCNPLIHGFFYPWFRKALKYIVSGKIFSSHSESANLFPEAH

>Mammal$sheep%Ovis_aries-TAAR4#XM_004011514.3
MNSLDCWNPSEVQFCFALVNNSCPRNLRSGLSACALYVVMIAAIVMTMLGNLVVIISIAHFKQLHSPTNFLILSLATTDFLLSCVVMPFSMIRSIESCWYFGDLFCKVHSCCDIMLCTTSIFHLCFISVDRYYAVCDPLHYVTKITISLVGVFLFISWSIPIFFAFGLVFSELNIIGAEDFVAAIDCTGLCVLIFNKLWGVLASFIAFFLPGMVMVGIYIHIFTVARKHAKQMGTGSMMKHVGSESKMKASTKTESKATKTLSIVMGVFVLCWLPFFVLTITDPFINFTTPEDLYNVFLWLGYFNSAFNPIIYGMFYPWFRKALRTIVSGMIFHPDSSNLSIFPACV

>Mammal$sheep%Ovis_aries-TAAR5#XM_004011328.2
MSVVLNQDAEERPETFCYQVNGSCPRTVHPLGIQLAIYLSCAAGVLITVLGNLFVVFAVSYFKALHTPTNFLLLSLALADMFLGLLVLPLSTIRSVESCWFFGDSLCRLHTYLDTLFCLTSILHLCFISIDRHCAICEPLLYPSKFTVRVALRYILAGWGVPAAYTAFLLYTDVAERGLHLWLEEMPCVGSCQLLFNKFWGWLNFPVFFFPCLIMISLYVKIFVVATKQAKQINNLSKSLAGPAKRERKAAKTLGIAVGVYLLCWLPFTIDTMVDSLLNFITPPLVFDMFIWLAYFNSACNPIIYVFSYRWFRKALKLLLSREIFSPRTPTIDLYQD

>Mammal$sheep%Ovis_aries-TAAR6a#XM_012158779.1
MSSNSSPSAAVQLCYEHLNGSCVKTPYSPTSRVILYMVYGFGAVLAVFGNLLVMTAILHFKQLHSPTNFLITSLACTDFLVGVTVMPFSMVRSVESCWYFGQSFCALHTCCDVAFCYSSLFHLSFISIDRYIAVTDPLVYPTKFTVSVSGICISISWILPLTYSGAVFYTGANENGLEELSSVLNCVGGCQTVINQNWVLVHFLSFFIPTFVMLILYSNIFLVARQQAKKIENTGSKRESSSDSYKSRVAKRERKAAKTLGITVIAFMISWLPYSIDSLIDAFMGFITPAYIYEICCWCTYYNSAMNPLIYALFYPWFRKAIKVIVSGRVFKNGSASMNLFSEQM

>Mammal$sheep%Ovis_aries-TAAR6b#XM_012158781.2
MCSCNSSYGIESLWKSRTEFFECKGQIMSNLSPTAAVQLCYEHLNGSCVKTPYSPASRVILYMVYGFGAVLAVFGNLLVMTAILHFKQLHSPTNFLIASLACADFLVGVTVMPFSMVRSVESCWYFGRTFCTFHTCFDTAFCYSSLFHLSFISIDRYIAVTDPLVYPTKFTVSVSGICISISWILPITYSGAVFYTGANENGLEELSSALNCVGGCQTVVNQNWVLIDFLSFFIPTLVMIILYSNIFLVARHQAKKIENTGSKTESSSDSYKSRVAKRERKAAKTLGITVIAFMISWLPYSIDSLIDAFMGFITPAYIYEICCWCAYYNSAMNPLIYALFYPWFRKAIKVIVSGRVFKNSSASMSLSSE

>Mammal$sheep%Ovis_aries-TAAR6c#XM_012158784.2
MSNSSPTAAVQLCYEHLNGSCVKTPYSPASRVILYMVYGFGAVLAVFGNLLVMTAILHFKQLHSPTNFLIASLACADFLVGVTVMPFSMVRSVESCWYFGRTFCTFHTCFDAAFCYSSLFHLSFISIDRYIAVTDPLVYPTKFTVSVSGICISISWILPITYSGAVFYTGANENGLEELSSALNCVGGCQMVVNQNWVLIDFLSFFIPTLVMIILYSNIFLVARHQAKKIENTGSKTESSSESYKSRVAKRERKAAKTLGITVIAFMISWLPYSIDSLIDAFMGFITPAYIYEICCWCAYYNSAMNPLIYALFYPWFRKAIKVIVSGRVFKNSSGSMNLSSEQM

>Mammal$sheep%Ovis_aries-TAAR7a#XM_012158780.2
MSSASPAAAVQLCYEHLNGSCVKTPYSPAPRLILYTVFSFGAVLAVFGNLLVMISILHFKQLHSPTNFLIASLACADFLVGVTVMPFSTVRSVESCWYFGQRYCQLHSSFEGSFCYTSIYHLCFISLDRYIAVTDPLVYPTRFTVSVSAMCIAFSWLFPIIYTFSLLGTGVNAAGLEDLVSALTCVGGCQIAVNQSWVLVNFLLFFIPTLVMIVLYSKIFLIAKQQARKIENLSNKTGQCSDSYQDRVARRERKAARTLGVAVLAFLISWLPYFLDSITDAFLGFITPTYVYEILVWIAYYNSAMNPLIYAYFYP

>Mammal$sheep%Ovis_aries-TAAR7b#XM_012158782.2
MNSSSSTAAAMQLCYEHLNGSCVKIPYSPAPRLILYTVFSFGAVLAVFGNLLVMISILHFKQLHSPTNFLIASLACADFLVGVTVMPFSTVRSVESCWYFGEIYCKFHTCFDGSFCYASIYHLCFISLDRYIAITDPLVYPTRFTVSVSGMCIAFSWLFSIIYSFSLLGTGANAAGLEDLVSALTCVGGCQFAVNQSWVLVNFILFFIPTLVMIVLYSNVFLIAKQQARKIENLSSKTGRCSESFQDRVAKRERKAARTLGVAVLAFLISWLPYFLDSIIDAFLGFITPTYVYEILVWIAYYNSAMNPLIYAFFYPWFRKAIKLIVTGKVLRENSSTVNLFSG

>Mammal$sheep%Ovis_aries-TAAR7c#XM_012158783.2
MSSASPAAAVQLCYEHLNRSCVKTPYSPAPRLILYTVFIFGAVLTVFGNLLVMISILHFKQLHSPTNFLIASLACADFLVGVTVMPFSTVRSVESCWYFGQRYCQLHSCFEGSFCYASIYHLCFISLDRYIAVTDPLVYPTRFTVSVSGMCIVFSWLFSVIFSFSLLGTGVNAAGLEDLVSALTCVGGCQIAVNQSWVLVSFLLFFIPTLVMIVLYSKIFLIAKQQARKIENLNNKTGRCSESFQDRVAKRERKAARTLGVTVLAFLISWLPYFLDSIIDAFLGFITPTYIYEILVWIAYYNSAMNPLIYAFFYPWFRKAIKLIITGKVLRENSSTVNLYSG

>Mammal$sheep%Ovis_aries-TAAR8#XM_012182914.2
MTSNLSQPDTVQFCYESVNRSCIKSSYSPASRVILYTVFGFVSLLAIFGNFLVMISVLHFKQLHSPANFLIASLACADFLVGVTVMPFSMVRSVESCWYFGARFCALHSSCDVAFCYSSLFHLCFISIDRYIAVTDPLVYPTKFTGSVSGICISISWILPIVYSGAVFYTGVSDDGMEELVSALNCIGGCQIVVNQEWVLISVLIFFIPSLIMVILYGKIFIVAKQQALKIENTGSKAESESYKSRVAKRERKAAKTLGVTVIAFMISWLPYTIDILIDAFMGFITPAYIYEICCWGAYYNSAMNPLIYALFYPWFRKAMKVILTGGLFNDSSSTISLFSE

>Mammal$sheep%Ovis_aries-TAAR9#XM_004011334.2
MVNNFSQAEAVELCYQNVNGSCIKTPYSAGPRAILYAVLGLGAVLAMFGNLLVIIAILHFKQLHTPTNFLIASLACADFLVGVTVMPFSTVRSVESCWYFGESYCKFHTCFDTSFCFASLFHLCCISINRYIAVTDPLTYPTKFTVSVSGICIVLSWFFSVTYSFSIFYTGANEEGIEDLVVALTCVGGCQAPLNQNWVLLCFLLFFIPTVVMVFIYGKIFLVAKYQARKIESTASQAQCSSESYKERVAKRERKAAKTLGIAVAAFLVSWLPYVIDAVIDAYMNFITPPYVYEILVWCVYYNSAMNPLIYAFFYPWFRKAIKLIISGQVLRVDSSTINLCSEEADID

>Mammal$sperm_whale%Physeter_catodon-TAAR1#XP_007100379.2
MMSLCHNIINISCVKSSWSNDVRASLYSLMVLIILTTVVGNLIVIISISHFKQLHTPTNWLIHSMATVDFLLGCLVMPYSMVRSVEHCWYFGDVFCKIHTSTDIMLSSASIFHLSFISIDRYYAVCDPLRYKTKINILVIFVMIFISWSIPALFAFGMIFLELNFKGAEEMYYKHIHCIGSCSVFFSKTSGVLAFMTSFYIPGSIMICIYYRIYFIAKGQARSINDASQKFRIGLEEKNGISRSKERKATKTLGIVMGVFLTCWCPFFVCTVMDPFLDYTIPPILNDALIWFGYLNSTLNPMVYAFFYPWFRRALKMILFGKIFQKDSSRCKLFLELNP

>Mammal$the_Somali_camel%Camelus_dromedarius-TAAR1#XP_010987017.1
MMSFCHNVINISCEKSSWSNDVRASLYSLMVLIILTTVVGNLIVIISILHFKELHTPTNWLIYSMATVDFLLGCLVMPYSMVRSVEHCWYFGEVFCKIHTSTDIMLSSASIFHLSFISIDRYYAVCDPLRYKTKINILVIFVMIFIGWSIPALFAFGMIFLKLNFKGTEEMYYKYVHCIGGCSVFLSKTSGVLAFMTSFYIPGLIMLCVYCRIYFIAEGQARSIDANQKLQIGLEEKTRISQSRERKAAKTLGIVVGVFLTCWCPFFVCTVMDPFLDYTIPPTLNDALVWFGYLNSTFNPMVYAFFYPWFRRALRMILFGKICQKDSSRCKLFLESNP

>Mammal$the_Somali_camel%Camelus_dromedarius-TAAR2#XP_010986980.1
MSSSAVQQKILNCSEYGNGSCPESERSLAARAAMYSFMTGAIFLTVFGNLAMVISISYFRQLHTPTNFLVLSMAVTDFLLGFTIMPYSMIRSVENCWYFGLIFCKIHYSFDLMLSITSIFHLCSVAVDRFYAICYPLRYSTTMTIPVIKQLLLLCWSVPGVFAFGVVFSEAYADGIEGYATLVACSSSCPVMFNKLWGTTLFMAGFFTPGSVMVGIYGKIFAVSRKHARAINNLPENRNNQMRKDKKAAKTLGIVMGVFLLCWFPCFFTILLDPFLDFSTPVVWFDALTWLGYFNSTCNPLIYGFFYPWFRRALTSILLGKIFSSHFHNTNLFTQKETE

>Mammal$the_Somali_camel%Camelus_dromedarius-TAAR3#XP_010986979.1
MDLTYIPGNLSSCPKFGNKSCPPTSRHFHVRVIMYSIMTGAMFITVFGNLVIIISISHFKQLHSPTNFLILSLATTDFLLGLVIMPYSMVRSVESCWYFGDGFCKFHTSFDMMLSLTSIFHLCSIAVDRFYAVCYPLHYMTTMTPSMIKRLLAFCWSAPALFSFSLVLSEANVSGMRSYEILVACFNFCALTFNKFWGTILFTTCFFTPGSIMVGIYGKIFVISKRHARVISNMPENTKEEVKKNLSKKKDRKAAKTLGIVMGVFLACWLPCFLAVLIDPYLDYSTPILVLDLLVWLGYFNSTCNPLIHGFFYPWFRKALKYIVSGKIFSSHSESVNLFPEAH

>Mammal$the_Somali_camel%Camelus_dromedarius-TAAR4#XP_010987016.1
MNSLDLWNPPEVQFCFALVNNSCPRNVRSGLSVCAMYVVMTGAIVMTMLGNLVVIISVAHFKQLHSPTNFLILSMATTAFRLSCVVMPFSMIRSIESCWYFGDLFCKVHSCCDIMLCTTSIFHLCFISVDRYYAVCDPLHYITKITMPVIRVFLFISWSVPIIFAFGLVFSELNIIGAEDFVAATDCTGLCVLIFNKLWGVLASFIAFFLPGMVMVGIYIHIYTVARKHTKQIGMGSMVEQIVSENKMKISSKKESKATKTLSIVMGVFVLCWLPFFVLTITDPFINFTTPEDLYNVFLWLGYFNSTFNPIIYGMFYPWFRKALRMIVSGMIFCPDSSTLSLFPACA

>Mammal$the_Somali_camel%Camelus_dromedarius-TAAR5#XP_010986978.1
MSVVLNQGAEKHPITFCYQVNGSCPRTVHPLGIQGAIYLACAAGVLITVLGNLFVVFAVSYFKALHTPTNFLLLSLALADMFLRLLVLPLSTVRSVESCWFFGGFFCRLHTYLDTLFCLTSIFHLCFISIDRHCAICEPLLYPSKVTVRVALRYILAGWGVPAAYTAFLLYADVVERGLSQWLEEMPCVGSCQLLFNKFWGWLNFPVFFFPCLIMISLYVKIFVVASRQAQQINSLSKSLAGAAKHERKAAKTLGIAVGVYLLCWLPFTIDTMVDSLLNFITPPLVFDVFIWLAYFNSACNPIIYVFSYRWFRKALKLILSQEIFSLRTPTVDLYQE

>Mammal$the_Somali_camel%Camelus_dromedarius-TAAR6a#TKS43916.1
MSSTSSPLAAAQLCYENVNGSCVKTAYSSGPRVILYTVFGFGALLATFGNLLVMISILHFKQLHSPTNFLIASLACADFLVGVTVMPFSMVRTVESCWYFGRSFCTFHTCCDAAFCYSSLFQLCFISIDRYIAVTDPLVYPTKFTVSVSGICISLSWVLPLTYSGAVFYTGASDDGLEELSSTLNCVGGCQAAVNQNWVLIDFLSFFIPTLIMIILYGNIFLVARQQAKKIENTGSKTESSSDSYKSRVAKRERRAAKTLGITVIAFMVSWLPYSIDSLIDAFMGFITPAYIYEICCWCAYYNSAMNPLIYALFYPWFRKAIKVIVSGQVFKNSSASMNLFSEQM

>Mammal$the_Somali_camel%Camelus_dromedarius-TAAR6b#XP_010986976.1
MSSTSSPLAAAQLCYENVNGSCVKTAYSSGPRVILYTVFGFGALLATFGNLLVMISILHFKQLHSPTNFLIASLACADFLVGVTVMPFSMVRTVESCWYFGRSFCTFHTCCDAAFCYSSLFQLCFISIDRYIAVTDPLVYPTKFTVSVSGICISLSWVLPLTYSGAVFYTGASDDGLEELSSTLNCVGGCQAVVNQNWVLIDFLSFFIPTLIMIILYRNIFLVARQQAKKIENTGSKTESSSDSYKSRVAKRERRAAKTLGITVIAFMVSWLPYSIDSLIDAFMGFITPAYIYEICCWCAYYNSAMNPLIYALFYPWFRKAIKVIVSGQVFKNSSASMNLFSEQM

>Mammal$the_Somali_camel%Camelus_dromedarius-TAAR7a#TKS43439.1
MSSDWPPPAAAQLCYEHLNGSCVKTPYSPGPRLILYAAFGSGAVLAVFGNLLVMISILHFKQLHSPANFLIASLACADFLVGVAVMPFSTVRSVEGCWYFGQRFCQFHSCFDGSFCYASIYHLCFISLDRYLAVTDPLLYPTRFTANVSGLCIAFSWLFSIFYSFSLFGTGANEAGLEDLVSALTCVGGCQIAVNQSWVLVNFLLFFLPMLVMIIVYSKIFLIAKQQARKIESVSNKTVRSSDSYRDRVAKRERKAAKTLGIAVVAFLISWLPYFVDSIIDAFLGFITPTYIYEILVWIAYFNSAMNPLIYAFFYPWFRKAIKLIVTGKALRENSSTIHLLSG

>Mammal$the_Somali_camel%Camelus_dromedarius-TAAR7b#XP_010987014.1
MSSDWPPPAAAQLCYEHLNGSCVKTPYSPGPRLILYAAFGSGAVLAVFGNLLVMISILHFKQLHSPANFLIASLACADFLVGVAVMPFSTVRSVEGCWYFGQRFCQFHSCFDGSFCYASIYHLCFISLDRYLAVTDPLLYPTRFTANVSGLCIAFSWLFSIFYSFSLFGTGANEAGLEDLVSALTCVGGCQFAVNQSWVLVNFLLFFLPMLVMIIVYSKIFLIAKQQARKIESVSNKTVRSSDSYRDRVAKRERKAAKTLGIAVVAFLISWLPYFVDSIIDAFLGFITPTYIYEILVWIAYFNSAMNPLIYAFFYPWFRKAIKLIVTGKALRENSSTIHLLSG

>Mammal$the_Somali_camel%Camelus_dromedarius-TAAR7c#XP_010987015.1
MSSDWPPPAAAQLCYEHLNGSCVKTPYSPGPRLILYAAFGSGAALAVFGNLLVMISILHFKQLHSPANFLIASLACADFLVGVAVMPFSTVRSVEGCWYFGQRFCQFHSCFDGSFCYASIYHLCFISLDRYLAVTDPLLYPTRFTANVSGLCIAFSWLFSIFYSFSLFGTGANEAGLEDLVSALTCVGGCQIAVNQSWVLVNFLLFFLPMLVMIIVYSKIFLIAKQQARKIESVSNKTVRSSDSYRDRVAKRERKAAKTLGIAVVAFLISWLPYFVDSIIDAFLGFITPTYIYEILVWIAYFNSAMNPLIYAFFYPWFRKAIKLIATGKALRENSSTIHLLSG

>Mammal$the_Somali_camel%Camelus_dromedarius-TAAR7d#XP_010998837.1
MSSDWPPPAAAQLCYEHLNGSCVKTPYSPGPRLILYAAFGSGAALAVFGNLLVMISILHFKQLHSPANFLIASLACADFLVGVAVMPFSTVRSVEGCWYFGQRFCQFHSCFDGSFCYASIYHLCFISLDRYLAVTDPLLYPTRFTANVSGLCIAFSWLFSIFYSFSLFGTGANEAGLEDLVSALTCVGGCQFVVNQSWVLVNFLLFFLPMLVMIIVYSKIFLIAKQQARKIESVSNKTVRSSDSYRDRVAKRERKAAKTLGIAVVAFLISWLPYFVDSIIDAFLGFITPTYIYEILVWIAYFNSAMNPLIYAFFYPWFRKAIKLIVTGKALRENSSTIHLLSG

>Mammal$the_Somali_camel%Camelus_dromedarius-TAAR8#XP_010986975.1
MTSNLSQPAAVQLCYENVNGSCIKTPYSPGSRVILYTLFGFGSLVAVFGNLLVMTSVLHFKQLHSPTNFLIASLACADFLVGVTVMPFSLVRSVESCWYFGARFCALHSCCDVAFCYSSVFHLCFISIDRYIAVTDPLVYPTKFTVSVSGICIGLSWVLPIAYSGAVFYTGVSDDGMEELVSALSCIGGCQIVVNQQWVLIDFLLFFIPTLVMIILYSKIFLIAKQQAVKIENTGSKAESSSESYKARVARRERKAAKILGVTVVAFMIAWLPYTMDTLIDAYMGFTTPAYIYEICCWGAYYNSAMNPLIYALFYPWFRKAIEVILRGGLFKNTSSTISLFSE

>Mammal$wild_boar%Sus_scrofa-TAAR2#XM_005652676.2
MYSLMAGAIFITVFGNLAMIISISYFQQLHTPTNFLILSMAVTDFLLGFTIMPYSMIRSVENCWYFGLTFCKIHYSFDLMLSITSIFHLCSVAIDRFYAICYPLQYATKMTIPVIRQLLVLCWSVPGAFAFGVVFSEAYADGIEGYDILVACSSSCPVMFNKLWGTTLFTAGFFTPGAVMVGIYGKIFAVSRKHAHAINNLPESQNNQMRKDKKAAKTLGIVMGVFLVCWFPCFVTILLDPFLNFSTPVVLFDALTWFGYFNSTCNPLIYGFFYPWFRRALKYILLGKVFSSHFHTTNLFIDKETE

>Mammal$wild_boar%Sus_scrofa-TAAR3#XM_001926102.1
MDLTYIPEDLSSCPKFGNKSCPPTNRHFHVRVIMYSVMTGAMFITIFGNLVIIISISHFKQLHSPTNFLILSMATTDFLLGLVIMPYSMVRSVESCWYFGDGFCKFHASFDMMLSLTSIFHLCSIAIDRFYAVCYPLHYTTTMTTSLIKQLLAFCWLAPALFSFSLVLSEANVSGLRSYEILVACFNFCALTFNKFWGTILFTTCFFTPGSIMIGLYGKIFIVSKRHAQVISNLPANTKGEVKNLSKKKDQKAAKTLGIVMGVFLACWLPCFLAVLIDPYLDNSTPIIVLDFLVWLGYFNSTCNPLIHGFFYPWFQKALQYIVSGKIFSSHSESANLFPEAH

>Mammal$wild_boar%Sus_scrofa-TAAR4#XM_001924894.3
MNSPDLWNAPEIQLCFALANNSCARNVRSGLSVGAMYIVMIGAIVMTMLGNLAVILSIAYFKQLHSPTNFLILSMAITDFLLSCVVMPFSMIRSIESCWYFGDLFCKVHSCCDIMLCTTSIFHLCFISVDRYYAVCDPLCYVTKITIPVIGVFLLISWSVPILFAFGLVFSELNIIGAEDFVAATDCTGLCVLIFNKLWGVLASFIAFFLPGTVMVGIYAHIFTVARKHAKQIGTGSMMNQIVSTSKRKASTIKGSKATKTLSIVMGVFVLCWLPFFILTVIDPFISFTTPEDLYNVFLWLGYFNSTFNPIIYGMFYPWFRKALRMIVSGMIFCPDSSTLSLFPVHT

>Mammal$wild_boar%Sus_scrofa-TAAR6#XM_001924993.1
MNSLSPSAAVQLCYENVNGSCVKAPYSPGSRLVLYTVFGCGALLAMLGNLLVMIAILHFKQLHSPTNFLIASLACADFLVGVTVMPFSMVRSVESCWYFGRSFCTFHTCCDVAFCYSSLFHLCFISIDRYIAVTDPLVYPTKFTVSVSGLCISISWVLPLVYSGAVFFTGVHEDGMEELVRALSCIGGCQPIVNQFWTLIDFLLFFLPTFVMIFLYSNIFLVARQQAKKIEHLSSKAKGFSRSNKTRVAKRERKAARTLGVTVVAFLISWLPYMIDSFFHSFGGFITPSYVYEIFCWFGYYNSALNPLIYALFYHWFRRAIKLIITGQVLKDSPSTINLFSKET

>Mammal$wild_boar%Sus_scrofa-TAAR7#XM_001926059.4
MSSDSPPPEAVQLCYENLNGSCVKSPYSPGPRLILYTVFGFGVVLTVCGNLLVMIAILHFKQLHSPANFLTASLACADFLVGVTVMPFSTVRTVESCWYFGQRYCQLHSCFDASFCYASIYHLCFISLDRYAAVTDPLIYPTRFTSSVSGMCIAFAWLFSMIYSFSLFGTGTNAAGLEDLVSALSCVGGCQFTVNQSWVLVNFLLFFIPTLVMIILYSKIFLIAKHQARKIESMSKETGRSSDSYRDRVAKRERKAAKTLGIAVVAFLISWLPYFLDSIIDAYLGFITPTYIYEILVWIAYYNSAMNPLIYAFFYPWFRKAIKLIVTGKVLREDSSTINLFSE

>Mammal$wild_boar%Sus_scrofa-TAAR8b#XM_013988172.2
MTSSNLSQADVVQLCFENVTRSCLKTPYSSRSRVILYLVLGFGSLLAVFGNVLVMTSVLHFKQLHSPANFLIASLACTDFLVGVTVMPFSMVRSVESCWYFGATFCALHSCCDAAFCYSSLFHLCFISIDRYVAVTDPLVYPTKFTASVSGLCISISWVLLLVYSGAVFYTGVSDDGVEEFVSALNCVGGCQIVVNQDWVLIDFLLFFIPTLVMITLYSKIFLVAKQQAIKIEHTGRRAESESYKARVAKRERKAAKTLGITVMAFMISWLPYTIDTLIDAYMGFITPAYIYEICCWCAYYNSAINPLIYASFYPWFRKAIKVIFSGGLFQNSSSTMSLFSE

>Mammal$wild_boar%Sus_scrofa-TAAR9#XM_001925050.1
MVDNFSQAEAVEFCYENVNGSCIKTPYSPGPRAILYTVLGLGAVLAVFGNLLVIISILHFKQLHTPTNFLIASLACADFLVGVTVMPFSTVRSVESCWYFGERYCKFHTCFDTSFCFASLFHLCCISIDRYVAVTDPLTYPTKFTISVSGICIVLSWFFSVTYSFSIFYTGANEEGIEELVVALTCVGGCQAPLNQSWVLLCFLLFFIPTVAMVFLYGKIFLVAKYQARKIESTASQAQSSSESYKERVAKRERKAAKTLGIAVAAFLVSWLPYIIDAVIDAYMNFITPAYVYEILVWCVYYNSAMNPLIYAFFYPWFWKAIKLIVSGKVLKSNSSTINLFSEEADVD

>Mammal$wild_boar%Sus_scrofa-TAAR1#XM_001924824.3
MTSFCHNIINISCVKSSWSNDVHASLYSLMVLIIFTTVVGNLIVIISISHFKQLHTPTNWLLHSMATADFLLGCLVMPYSMMRSVERCWYFGEVFCKIHTSTDIMLSSASIFHLSFISIDRYYAVCDPLRYKAKINILVISVMIFISWSIPALFAFGMIFLELNFKGAEEMYYKHAHCIGGCSVFFSKTSGVLAFMTSFYIPGSIMLCIYCRIYFIAKGQARSINDTNQKLQIGLEEKNGISRSKERKAAKTLGIVMGVFLTCWCPFFVCTVMNPFLDYAIPPTLNDALIWFGYLNSTFNPMVYACFYPWFRRALKMILFGKIFQKGSSRCKLFLESNP

>Mammal$wild_boar%Sus_scrofa-TAAR5#XM_001924918.2
MSLVLIQDAEKHPTMFCYQVNGSCPRTVHPLGIQLAIYLACAAGVLITVLGNLFVVFAVSYFKALHTPTNFLLLSLAVADMFLGLLVLPLSTIRSVESCWFFGDFLCRLHTYLDTLFCLTSIFHLCFISIDRHCAICDPLLYPSKFTVRVALGYILAGWGVPAVYTAFLLYTNVVESGLRQWLEEMPCVGRCQLLFNKFWGWLNFPVFFLPCLIMISLYVKIFVVATKQAQQIHNLSKSLAGAAKRERKATKTLGIAMGVYLLCWLPFTMDTMADSLLNFITPPLLFDIFIWLAYFNSACNPIIYVFSYRWFRKALKLILSRSIFSLQTPTTDLYQE

>Mammal$wild_boar%Sus_scrofa-TAAR8a#XM_001926037.2
MTSSNLSQADVVQLCFENVTRSCLKTPYSSGSRVILYLVLGFGSLLAVFGNVLVMTSVLHFKQLHSPANFLIASLACTDFLVGVTVMPFSMVRSVESCWYFGATFCALHSCCDAAFCYSSLFHLCFISIDRYVAVTDPLVYPTKFTASVSGLCISISWVLPLVYSGAVFYTGVSDDGVEEFVSALNCVGGCQIVVNQDWVLIDFLLFFIPTLVMITLYSKIFLVAKQQAIKIEHTGRRAESESYKDRVAKRERKAAKTLGFTVMAFMISWLPYTIDTLIDAYMGFITPAYIYEICCWCAYYNSAINPLIYASFYPWFRKAIKVIFSGGLFQNSSSTMSLFSE

>Outgroup$West_Indian_Ocean_coelacanth%Latimeria_chalumnae-ADRA2A#XP_005998869.1
MFNLENQAAEKKTFSSMACQQVDCNKTFNETDAGAPYSLQTTLALITLVGLLILFTVFGNVLIVIAVFTSRALKAPQNLFLVSLASADILVATLVMPFSLTKEVMGYWYFGKVWCEIHLALDVLFCTSSIVHLCAISLDRYWSITQAIEYNLKRTPRRIKCIIFIVWVIAAVISFPPLIPMKKETGKKDDPKCEINQEEWYIISSCTGSFFAPCIIMILVYIRIYQIAKKRTRMPSNKRHSEGIERRQNGLAEKGLPEKLTGEKAAGSEDNEARDEEMNGLDKEETSSSDRNENNQCPSRKKQEKLTRGKGKTKLSQIKPGDSLPRRQEESNKKGSRWKGRQNREKRFTFVLSVVIGVFVICWFPFFFTYSLTAICVSCSVPETLFKFFFWFGYCNSSLNPVIYTIFNHDFRRAFKKILCKGDRKRIV

>Outgroup$West_Indian_Ocean_coelacanth%Latimeria_chalumnae-ADRA2B#XP_014352721.1
MALDCDMNVSYCNKSVHSAEEGLPYSPQAIVVIATIVGFVVLFTIFGNVLVIIAVLTSRSLKAPQNLFLVSLAAADILVATLIIPFSLANELMGYWYFKNIWCEIYLALDVLFCTSSIVHLCAISLDRYWSVSQAIEYNSKRTPKRIKCSILIVWCIAAFISFPPLLSMNKKVKKDDSKPQCELNDEKWYILSSCIGSFFAPCVIMILVYLRIYQIAKQRNRQSPRIKKAELTKEIISRNTRCMKVEGSPQMNGHKATELHEHNGTSQQNGHQGAHQPGTHVSPDHGEWRESAQDLEQDDKNQQPAAHLKEPEKDQQNKEGMDDSSNSEEVNCSPNRENPHKGNHPQGSFHVMDTIATSKGEVFFVKRVKDMTPITSKRKAILNREKRFTFVLAVVIGVFVVCWFPFFFSYSLTAICPDSCTVPKPIFTFFFWIGYCNSSLNPVIYTIFNQDFRRAFRRILCMTCQRTMF

>Outgroup$West_Indian_Ocean_coelacanth%Latimeria_chalumnae-CHRM1#XP_014354474.1
MNFSVNQNGSLNESEIHDPLGGHAVWEVTLIVLTTGVLSLITIIGNLLVIFSFKVNSDLKTISNYFLLSLAFADLIIGVMSMNLYTTYIIMDRWAMGTLACDLWLALDYVASNASVMNLLIISFDRYFSVTRPLSYRAKRTPKRAAIMIGLAWSISFILWAPAILFWQYIVGERTVKDGKCSIQFLSEPIITFGTAIAAFYLPVTIMTILYWRIYRETENRTKELAALQGSEMKSVIRPSGSTKSNNSCESPQAENGIHTPPEGENRCCFFSSKGHKLPHKSYMEHSSTGSWNNTEEEETSEHSTSSVEDDPTTSTVLLECPLIDPGAPPLSETTAEGNSGSFKQTLPGRARMEVLSDSNSKETSWCKILNKTKAEVLSNNDSRKSSPLKASSLNSLSLRDKSEASKEKTQVVKKKRLRIIKEKKAAKTLSAILLAFILTWTPYNIMVLVSTFCHDCVPEYLWKIGYWLCYVNSTVNPMCYALCSKPFRITFKMLLLCRWDKRKWRRPANRVVSFHRKTP

>Outgroup$West_Indian_Ocean_coelacanth%Latimeria_chalumnae-CHRM3#XP_005999013.2
MDFFLTCSSICQKIKMIANYNNTSLALFPNISFDWNENSQRTDLHAENRSQDGSYDIFQTSGTFSSITVAPNISVKQNITYDDPLGGHTVWQVVLIALFTGILALVTIIGNILVMVSFKVNKQLKTVNNYFLLSLAFADIIIGIFSMNLFTTYIIMGKWALGNLACDLWLTIDYVASNASVMNLLVISFDRYFSITRPLTYRAKRTTKRAGVMIGLAWVVSFILWAPAILFWQYFVGERTVPPDQCFIQFLTEPIITFGTAIAAFYLPVTIMTILYWRIYKETEKRTKELAGLQASHRDVETTQFIHQTGSSRSCSSYELQQSSAKHPTKRKFGRCTFWPTAKTWKPNTEGEQEHSSSDSWNNNDAAASLDNSASSDEEVIETETRAIYSIVLKLPGHKAIIDSNLPSVEDLDMSEDELQRLDNSRKERRPRRQYSQQTDDEGNSFEQCFSKLPIQPMSSIGTSKTSETLTSLAKTSASMPLSLKDASLAKRFAIKTRTQITKRKRLSLVKEKKAAQTLSAILLAFIITWTPYNIMVLVSAFCKECIPTTFWNLGYWLCYINSTVNPMCYALCNKTFRTTFKMILLCQWDRRKRRKQQYQQRQSVVFRKRIPREAS

>Outgroup$West_Indian_Ocean_coelacanth%Latimeria_chalumnae-CHRM3L#XP_014350162.1
MEAIAFASLAAVACIRAESMGNDSEPHGAAAKDTVGSTGVQQGFMGLLLSLLSLVTVLMNLLVLYAVRTEKSLRTVGNMYIVSLAAADLIIGALVMPFSIVYILMAEWRLGREACKLWLSLDYVASTASIYSLFMLCLDRYRSVKHPLQYIRFRTKARAAGLIAAAWILSCAWVIPIFGWRRIVHGGRKTVPENQCDTEFRHVTWFKVLACIFNFYLPSALILWYYTKIYLAVQRRYQQWTCSKGSPFRGESVPKRQAPFRCFTNGSRWRKKMVPRRSSRNKACRRLHLNWGSASRKTVIRVGQLPGRNQARKKAQGTSSRGGLSCNTSPKSYRDGGSLCGCKTTKEVGWDSEIPGLEEDNNRHSPERDSSHFLDVENMLVSDCRPELDGDPRQYRGAGRSALVEQQVSHLMAVEHRKETKVLHGGCESLSRNNRYGALGLNDLMDTAEIRRGGGADPAAFQGCFSGIFQPNIPLQCRATTAERYYFKELMERRGDADCGNQETYDSPDGLGTRTVPFAFRRFNFSDHQKKEASPAGNYRGRGLLRPPWQYLFSQTSLSMPKFWLNKEQKAAKQLGAIMVVFLACWIPYFLTFMVMAACEHCVPQDLHMFTIWLGYLNSTLNPFIYPFCNVTFKKTLKSILRIQSSRGKLIVGLPACTVA

>Outgroup$West_Indian_Ocean_coelacanth%Latimeria_chalumnae-CHRM4#XP_014343761.1
MLSIKVNRHLQTVNNYFLFSLACADLIIGVFSMNLYTVYIIKGYWPLGAVVCDLWLALDYVVSNASVMNLLIISFDRYFCVTKPLTYPARRTTKMAGLMIAAAWILSFILWAPAILFWQFIVGERKVSVGECYIQFLSNPAVTFGTAIAAFYLPVIIMTILYIHVSLASRSRVKSHKPEGKKEKKSKSASFFKGHLFKHNNNNAPKPTDDIKKEAVSNGKIDDKALPRPNCTGHPEEKETSNESSTASMTQNTKDKTLSESQQDGLQQQPQPQQPQPRQQQPQPQPQQQPQQQPLQQQPPPLPPTLNPIQFNPGSKWSKIKIVTKQAGSECVTAIEIVSNNATNSDHNILPEARPRNVARKFASIARSQVRKKRQMAAREKKVTRTIFAILLAFIITWTPYNVMVLINTFCGTCVPDTVWAIGYWLCYVNSTVNPACYALCNATFKKTFKHLLMCQYRNIGNAR

>Outgroup$West_Indian_Ocean_coelacanth%Latimeria_chalumnae-HRH1L#XP_006014376.1
MPLMGCENTSTVTDLPNSGVAVCVGAMALLTVIMNILVLWAIRIERALHTVGNLYIVSLSVADLIVGAIVMPLSIKDWYGFILAEKGLCQFWLITDYVASTASIFSLFILCVDRYRSVTQPLIYMKYRTKTRASLMICGSWMLSLAWMIPILAWDSKTMKDDCNQTKIKCNTGFHDCAPFKISAAVINFFIPSLIMLLFYIKIFLTVRKHCQKRRSFHCSPNYPQTKDGSASFQKCKTHPNREKYTIAPDSKKKKSVELDLYTLQSQSCTSLNDEDAKPALQGIIEERHMKNSREANIFTPPFKEPKRSPQPECTGIFHHLQGLNVQHTPNENVDFLREKQSLPDDGLDKQPDNADGSDDDDYSNNDNTRNMPVTKEDCNMRVKDSLSTVQNAHASGTEASDSIAYQNASSHNSRYELARPTADAVDNTGNNPLKRLWSQVRSYSKTRAQTSYLRKEIKAAKQLGCIMAAFMLCWIPYFVLFGIPDSTVPEMVKTLTIWLGYLNSTLNPFIYALCNENFRKTFKRIFSKSYFLSCWS

>Outgroup$West_Indian_Ocean_coelacanth%Latimeria_chalumnae-HRH4#XP_005990819.1
MDTTTLAMGTTSSMNYTGSCRNNTGGYPPHTHAVLSFLMILLTIITIVGNGLVILAFVVDKNLRNQSNYFFLNLAVSDFFVGAFCMPVYIPSALNNRWTLGENLCFAWLLLDYLLCTASVFNIVLISYDRFLSVTKAVSHRAQQGMTTHAVGKILAVWILAFLLYGPAVIYWKSETDYTCCTAKFIENWTFLLFASTVEFFVPFISVIYFNLRIYLSIRRRNRNRSIGRLPSRDGEGQFPSFFLKSCRASHSDIGSSSFSNPEENGGSVRSKTLLFKNKSKTGILDWVNVYPKAPERRYDTLSKNIAQRSRLSRDKKIAKSLAVLVCIFGICWAPYSLLMIIHAAVHLEHFDQYFEIPFWLLWVNSSINPFLYPLCHLSFRRAFMKILHLKGLPVESQSF

>Outgroup$house_mouse%Mus_musculus-ADRA1a
MVLLSENASEGSNCTHPPAQVNISKAILLGVILGGLIIFGVLGNILVILSVACHRHLHSVTHYYIVNLAVADLLLTSTVLPFSAIFEILGYWAFGRVFCNIWAAVDVLCCTASIMGLCIISIDRYIGVSYPLRYPTIVTQRRGVRALLCVWALSLVISIGPLFGWRQQAPEDETICQINEEPGYVLFSALGSFYVPLTIILVMYCRVYVVAKRESRGLKSGLKTDKSDSEQVTLRIHRKNVPAEGSGVSSAKNKTHFSVRLLKFSREKKAAKTLGIVVGCFVLCWLPFFLVMPIGSFFPNFKPPETVFKIVFWLGYLNSCINPIIYPCSSQEFKKAFQNVLRIQCLRRRQSSKHALGYTLHPPSQAVEGQHRGMVRIPVGSGETFYKISKTDGVREWKFFSSMPQGSARITMPKDQSACTTARVRSKSFLQVCCCVGSSTPRPEENHQVPTIKIHTISLGENGEEV

>Outgroup$house_mouse%Mus_musculus-ADRA1b
MNPDLDTGHNTSAPAHWGELKDANFTGPNQTSSNSTLPQLDVTRAISVGCLGAFILFAIVGNILVILSVACNRHLRTPTNYFIVNLAIADLLLSFTDLPFSATLEVLGYWVLGRIFCDIWAAVDVLCCTASILSLCAISIDRYIGVRYSLQYPTLVTRRKAILALLSVWVLSTVISIGPLLGWKEPAPNDDKECGVTEEPFYALFSSLGSFYIPLAVILVMYCRVYIVAKRTTKNLEAGVMKEMSNSKELTLRIHSKNFHEDTLSSTKAKGHNPRSSIAVKLFKFSREKKAAKTLGIVVGMFILCWLPFFIALPLGSLFSTLKPPDAVFKVVFWLGYFNSCLNPIIYPCSSKEFKRAFMRILGCQCRGGRRRRRRRRLGACAYTYRPWTRGGSLERSQSRKDSLDDSGSCMSGSQRTLPSASPSPGYLGRGTQPPVELCAFPEWKPGALLSLPEPPGRRGRLDSGPLFTFKLLGEPESPGTEGDASNGGCDTTTDLANGQPGFKSNMPLAPGHF

>Outgroup$house_mouse%Mus_musculus-ADRA1d
MTFRDILSVTFEGPRASSSTGGSGAGGGAGTVGPEGPAVGGVPGATGGSAVVGTGSGEDNQSSTAEAGAAASGEVNGSAAVGGLVVSAQGVGVGVFLAAFILTAVAGNLLVILSVACNRHLQTVTNYFIVNLAVADLLLSAAVLPFSATMEVLGFWPFGRTFCDVWAAVDVLCCTASILSLCTISVDRYVGVRHSLKYPAIMTERKAAAILALLWAVALVVSVGPLLGWKEPVPPDERFCGITEEVGYAIFSSVCSFYLPMAVIVVMYCRVYVVARSTTRSLEAGIKREPGKASEVVLRIHCRGAATSAKGNPGTQSSKGHTLRSSLSVRLLKFSREKKAAKTLAIVVGVFVLCWFPFFFVLPLGSLFPQLKPSEGVFKVIFWLGYFNSCVNPLIYPCSSREFKRAFLRLLRCQCRRRRRRLWPSLRPPLASLDRRPALRLCPQPAHRTPRGSPSPHCTPRPGLRRHAGGAGFGLRPSKASLRLREWRLLGPLQRPTTQLRAKVSSLSHKFRSGGARRAETACALRSEVEAVSLNVPQDGAEAVICQAYEPGDLSNLRETDI

>Outgroup$house_mouse%Mus_musculus-ADRA2c
MASPALAAALAAAAAEGPNGSDAGEWGSGGGANASGTDWVPPPGQYSAGAVAGLAAVVGFLIVFTVVGNVLVVIAVLTSRALRAPQNLFLVSLASADILVATLVMPFSLANELMAYWYFGQVWCGVYLALDVLFCTSSIVHLCAISLDRYWSVTQAVEYNLKRTPRRVKATIVAVWLISAVISFPPLVSFYRRPDGAAYPQCGLNDETWYILSSCIGSFFAPCLIMGLVYARIYRVAKLRTRTLSEKRGPAGPDGASPTTENGLGKAAGENGHCAPPRTEVEPDESSAAERRRRRGALRRGGRRREGAEGDTGSADGPGPGLAAEQGARTASRSPGPGGRLSRASSRSVEFFLSRRRRARSSVCRRKVAQAREKRFTFVLAVVMGVFVLCWFPFFFSYSLYGICREACQLPEPLFKFFFWIGYCNSSLNPVIYTVFNQDFRRSFKHILFRRRRRGFRQ

>Outgroup$house_mouse%Mus_musculus-ADRB1
MGAGALALGASEPCNLSSAAPLPDGAATAARLLVLASPPASLLPPASEGSAPLSQQWTAGMGLLLALIVLLIVVGNVLVIVAIAKTPRLQTLTNLFIMSLASADLVMGLLVVPFGATIVVWGRWEYGSFFCELWTSVDVLCVTASIETLCVIALDRYLAITSPFRYQSLLTRARARALVCTVWAISALVSFLPILMHWWRAESDEARRCYNDPKCCDFVTNRAYAIASSVVSFYVPLCIMAFVYLRVFREAQKQVKKIDSCERRFLGGPARPPSPEPSPSPGPPRPADSLANGRSSKRRPSRLVALREQKALKTLGIIMGVFTLCWLPFFLANVVKAFHRDLVPDRLFVFFNWLGYANSAFNPIIYCRSPDFRKAFQRLLCCARRAACRRRAAHGDRPRASGCLARAGPPPSPGAPSDDDDDDAGTTPPARLLEPWTGCNGGTTTVDSDSSLDEPGRQGFSSESKV

>Outgroup$house_mouse%Mus_musculus-CHRM1
MNTSVPPAVSPNITVLAPGKGPWQVAFIGITTGLLSLATVTGNLLVLISFKVNTELKTVNNYFLLSLACADLIIGTFSMNLYTTYLLMGHWALGTLACDLWLALDYVASNASVMNLLLISFDRYFSVTRPLSYRAKRTPRRAALMIGLAWLVSFVLWAPAILFWQYLVGERTVLAGQCYIQFLSQPIITFGTAMAAFYLPVTVMCTLYWRIYRETENRARELAALQGSETPGKGGGSSSSSERSQPGAEGSPESPPGRCCRCCRAPRLLQAYSWKEEEEEDEGSMESLTSSEGEEPGSEVVIKMPMVDPEAQAPTKQPPKSSPNTVKRPTKKGRDRGGKGQKPRGKEQLAKRKTFSLVKEKKAARTLSAILLAFILTWTPYNIMVLVSTFCKDCVPETLWELGYWLCYVNSTVNPMCYALCNKAFRDTFRLLLLCRWDKRRWRKIPKRPGSVHRTPSRQC

>Outgroup$house_mouse%Mus_musculus-HRH1
MSLPNTSSASEDKMCEGNRTAMASPQLLPLVVVLSSISLVTVGLNLLVLYAVRSERKLHTVGNLYIVSLSVADLIVGAVVMPMNILYLIMTKWSLGRPLCLFWLSMDYVASTASIFSVFILCIDRYRSVQQPLRYLRYRTKTRASATILGAWFLSFLWVIPILGWHHFTPLAPELREDKCETDFYNVTWFKIMTAIINFYLPTLLMLWFYVKIYKAVRRHCQHRQLTNGSLPTFLEIKLRSEDAKEGAKKPGKESPWGVQKRPSRDPTGGLDQKSTSEDPKVTSPTVFSQEGERETVTRPCFRLDVMQTQPVPEGDARGSKANDQTLSQPKMDEQSLSTCRRISETSEDQTLVDRQSFSRTTDSDTSIEPGLGKVKARSRSNSGLDYIKVTWKRLRSHSRQYVSGLHLNRERKAAKQLGCIMAAFILCWIPYFIFFMVIAFCNSCCSEPVHMFTIWLGYINSTLNPLIYPLCNENFKKTFKKILHIRS

>Outgroup$house_mouse%Mus_musculus-HRH2
MEPNGTVHSCCLDSIALKVTISVVLTTLIFITVAGNVVVCLAVSLNRRLRSLTNCFIVSLAATDLLLGLLVMPFSAIYQLSFKWSFGQVFCNIYTSLDVMLCTASILNLFMISLDRYCAVTDPLRYPVLVTPVRVAISLVFIWVISITLSFLSIHLGWNSRNGTRGGNDTFKCKVQVNEVYGLVDGMVTFYLPLLIMCVTYYRIFKIAREQAKRINHISSWKAATIREHKATVTLAAVMGAFIVCWFPYFTAFVYRGLRGDDAVNEVVEGIVLWLGYANSALNPILYATLNRDFRMAYQQLFHCKLASHNSHKTSLRLNNSLLSRSQSREGRWQEEKPLKLQVWSGTELTHPQGSPVRTRLSHSSCLLSLSLLSFIWKLGTWIHHRRPFQPSLHISA

>Outgroup$house_mouse%Mus_musculus-HTR1a
MDMFSLGQGNNTTTSLEPFGTGGNDTGLSNVTFSYQVITSLLLGTLIFCAVLGNACVVAAIALERSLQNVANYLIGSLAVTDLMVSVLVLPMAALYQVLNKWTLGQVTCDLFIALDVLCCTSSILHLCAIALDRYWAITDPIDYVNKRTPRRAAALISLTWLIGFLISIPPMLGWRTPEDRSNPNECTISKDHGYTIYSTFGAFYIPLLLMLVLYGRIFRAARFRIRKTVKKVEKKGAGTSFGTSSAPPPKKSLNGQPGSGDCRRSAENRAVGTPCANGAVRQGEDDATLEVIEVHRVGNSKGHLPLPSESGATSYVPACLERKNERTAEAKRKMALARERKTVKTLGIIMGTFILCWLPFFIVALVLPFCESSCHMPELLGAIINWLGYSNSLLNPVIYAYFNKDFQNAFKKIIKCKFCR

>Outgroup$house_mouse%Mus_musculus-HTR1b
MEEQGIQCAPPPPAASQTGVPLTNLSHNCSADGYIYQDSIALPWKVLLVALLALITLATTLSNAFVIATVYRTRKLHTPANYLIASLAVTDLLVSILVMPISTMYTVTGRWTLGQVVCDFWLSSDITCCTASIMHLCVIALDRYWAITDAVEYSAKRTPKRAAIMIVLVWVFSISISLPPFFWRQAKAEEEMLDCFVNTDHVLYTVYSTVGAFYLPTLLLIALYGRIYVEARSRILKQTPNKTGKRLTRAQLITDSPGSTSSVTSINSRAPDVPSESGSPVYVNQVKVRVSDALLEKKKLMAARERKATKTLGIILGAFIVCWLPFFIISLVMPICKDACWFHMAIFDFFNWLGYLNSLINPIIYTMSNEDFKQAFHKLIRFKCAG

>Outgroup$house_mouse%Mus_musculus-HTR2a
MEILCEDNISLSSIPNSLMQLGDDSRLYPNDFNSRDANTSEASNWTIDAENRTNLSCEGYLPPTCLSILHLQEKNWSALLTTVVIILTIAGNILVIMAVSLEKKLQNATNYFLMSLAIADMLLGFLVMPVSMLTILYGYRWPLPSKLCAVWIYLDVLFSTASIMHLCAISLDRYVAIQNPIHHSRFNSRTKAFLKIIAVWTISVGISMPIPVFGLQDDSKVFKEGSCLLADDNFVLIGSFVAFFIPLTIMVITYFLTIKSLQKEATLCVSDLSTRAKLSSFSFLPQSSLSSEKLFQRSIHREPGSYAGRRTMQSISNEQKACKVLGIVFFLFVVMWCPFFITNIMAVICKESCNENVIGALLNVFVWIGYLSSAVNPLVYTLFNKTYRSAFSRYIQCQYKENRKPLQLILVNTIPTLAYKSSQLQVGQKKNSQEDAEPTANDCSMVTLGNQHSEEMCTDNIETVNEKVSCV

>Outgroup$house_mouse%Mus_musculus-HTR5b
MEVSNLSGATPGLAFPPGPESCSDSPSSGRSMGSTPGGLILPGREPPFSAFTVLVVTLLVLLIAATFLWNLLVLVTILRVRAFHRVPHNLVASTAVSDVLVAVLVMPLSLVSELSAGRRWQLGRSLCHVWISFDVLCCTASIWNVAAIALDRYWTITRHLQYTLRTRSRASALMIAITWALSALIALAPLLFGWGEAYDARLQRCQVSQEPSYAVFSTCGAFYLPLAVVLFVYWKIYKAAKFRFGRRRRAVVPLPATTQAKEAPPESEMVFTARRRATVTFQTSGDSWREQKEKRAAMMVGILIGVFVLCWIPFFLTELISPLCACSLPPIWKSIFLWLGYSNSFFNPLIYTAFNKNYNNAFKSLFTKQR

>Outgroup$house_mouse%Mus_musculus-HTR7
MMDVNSSGRPDLYGHLRSLILPEVGRRLQDLSPDGGAHSVVSSWMPHLLSGFPEVTASPAPTWDAPPDNVSGCGEQINYGRVEKVVIGSILTLITLLTIAGNCLVVISVCFVKKLRQPSNYLIVSLALADLSVAVAVMPFVSVTDLIGGKWIFGHFFCNVFIAMDVMCCTASIMTLCVISIDRYLGITRPLTYPVRQNGKCMAKMILSVWLLSASITLPPLFGWAQNVNDDKVCLISQDFGYTIYSTAVAFYIPMSVMLFMYYQIYKAARKSAAKHKFSGFPRVQPESVISLNGVVKLQKEVEECANLSRLLKHERKNISIFKREQKAATTLGIIVGAFTVCWLPFFLLSTARPFICGTSCSCIPLWVERTCLWLGYANSLINPFIYAFFNRDLRTTYRSLLQCQYRNINRKLSAAGMHEALKLAERPERSEFVLQNCDHCGKKGHDT

>Outgroup$whale_shark%Rhincodon_typus-HTR1F#XP_020376822.1
MDLENETFTNFTIEELTKGKTSKVLISLSLSVLTIMTTLINSLVISAIIVTRKLHHPANYLICSLAVTDLLVAVLVMPFNIIYTVRETWVMGQVVCNIWLSVDITCCTCSILHLAAIALDRYRAITDAVEYAQKRTPKRAGIMITVVWVISIFISMPPLFWRHQGNNKEDECLIKHEHLVYTIYSTFGAFYIPLGLILILYYKIYRAAKTLYHKRSASKHTNEDVNGKMSSITIRSPRTPSTLCMSEKSISDPLTIEDGDKIHITAKSLNPSISQQEKLWKRNKISGTRERKAATTLGLILGAFVICWLPFFLKELIVNVCESCYISPEMTDFLTWLGYLNSLINPLIYTIFNEDFKKAFQKLVRCKMFL

>Outgroup$whale_shark%Rhincodon_typus-HTR2A#XP_020365577.1
MSSLTEVGNTLNLTTYSMAPLLLNLSVLGSRGLTGFTLNRSGSCNLTLAPEAQPSDACSERRGKNWPALLIIIIVVLTIGGNILVIMAVSLEKKLQNATNYFLMSLAIADMLVGILVMPVSLITVLYGYIWPFPAKLCPIWIYFDVLFSTASIMHLCAISLDRYIAIRNPIHYSRCNSRTKAFMKIIAVWTISVGISMPIPVFGLQDASKVFKNDSCSLTDEHFVLVGSFVAFFIPLTIMVATYFLTIRVLQQEAILCLDVFKPKPKCTNLRLFLQKSPLAANSSDKAAMLKKYEIKGTSSPQISSWCSSNKELRISGRRSMQSISNEQKASKVLGIVFFLFVVMWCPFFVTNVMSVMCIKMCDEELIEELLSIFVWVGYLSSGINPLVYTLFNKTYRSAFLRYIHCQYKNEKKPAQQILVSTVPTLASSKDRLQLSSTESLRNSTEMRTRAHSVESLGENHQTSKTETVYIAEKVSYV

>Outgroup$whale_shark%Rhincodon_typus-HTR6#XP_020373246.1
MNPSSGREREERRERPILLIAAHILGVLYFFLHVFVCVCTNHHFSPVSRFRSPQLPLESGRAVQLHVPSLAGGRVACCLALLPDGQDSCPGSYCCACQRLRSPLRMDNGLWAEGKGPELGQGAAPEGRQWIAAFLCLIIILTTAGNSLLILLIFTQRSLRNTSNYFLVSLFMSDLMVGLVVMPPAMLNELYGRWVLESELCSIWYSFDVMCCSASILNLCVISLDRYFLIISPLKYKLRMTSCRALFLIFTTWTLAALASFLPIEMGWHEMDFDAQALNSTLELPEEAAQCRFLVSLPYALIASSLTFFLPSVAISFTYCRILLAAKKQAVQVASLTTNVATTSDEPVQLRRAQNPSARTSDSRKFTKHSKKALKASLTLGVLLGMFFVAWLPFFVANVTQAVCECVPALLFDVLTWLGYCNSTMNPIIYPLFMRDFKRAMAKYLPCCHRWWERRPTVVSLSMKNSNSGRRLGLSLPNMLTLPPQTGSGDSVIQVNEHILLAASKDQQLTKDQQLEDSLQLFELEQTDQEFQGNPLNTPMD

>Outgroup$whale_shark%Rhincodon_typus-CHRM2L#XP_020375018.1
MLLSINFNIVKFQFISIFPFFYALRDLISMHHKKRMTNITETNESQSITNGLFDVARGSSYKIVGAVFIVIAAGSLSLATIIGNILILVSIKVNRHLRTINNYFIFSLACADFIIGAFSMNLYTIYIVNGYWPLGPVVCDLWLAVDYVVSYASSMNLLMISLDRYFCVTKLVRYPVKERPKMALMMITAAWVLPFILWAPSIIFWQYIVGKRTVNEGECYVQFFSNPAVTLGIGTASFYLPAIIMVTLYTFISRASKCRIKQDKTVPETSNSTVSSSPVKDKIAKANNNRIPTIPDEPLHDQIQSGKIPGQLTADSYDQSHQDELTNDSTYLSALPSNENQEEAIQGKTNVYVAQNYFRIDNSNFFSTKVVCKSEKDVDCGNTVGILPNINRKKRNGRMIRTGHNLVNIKRTTMKKVSKSRENKVTRTILAIILASIITGTPYNVMMLLSTFCSICVPDTLWTIGYWLCYINSTINPFCYALCNTIFKKTFKNLLSCKYKNIGTTK

>Outgroup$whale_shark%Rhincodon_typus-CHRM4#XP_020392733.1
MYNTFVKTFMLKMENVTFENAGANNSNLTVGVTMTSPYKTVEIIFIAVVTGSLSLVTVVGNILVMLSIKVNRQLQTVNNYFLFSLACADLIIGVFSMNLYTVYIIKGYWPLGAVVCDLWLALDYVVSNASVMNLLIISFDRYFCVTKPLTYPARRTNKLAGLMIAAAWILSFILWAPAILFWQFIVGGRKVKKGQCYIQFFSNPVVTFGTAIAAFYLPVVIMTVLYVQVSFASRSRMKSHRTDSQKENTSRSSNFFKSHFSKQQNNNNSPKPATDSSSETVRNGKVEEKPSMKQVSLSHREEKETSNESSSASTVLPSLKEKCTSDVIQHAQAPKLSKMQSSKWSRIKIVTRRTGNECVTAIEIMPGNATNNTAANKPGIVARKFANIARSQVRKRRQVAAREKKVTRTIFAILLAFIFTWTPYNVMVLISTFCDDCVPETVWVIGYWLCYINSTVNPACYALCNITFKKTFKHLLLCKYKNIGNAR

>Outgroup$whale_shark%Rhincodon_typus-DRD2#XP_020377827.1
MDPFSMIGSNETYEGNWTGSINGTEAEQKYQYNYYAMLLTLLIFVIVFGNVLVCIAVSREKALQTTTNYLIVSLAVADLLVATLVMPWVVYVEVVGEWRFSRIHCDIFVTLDVMMCTASILNLCAISIDRYTAVAMPMLYNTRYSSKRRVTVMISIVWALSFAISCPLLFGLNDSDTRDDTICTIINPDFVVYSSIFSFYIPFIVTLLVYIQIYVVLRKRRKRVNTKRSSRFDSEIQAPLKDKCTHPEDVKLCTVIVKSNGSFPVNKKKVEAVNHQDDMEMDMMSSASPPLEKAKHKLAMVNRQLTVPTSSNQGASSSMPMPGGSPVKGEKNGHPKDITKAPKAFEIQSLPNGKTRTSLKSLSKRKLSQQKEKKATQMLAIVLG

>Outgroup$whale_shark%Rhincodon_typus-DRD4L#XP_020386977.1
MGVDSSQHNYLALVFGVPLIVAIILGNVLVCLSVLIERSLKTATNYFIVSLAVADLLLAVLVLPLFVYTEFQGGIWTLNIFLCDALMTMDVMLCTASIFNLCAISVDRYIAVIVPLKYNRNHFSGRQLVLIMATWLLSLGVASPVIFGLNNVPGRDVTDCKLEDGTFVVYSSVCSFFVPCPIMLLLYYGMFRGLRRWGESRRITLPSWDHAPLSFNLSPSKRERHVRERHVVKYIVPKLSPNAAKNIPESDLITTQLDSTSDVETPDGTKTGAPKENGPVPRHGLGKGPFMRSRRVSGRERKAMKVLPIVVGVFLACWTPFFVVHVLKVLCEACTIGSMLISVVTWLGYVNSAVNPIIYTIFNTEFRNVFKSYYTVRHEQYLDQSSLCSCLEYSGKSVF

>Outgroup$zebrafish%Danio_rerio-HTR2C#NP_001123365.1
MMGAPGGPVLGGFSSTTSSLDLVGWMIWPGNTTVSLNQSFFGTDYSFNLSSSSSSSPHGVKREEMKEKNWPALLILVIIILTIEGNILVILAVSLEKKLQNATNFFLRSLAVADMLVGILVMPISLINILYDYAWPLPSALCPIWIYLDVLFSTASIMHLCAISLDRYVAIRNPIEHSRFNSRTKAMLKIAAVWTISIGISMPIPVIGLSNREKVLKNGICALNEELFILVGSFVAFFIPLVIMVVTYCLTVQALQRQATVFLYEGKASSQQPLQPPAPPSSQLVPPLAPSRRSSLNCLRISNSDGNTLGLTVPPDTISIIPSSEAPSQMNSPAGRDPAGAHGRRGMMQAIKNERRASKVLGVVFFLFLFMWCPFFVTNVLYVLCHRTCKETLLTELLNVFVWVGYISSGVNPLVYTLFNKTYRRAFSNYMHCQYRHVGLKPITINVPCPSHAVVTPILMCDKVSIDRNSNCRNGDGNGIRNLETLDIDTDTGLELKPGISEISISSGHSHTEHTSSV

>Outgroup$zebrafish%Danio_rerio-ADRA2B#NP_997521.1
MDSPCPVAVGLPGHTNGTGGTSSPTCNQSMIKLAPYSPEATAAFATAITLMMLITIVGNILVIIAVLTSRSLRGPQNLFLVSLAAADILVATLIIPFSLANELMGYWYFRSVWCEIYLALDVLFCTSSIVHLCAISLDRYMSISRAVTYGPKRTPKRIKCAILVVWLISAVISFPPLLSMNKNKGGGESGALPQCQLNDERWYILYSTIGSFFAPCLIMILVYMRIYQIAKQRTRCPPGEPRKEAPANATTPQHKIQNGRGDETPGTLQKKARPPTLAVSQVESVQQAANTPIANNLLQAPSTTLTPTTPCPSPSPSNSSEVAPSKSKEGKKEKKKKKNNKNKNKKEPDNNNGESMSSDSDTEQGGRGLEVPCTPTMTPSGIHSPATMQKYRDMIATAKGAKLVARKAKQDGTPNSARRKAMVNREKRFTFVLAVVIGVFVICWFPFFFSYSLQAVCPESCALPEPLFKFFFWIGYCNSCLNPVIYTIFNKDFRRAFKKILCKNTKGTFF

>Outgroup$zebrafish%Danio_rerio-ADRB2#NP_001082940.2
MEGDNTLITENTSLYMNISAGLNASSPVSLSVSEYSDAEVVLISILIGILVLVIVFGNALVISAIVRFQRLQTVTNYFISSLACADLVMGLMVVPFGACYILLNTWHFGNFFCEFWTATDVLCVTASIETLCVIALDRYIAIMWPLRYQSMLTKRKACGMVIGVWAVAALISFLPIHMEWWVSDEPEALSCLEEPTCCDFNTNAAYAVTSSIISFYIPLVIMAFVYSRVFQEARRQLQKIDRIEGRIRTQSLSTQEGNEIKNRRTKFCMKDHKALKTLGIIMGTFTLCWLPFFVLNVVAAIWKMDNIMLPFRILNWIGYANSAFNPLIYCRSPEFRCAFQEILCWRPSHLPSTRSKKGYLYSGHSWKVHTKTTRPREPSPACETEIGAECLTAGTKNKNGNYNKTVTSI

>Outgroup$zebrafish%Danio_rerio-ADRB3#NP_001121807.1
MVIIITITIVGNLLVIIAIARTSQLQTTTNIFIMSLACADLIMGVLVVPLGATIVVTGQWKLNNTFCELWTSVDVLCVTASIETLCIIAVDRYIAITRPLRHKVLLNKCRARIIVCIVWIVSACISFIPIMYGFWRRDPNDDVATACYSDTNCCDFITNMTYAIISSVVSFYIPLFIMIFVYARVFLIATRQVQLIDKNRLRFQNEYMGNQVQPPTIGNNNLPSMCNNVGGMTAKRKSSRRRPSRLTVIKEHKALKTLGIIMGVFTLCWLPFFVANIIYAFVPQDKYFFRLLNWLGYINSGLNPIIYCRSPEFRTAFKNLLACPWIPSIKMNFLYKEFQIRCPCFLGSAEPGMSGSFQKPPTSPDALPEDGSSQSSYRSEEPSPGPPHSNGSTFFSEISEPETEFSNLQEQDG

>Outgroup$zebrafish%Danio_rerio-CHRM2#NP_840086.1
MDTINFTFWNASDGNETMETADESPYKTVEVVFIVLVAGSLSLVTVIGNILVMLSIKVNRSLQTVNNYFLFSLACADLIIGLCSMNLYTVYIVIGYWPLGPVVCDLWLALDYVVSNASVMNLLIISFDRYFCVTKPLSYPVNRTTKMAGMMIAAAWVLSFILWAPAILFWQFIVGGRTVPEKECYIQFFSNAAVTFGTAIAAFYLPVIIMMVLYWQVSRASKSRVKKDNRKPSGGNLDVASSNQIRENSANKPTNNNLTAEETDRGQTQLTDDTINQHDAKLQNGKAPSTASGEAEEAGQANCIPAEEKESSNDSTSGSGAVTNQKEEAAPPSSAAANDSQTSTRHRAKAGGSKLTCIKIITKSPKGDCYAPSNATVEIVPAVERQNHVARKIVKMTKQPPKKKKAPSSREKKVTRTIMAILVAFVATWTPYNVMVLINAFCSSCIPNTVWTIGYWLCYINSTINPACYALCNITFKKTFKQLLLCQYKNIRSTR

>Outgroup$zebrafish%Danio_rerio-CHRM5#NP_001018639.1
MGVEKLTLRANITEVQLVTHSLWEVIAIATVSAIVSFITIIGNILVMLSFKVNSQLKTVNNYYLLSLAFADLIIGVFSMNLYTSYILMGYWALGSLACDLWLALDYVASNASVMNLLVISFDRYFSITRPLTYRAKRTPKIAGIMIGLAWLVSFILWAPPILCWQYFVGKRTVPERQCQIQFFSEPVITFGTAIAAFYFPVSVMTILYCLIYKETERRTKDLAELQGINSSTNSSGDAQPQKIRSCFGCKHVSNTSRTQALSHTNAAKTLDDQLTNFNSYASSEEEDRSGNFQESCRHQENKSESYEEENFFPTPVKASPTKTKKCVSYKFKPKDVSPLKNTNGDAKPGASSFSSAESVNAPSSSSSSKPIDGTLKCQITKRKRMVLIKEKKAAQTLSAILLAFILTWTPYNIMVLISTFCSDCIPLSLWHLGYWLCYVNSTVNPMCYALCNKTFQKTFRMLLLCQWRKQRAEEKLYWCGQNPAVGSKLT

>Outgroup$zebrafish%Danio_rerio-DRD3#NP_898890.1
MAMFSSGEWLWNDSEHSFTPGGNYSPASGVEEAKRNYYAMLYSLLILAIVFGNVLVCIAVLRERALQTTTNYLVVSLAVADLLVASLVMPWAVYLEVVGGAWLFSRLYCNVFVTLDVMMCTASILNLCAISIDRYTAVVMPVLYNTTHSSRKRVSVMIATVWVLAFAVSCPLLFGFNTTDDPAVCSISNPDFVIYSSVVSFYLPFAVTLLVYVRIYIFLRRRRKKITFRQGSGKVQPASAPPSVETCLQDDAHKEKRDLSPIRINVITESKEQVIRPRLLANCLRRKRPQTAPAENSLLPPVITLNYCSISQASFARTEQDANREEEEGGDEEQVAVRGCEVKKLANGRTHTSLRPPRAAHAMVCPSQARCRSMHSKEKKATQMLAIVLGVFLICWLPFFVTHILNTHCRACHIPPEVYSAFTWLGYVNSALNPVIYTTFNIEFRRAFIKILSC

>Outgroup$zebrafish%Danio_rerio-DRD7#NP_001107115.1
MVNQTEGYVSELITRSTTACLLFIFVLSTFLGNALVCTAVVRFRHLRSKVAYVFVVSLAVSDLLVATLVMPWKAAAEIVGFWPFGSFCEVWIAFDIMCSTASILNLCIISVDRYWAIAIPLSYEQKMTRRVAFVMIGVAWTLSVLISFIPVQLSWHKSIDPIEDLAEKCDASLNRTYAITSSLISFYIPVSIMIVTYSRIFLIAQRQIRRISMQECSIKHVQSCQSCNKAPEEKLKSSFRRETKVLKTLSMIMGVFVCCWLPFFILNCMVPFCDPGLHNAGQIPCVNKTTFDVFVWCGWANSTLNPVVYAFNAEFRKAFSSILGCGKLCCQNNVQTVDFSNELVSYHRDSTNLRDVHLFGHPCLHPHAVREGSDKDMCFDTVSQMAEVPYEMECNFVYGERHPVGETELSLDKIIPFTKEDELVSLEHVVRNEVESPSISGIL

>Outgroup$zebrafish%Danio_rerio-HRH1#NP_001036196.1
MCFLTTLTSCDTLERPMESTTTLTTANSQFKRIDNTTLLIPSAPLHHHINNAVLGIFLGMLSLLTVIMNLLVLFAVRKERTLHTVGNLYIVSLSIADLIVGATVMPLNLVYLLEDQWKLGHVVCQFWLVMDYVASTASIFSLFILCLDRYRSVRHPLQYLKYRTRGRATLLICSAWLLSMTWTIPILGWRMFASVDKKTELENQCDTDFRFVTWFKVLTAILNFYIPSFLMLVFYSQIFIAVRDHYREWENFAGPALKTDATDTLTNGLQLQITKASEKESLALNAYSQNEGLLDQYSLEQPYNSRENTEEMTSEPKRKMCYKKKAIFNLSKRMRKSVPDSEISFQSDDGETVAEGRPSLSLAFLQSENTAQPQTFINVSDCNVLVPNSVGNICESAPTVDIHNYTAVLCTPPSPPSPWAENSPPLDASIALPAKQSWQKLCEQSKQSIHSMRIRKERKAARQLGFIIGVFMVCWIPYFITFMVMALCETCVHHDLHMFTIWLGYINSTLNPFIYPLCNENFKRVFKKIFHMSR

>Outgroup$zebrafish%Danio_rerio-HRH2#NP_001038803.2
MTSQIALAVTLSVLILLTVSGNILVCLAVYATRRLRNVTNCFIVSLAVTDFLLGALVLPFSTLYQVTGDWPLGAHFCNIYISLDVMLCTASILNLFAISLDRYFAVTAPLRYPMLVLPWRVGAILATIWLVSVGVSFVPIHLGWNTRDLSVQNIREGDHARDCRFELNPTYAIVDAFSTFYLPLLAMCWSYHRVFRIARMRAKRIISTRRGSTSSQGVTILTLREHKATVTLAVVLGAFVVCWFPYFTFFTIMGIRNEENPPQTAQSVVLWLGYANSALNPVLYATLNRDFRSAYAKLLCGGRRCKTETTIPIAATAAGTMTGHAHSSKGAGFLPRTCVLLKDSENRMLDDNSATNGATVTVVANGSKR

>Outgroup$zebrafish%Danio_rerio-HRH3#NP_001020689.1
MQSSLLSVAHSPGIPTAVSLMWKSGNHQSSNWSGMERENATSLADLDTFENRRAQYGQFSPSTSIFLTVLMTLLVFATVLGNALVILAFVVEKSLRTQGNFFFLNLAIADFLVGGFCIPVYIPYVLTGEWRLGRGLCKLWLVVDYMLCTASVFNIVLISFDRFQSVTKAVSYRCQKGITKDAVLKMLCVWLAAFLLYGPAIISWEHITGGSVVPDGECYAEFYFNWYFLMTASTVEFFTPFISVTYFNLSIYINIRNRCAMREEQPTYVRLRSFKMKPLGAGDVQRVFFVRPVEESRVADLASRSRCCRLASTAKVSAAEFGNGRQSKRRDSTLADLPPLQVEERILAASEAQFHYVDHSAGPHRHRPDMVASLANRFRLSRDKKVAKSLAVIVCVFGLCWAPYTLLMIIRAACHGQCVQHYLYEISFWLLWINSSINPILYPLCHSSFKRAFSKLLCPSKTKIQPQNIDQKY

>Reptilia$American_alligator%Alligator_mississippiensis-TAAR1#XP_019335224.1
MELFQLCTNTVTLAGCTAEESINNSKCISALGQKAPVQYPVYLSGSELSGRMQFCCESVNGSCIKSSWSNSIRISMYILMVWIILATVAGNLTVIISISHFKQLHTPTNFLILSMAAVDFSLGCFVMPYSMVRSVEHCWYFGELFCKIHTSTDIMLSTASIFHLSFISVDRYYAVCDPLRYKSKINTFIILVMIFISWTIPAIFAFVMIFLELNVRGAEEIFYNHIHCVGGCFVFFSETSGVIASMFSFYIPGFVMLCVYGKIYAIAKRQARSIKDTSSQTQIRLEMKHHISRSRERKAAKTLGIVMGVFLLCWTPFFFCTATDPFMNYVTPPVLIDALVWFGYLNSTFNPIVYAFFYTWFRRALKMILLGKIFQKDSSRTQLFSE

>Reptilia$American_alligator%Alligator_mississippiensis-TAAR2#XP_006270600.1
MYLFMLMAIIITVTGNLAIIISISYFKQLHSPTNFMILSMAVTDFLLGFAIMPYSMIRSVENCWYFGITFCKVHYSFDLMLCLVSIFHLCCIAIDRFYAICHPLHYSSKMTFSVIRGFLAVCWSVPAAFAFGVVFSEAYASGIEGYEILVECSSSCPVMFNKLWGTILFTFGLFVPGCVMTGIYVKIFAVSKKHAHFMNNVPEKENDKKQNQLSKNKDRKAAKTLSIVMGVFLICWFPCFFTILVDPFLKFSTPAVLFDALTWFGYFNSTCNPLIYGFFYPWFRKALRHILLGKIFQPHFYTTNLFFQNQ

>Reptilia$American_alligator%Alligator_mississippiensis-TAAR5#XP_006270601.1
MITSLCYETNGSCYRTLHPFGVQLTIYLFCAIGMMVTVLGNLLVVVSVSHFKALHTPTNFLLLSLAFADLFLGLTVLPFSTIRSVESCWYFGDYFCRLHTFLDTLFCLTSILHLCFISIDRHCAICDPLLYPTKFTIRVSCIYIATGWCIPVIYTSIFLYTKAIEEGLGHFLQDMPCVGSCQLLFNKLWGWINFPVFFFPCLIMIALYIKIFIVANRQARQINSMNKSIESQLNLGAPKRERKAAKSLGIAVGIYLLCWLPFTIDTMVDSFLGFVTPPILFDVLIWFAYFNSACNPLIYVFSYRWFRKAVKLVITCKIFDSRTATVDLYQE

>Reptilia$American_alligator%Alligator_mississippiensis-TAARR1a#XP_006270592.1
MDSTCSEKEDLQYCFEHINGSCYKTVWSFPFQVTLFFVFGFLTILTIGGNLMVIISIAYFKQLHSPTNFLIASLACADFGLGLTVLPFSTIRSVETCWYFGEFFCRFHSCLDAFFCYASIFHLCVISIDQYVAVTDPLIYPLKFTMLVSRMFAAAAWTFSIVYSFSVVFTGANDEGLQELVKALTCVGSCQLVFNKTWVFISSLLYFIPFFTMIVLNSKIFSVAKRQARLIESVSNKTQSSDNYSNRVGKRERKAAKTLGIAVIAFLIFWSPYFMTVIIDAFLNFITPPVAFDIMVWVAYSNSAINPLIYSFFYPWFRKAMKVIVSCKILKLDCSTMNLFSE

>Reptilia$American_alligator%Alligator_mississippiensis-TAARR1b#XP_006270602.2
MMDSAFPEKEDLQYCFEDINGSCYKITRSPALRVVLYFVLGFLTILTVGGNLMVIISITYFKQLHTPTNFLIASLAYADFSLGLSVLPFSAVRSIETCWLFGETFCRFHSCLVALFCYASIFNLCFISVDRFVAVNDPLIYPLRFTVPVSGLFIAVAWALSILYSFSVFYTGANDEGVEESENALPCSGKCQITFNKTWVFISSLLYFIPFLTMIVLYSKIFQVAKQQARMIESMSNKTQSSDNYSDRVGKRERKAAKTLGIAVVAFLVFWAPYCMCVITDTFLDYATPPFVVDIVSWLAYSNSAINPLIYSFFYAWFRKAMKVIVSCKIIMYDCSAMNLLSEW

>Reptilia$American_alligator%Alligator_mississippiensis-TAARR1c#XP_006270604.1
MSSALLQNEIQYCFENINGSCHKTPWPLGIRPTLYAVLGFLTFLTLSGNFMVMIVIAYFKQLHSPTNFLVASLACADFCLGLTVLPFSTIRSVETCWYFGETFCRFHSCLDASFCYASIFHLCFMSIDRYVAVTDPLVYPMKFTAPVSRMFIAVAWTFSIVYSFSVVFSRANDEGLQEIVQALACVGSCELVFNKTWVLITSLLYFIPFFTMIALYSRIFSVAKRQARMIESVSKKTQFSDNYIARVNRKERKAATTLGIAGIAFLLFWSPFFVTVIIDAFFNFITPPLVFDIMIWLTYANSAMNPLIYSLFYPWFRKAVKVIVSCRILRQDCSTMNLLQK

>Reptilia$The_wall_lizard%Podarcis_muralis-TAAR1#XP_028577539.1
MQLCCEHINGSCIKSSWSISIRISMYIFMVCVILATLAGNLTVIISISHFKQLHTPTNFLILSMATVDLLLGFLVMPYSMVRSVENCWYFGEFFCKIHTSIDITLSTASIFHLSFISIDRYYAVCDPLRYKAKISTGVVLIMIFVSWVFPATFGFGMVFLKLNMIGAEETFYKLIYCVGGCFVFFNETSGVVASVVSFYIPGFVMLCVYGKIYTIAKRQARSIKAAANQIQIRFEHHISHSRERKAAKTLGTVVGVFLICWFPFFFCTATDPFMNYAIPPILIDALVWFGYMNSTFNPIVYAYFYLWFRRALKMIVLGKVFQQDSSRTQLFME

>Reptilia$The_wall_lizard%Podarcis_muralis-TAAR2#XP_028577538.1
MYISLSGLIVLTVFGNLAIIVSISHFKQLHSPTNFLILSMAVTDFLLSFLIMPYSMIRSVENCWYFGITFCKIHYSLDLMLCLVSIFHLCSIAVDRFYAICFPLHYSLKMTIPTIRQLIVVCWSVPASFAFGVVFSEAYASGIEGYELLVACSSSCPVMFNKLWGVVLFSFGFFIPGSVMIGIYAKIFHVSKKHLRVMKSRSENVGDEKHNQVSKTKDRKAAKTLSIVMGVFLLCWLPCFFTILIDPFIGFSTPEVLFDALTWFAYINSTCNPLIYGFFYPWFQKALRYILIGNIFHSQSCTANLFLENQ

>Reptilia$saltwater_crocodile%Crocodylus_porosus-TAAR1#XP_019393605.1
MKLLQLCTSTVTLAGCTAEESINNSKCISALGQKASMQYPVYLSGSELSGRMQFCCESVNGSCIKSSWSNSIRISMYILMVCIILATVAGNLTVIISISHFKQLHTPTNFLILSMAAVDFLLGCFIMPYSMVRSVEHCWYFGELFCKIHTSTDIMLSTASIFHLSFISVDRYYAVCDPLRYKSKINTFIILVMIFISWTIPAIFAFVMIFLELNVRGAEEIFYNHIHCVGGCFVFFSETSGVIASMFSFYIPGFVMLCVYGKIYAIAKRQARSIKDASSQTQIRLEMKHHISRSRERKAAKTLGIVMGVFLLCWTPFFFCTATDPFMNYVTPPVLIDALVWFGYLNSTFNPIVYAFFYTWFRRALKMILLGKIFQQDSSRTQLFLE

>Holostei$spotted_gar%Lepisosteus_oculatus-HTR4#ENSLOCP00000015021
MATELNLTDISRNGEVNAELSPAERIILTIFLAFIIIMTVLGNLLVMVALCKDRQLRKKKTNYFIVSLAFADLLVAVVVMPFAAIELSKGYWEYGETFCLVRTSLDVMLTTASILHLCCIALDRYYAICCQPLVYRNKMTPLRVALMLGGCWVISFFISFLPIMQSWNAIGIEKIIEERKFNNSTNETYCVFLVNRPYAIICSAVAFYIPLVLMVLAYQRIYITAMEHVRQIGTLQRAGSAPEAYDGSDHQGSSRMKIETKAAKTLAVIMGCFCLCWAPFFITNIIDPFIDYSVPWELWTAWLWLGYVNSGLNPFLYAFLNRAFRRAFLMILCCGNERYVRPGSFGPSRHYTTSVNGTSIALRLAFLPNRNHSDNGRQILSSELESQDSTG

>Holostei$spotted_gar%Lepisosteus_oculatus-TAAR12#XP_006626541.2
MNSTLLEMDTIEYCFEDMNKSCIKEHRTVGMKVAMYFVFGLTVLITIGGNLVVIISISHFKQLHSPNNFLVLSLATIDFLLGLIVLPFSMVRMVETCWYLGSFFCRLHTSFDMLLSFASIFHLCFIAIDRYYAVCEPLHYANKISIRVSSIFIGIVWLYSLLFGFGLVFFKGRLASTDELIISNSCVGSCFIQFDKHWAVLGPLLVFFLPAVVMISLYVKILIVASRQAKVIKEISGTVVYQNGNKNKIKANRERKAVKTLSIVMGIYLLCYVPFSVTTVTDLFLIFSPPVVIFDTLIWLGYFNSTCNPIIYAFFYPWFQKAFKIIITGNVFHFGSSSINLFSDKY

>Holostei$spotted_gar%Lepisosteus_oculatus-TAAR12a#XP_006626539.2_1
MNSTTEFEEMQYCFQYLEGSCPKAHRTAVIKVAMYIFMVGTMLATVSGNLMVIISIAHFKQLHSPTNFLTLSLGCADCLLGAFVMPYSMVRSVETCWYFGDLFCKIHSSLDMTISVASILHLTFIAVDRYVAICDPLRYRSKITTFVVAIFIGISWIYSLGLGFGVVFSKINLTGIEEFVILNSCVGTCFLIFNKHWGVLAALLAFLIPGTVMISLYVKIFMVASRHVRVLNDTSGKICARNDHKRKIVENRERKAAKTLGIVMGVFLICWLPFFMATIIDPFIGFSTPVILFDALVWFGYFNSTCNPVIYGFFYPWFQKAFKIIITGKVFCYNSSSTHLFTDKH

>Holostei$spotted_gar%Lepisosteus_oculatus-TAAR12b#XP_006626540.1_1
MNSTEVIEEMQYCFQHLKGSCPKVRRLAVIKVAMYVFMAGTIFVAVCGNCMVIISISHFKQLHSPSNFLILSLGCVDCLLGSLIMPYSMIRSVESCWYFGEIFCAIHSSLDMMMSIASILHLGFIAADRYFAICDPLRYRNKMTMFNITLFIVISWLFSFAFGFGVVLSKVNLAGIEEFVVSSSCVGACIVILNKEWGMLSASVAFIIPGTVMISLYIKIFFVARRHARVINAAAPVDDKSSIADKREKKAAKTLGIVIGVFLLCWLPFFITIIIDPFIDFSTPVIVFDTLMWLGYFNSACNPMIYGFFYPWFQKAFKIVVTGKVFCVGSSSINIFTDKY

>Holostei$spotted_gar%Lepisosteus_oculatus-TAAR13#XP_006626542.2_1
MKLQRQAMQRAAKELKLACRVMLELILLRRCFPVIVTGSYQHRRAWEQLAGSGREGISSLEHPLEGSRGQSPQFHWRDHYWIALPHFVNLSIMNSTLSEIDTVEYCFEDMNKSCIKEHRTVGMKVAMYFVFGLTMIITIFGNLVVMISITYFKQLHTPTNMLVLSLALADFLLGMSVMPFSMIRSVETCWYYGDMFCQLHSSFDMFLTTVSIFHLIFIALDRYQAVCNPLHYYSKITNRVAWLMIGVSWGVAAIYTYGLLYSRGNAEGLNEYVSSTYCLGSCVLFYNALWGSLDTLIAFFLPCCIMVGLYTKIFFIARKHVVQIGTKTDQEKKDRFSEKSEWKAAKTLGIVVGVFILCWMPFFVNSIIDPFTNFSTPAILFELFVWLGYFNSTLNPIIYAFFYPWFQKSLKLIVTFRIFTKHSSSTKLFSEQI

>Holostei$spotted_gar%Lepisosteus_oculatus-TAAR14a#XP_006626314.1_1
MEVTEFEPVQYCFQTYNSSCTKEVRSPAVYVVMYISAVAVMMLTVCGNLVVIISISHFKQLHTPTNFLVLSLAVADLLIGIIVMPFQLIVLIETCWYFGDIFCIIYKTFHSVLTSVSVNNVACISIDRYFAVCYPFIYSTKLITNITWSIILFNWFFSLLYNLALVYFNGNISSAELNTCLGDCLFVMSEIWGIVDLIIVFILPCSVMVALYVNIFVVARRHAKLINCVTAHDNSANEKKSKLTTTSERKAAKTLGIVVFVFLLCLVPYYICSIVYEKVNISSSSVVINFLCWLMFFDSSINPIIYALFYSWFQKSVKLIVTLKIFNTASSLINLFPEK

>Holostei$spotted_gar%Lepisosteus_oculatus-TAAR14b#XP_006626323.2_1
MYISAVAVVMLTVCGNLVVIISISHFKQLHTPTNFLMLSLAVADFLVGAVVMPFYLILLIETCWYFGETFCILYNVSVFFLTSVSVSNVACIAIDRYFAVCYPLLYSAKVTDNITASVILLNWLLSLLYNLAFMYFNGNMGGAEKLNICLGDCMLFISKSWVIIDLLCTLILPCSIMITLYFKIFIVARKHARAISSVTEQMRSADGANNNISTKSERKAAKTLGILVIVFLLCLVPYYISCLVLENVDRSSLVLCFLAWLLYFNSAINPIIYALFYPWFQKSVKLIVKLK

>Holostei$spotted_gar%Lepisosteus_oculatus-TAAR14c#XP_006626325.2_1
MGVGTVLSYQCILLGLALTGMDKRMQYLLWLLVSLTKQGVWKARNTLNQHNRGGSKKLGERILVNLRGKMKHDIAKCVFSMAKEHWKSGVCVLDEMELWQYNLSCSKEVRSPAVYVVMYISAVAVVMLTVCGNLVVIISISHFKQLHTPTNLLLLSLTVADFLVGVMVMPFSLIELIETCWYFGETFCTLYNIFVFVLTSVSISNLVFVAIDRYFAVCDPLLYSTKITIKIPCLFILLSWLVSLLYNVALIYCNENIGRSAKLNACLGDCLLSVNKNWGTADLLITFVVPCSIMLTLYLKIFIVARKHAQAIRCAADQIHSTTGVQRTIPKKSERKAAKTLGIVVLGFLLCWVPYYICIIVEANMNLSSSVLMNFLSFLVYFNSSVNPVIYGLFYPWFQKSLKLIVTFKICSPASSLINLFPEKH

>Holostei$spotted_gar%Lepisosteus_oculatus-TAAR14d#XP_015209289.1_1
MELPESGEVQYCFQSYNSSCIKEVRSPAVYVVMYISAVAVVMLTVCGNLVVIISISHFKQLHTPTNFLLLSLAVADLLIGLTVMPFRLSVLIETCWYFGETFCTIYKTVQYVFTSVSINNVVCVSIDRYFSVCYPFLYSTKVIFYITQPVISFNWLISLLYNLALVYFNGNISGDELNTCLGDCLFVMSEAWGIADLIFVFILPCSIMIVLYVKIFVVARRHAKLINTVTAHANSANERQGKIPKKSETKAAKTLGIVVVVFLLCLVPYYICTLVYEKVNMSSSSVLINCLVLLACFNSCLNPIIYALFYSWFQKSVKLIVTRKIFNPASSLINLFPETL

>Holostei$spotted_gar%Lepisosteus_oculatus-TAAR14e#XP_015209305.1_1
MEVTQFQAVQYCFQADNSSCIKEVRSTVTYVVMYISAAAVLILTVCGNLMVIISISHFKQLHTPTNLLLLSLAVADFLTGLTVLPFCLFFLIETCWYFDKINCIFYNTIGYIIFSVSVYNVACIAIDRYLAVCDPLLYSTKVTVKMTRLFIVFVWLFAVLYNLALIYFNGNISSTGKTNICLGECKFGISEAWGIADLITVFILPCSVILLLYGKIFVVARRHAKITGLPAPVSQRPLESPGSSTWHSRAMCPLSPQQWQMTSRCHSPSSASLAVSSSPSFRCGQHHVGLHLSRRQSPEERPERYLPVGLLWESRETLAG

>Holostei$spotted_gar%Lepisosteus_oculatus-TAAR14f#XP_015209313.1_1
MEQSELQAVEYCFESNSSCLKEVRSPAVYVVMYISAVAVVVLTVCGNLVVIISISHFKQLHTPTNFIMLSLAVADFLVGTIVMPVSSFFLIETCWYFGEMFCILYKILFFFLTSVSIGNVACIAIDRYFVVCHPLLYSTKVKVNIFIVARKHARAISTVTEQMRSADGGNNKISTKSERKAAKTLGILVIAFLLCLIPYYICSLVLKNVDRSSLVLRVLGWLFFFNSVINPIIYALFYPWFQKSVNLIVTLKIFKTGSSLINLFSKEI

>Holostei$spotted_gar%Lepisosteus_oculatus-TAAR14g#XP_015209325.1_1
MEQSEIQAVEYCFESNSSCLKEVRSTAVYVVMYIFTVAVVMLTVCGNLVVIISVSHFKQLHTPTNFLMLSLAVADFLVGAVVMPFSIILLIETCWYFGEMFCIIYKILYFFIISVSIGNVACIAIDRYFVVCHPLVYSTKITVNVTAAVILLNWLISLLYNLAFMYFNGNIDGTEMLNFCLGDCLLFITKSGIIIDLLFTLILPCSIMITLYFKIFVVARQHARAISSVTEQMRSADGDNNKISTKSERKAAKTLGILVIVFLLCLVPYYICSLALENVDRTSLLFSLLSWLLYFNSAINPIIYALFYPWFQKSVKLIVTLKIFKIESSLINVFSKDI

>Holostei$spotted_gar%Lepisosteus_oculatus-TAAR14h#XP_015209332.1_1
MEQSEIQAVGYCFESNSSCLKEVRSTAVYVVMYIFTVAVVMLTVCGNLVVIISISHFKQLHTPTNFLMLSLAVTDFLVGAVVMPFSIILLIETCWYFGEMFCIIYKILFFFLISVSIGNVAYIAIDRYFVVCYPLLYSTKVTVNVTAAVILLNWLISLLYNLAFMYFNGNMGGTEMLNFCLGDCLLFITKSWVIIDLLCTLILPCSIMITLYFKIFVVARKHAHAISSVTEQMRSANGGNNKISTKSERKAAKTLGILVFAFLFCVVPYYICSLTLENVDQTSLVFSLLGWLLYFNSAINPIIYALFYPWFQKSIKLIVTFKIFKIESSLI

>Holostei$spotted_gar%Lepisosteus_oculatus-TAAR14i#XP_015209345.1_1
MELLEFQVVGYCFESNSSCLKEVRSPAVYVVMYISAVAVVMLTVCGNLVVIISISHFKQLHTPTNFLVLSLAVADFLVGAAVMPFCLILFIETCWYFGETFCILYNISVFFLTSVSINNVACIAIDRYFAVCYPLLYSTKVSINITSSVISINWLLSLLYNLAFMYFNGNIDGAEKLNICLGDCLFFITKSWVIIDLLCTLILPCSVMITLYFKIFVVAQKHARAISSVTEQMCSADKISSTSERKAAKTLGILVIAFLLCLVPYYICSLILKNVGRTSLVLSVLGWLLYFNSAINPIIYALFYPWFQKSVKLIVTLKIFKIESSLINVFSKEI

>Holostei$spotted_gar%Lepisosteus_oculatus-TAAR14j#XP_015209361.1_1
MYTSAAAVVMLTVCGNLVVIISISHFKQLHTPTNFLVLSLAVADFLVGAAVMPFCLILIIETCWYFGDFFCMFYNLFVFFLTSVSINNVACIAIDRYFAVCYPLLYSAKVTVNITSSVISLNWLLSLLWVIIDLIFTLILPCSIMITLYFRIFIVARKHAHAISSVTEQMCSADGGNNKISTKSEWKAAKTLGILVIVFLLCLVPYYICCLVLENNDQTSLVLRFLGWLLYFNSAINPIIYALFYPWFQKSVKMIVTLKIFEIESSLINVFSKET

>Holostei$spotted_gar%Lepisosteus_oculatus-TAAR14k#XP_015209390.1_1
MEVTELQAAHFCFESYNSSCIKEVRSTAVYVVMYISAVAVVVLTVCGNLVVIISISHFKQLHTPTNFLLLSLAVADFLVGLTVMPFRIAVLIETCWYFGETLCLLYNLFCAVLTLVSIYNVVCIAIDRYFAVCDALQYSNKITVNIAWSMISLNWFLSLIYILALVYFNGNFSNSQNLFTCFGECSVSIDETSAAVDLLIVFFVPSSIMITLNLKIFAVARRHAKVISAVTDQTISMNESKTSTKLSKKSGTKAAKTLGIVVVVFQLCLSPYYTFTLIYPNVNLSSSTVVINFLVWLIFFNSSLNPIIYALFYPWFQKSVKLIVTLRICKSASSLI

>Holostei$spotted_gar%Lepisosteus_oculatus-TAAR1a#XP_015214192.1_1
MGSSIRQNFNVTENSDIQLCYETIAGSCTRVIKPVILRIILYFIMIIIILTTLCGNFVVIFSIAYFRQLHTNTNYLILSLAVCDFLLGVLIMPYTMFFYIEGCWYLGSLFCQIHTATDMMLCTASIFHLCSISIDRYFAVCNPLSYKTKITSEVIFMMIIISWIVSGIFGFTVGLLKLNIKGTEEYYYKYIDCVGGCIVFFSKFFGPLSSLFSYFIPAFIMLGIYFKIYLVARHQARSIKDITQQIQDARENKSEISSQQERKAAKTLGIVVGVFVFLWTPFFVCISTYPILEYTVPPILMDTTFWFGYLNSACNPIIYAFFYSWFRKATKIIISGKIFERDSCWAKLITE

>Holostei$spotted_gar%Lepisosteus_oculatus-TAAR1b#XP_015214427.1_1
MLGRMSLPSGMSYNISELSNTPLCYESLSGSCARLKRPFSIRFTMYMFMVVTILITVCGNLLVITSIAHFKQLHTSTNYLILSLAVCDFLLGLFVMPCSTIRSVDGCWYLGDFLCKIHTSTDIMLSTSSIFHLSFISIDRYFAVCKPLKYETSITPFTILTMIICSWILPGIFAYGMIFLDLNIIGAGDSPHRNCIGGCTLIFNKLSGTFASMISFFIPGFVMLGIYLKIYLVARSQARSIKDMTQHFQIAEEHKSGVQRQREKKAAKTLGIVMGVFLICWTPFFVCNTMDPFIDYSVPPLLVDALVWFGYLNSAFNPIVYAFFYSWFRRALRIIVFGKVFHPQSCRTKLFSE

>Holostei$spotted_gar%Lepisosteus_oculatus-TAARC2#XP_006626556.2_1
MKSTDLEINLLEYCFENMTLSCIKVVRSPAIKVILYCVFLLTVLITIFGNLVVIISISHFRQLHLPSNLLILSLATADFLLGLFVLPFSMIRTVESCWYMGSFFCKLHTSIDLLLCLASVFHVFFIAFYRYYAVCHPLHYTSKMTTQVTFRFIVVGWVFPTICSIAFISFHYQDKETENTGSKVGCEGSCILLFNEIFNFMDSLTFYVACLITLLMYARIFTIARKQANHISMEARTTYLEHNKIHFKGGNDRKAVKTLGIVVGCFLFCWLPFITDKTVDPYVNFDTPAVVYDSFIWLAYFNSTFNPFIYAFFFPWFRKALKIIATCKIFRPNSSRIQIYTE

>Holostei$spotted_gar%Lepisosteus_oculatus-TAARSG1a#XP_006626530.1_1
MTENTLFCYESVNKSCVKHIYLTTVRTPIYMIFVAIILFTVFGNLFVVISIAHFKQLHTPTNFLVLSLAFADLLLGGFVMPPSMVRSLETCWYYGDLFCKIHSSTDVMLCTTSIFHLSFISIDRYYAICEPLKYKTKINISVALNMVVISWSISAVIGFGLIFLELNIKGKEDVYYENVYCVGGCTLIQTEISSLICSLLAFYIPGFIMLGIYLKIFHVARRQARAIEGLVSQSKSSEHSKTMTSSKTERKAAKALGIVMGVFLCCWMPCFLSSSLDPIFNYSIPPILFEFFMWLGYLNSTLNPLVYAFFYSWFRKALVMILFGQIFQANSSRTKLISN

>Holostei$spotted_gar%Lepisosteus_oculatus-TAARSG1b#XP_006626531.2_1
MTENTLFCYESVNKSCVKHIYVTTVRSPIYMICVAIILFTVCGNLFVVISIAHFKQLHTPTNFLVLSLAVADLLLGGFVMPPSMVRSLETCWYYGDLFCKIHSSIDTMLCTTSIFHLSFISIDRYYAVCEPLKYQTKITIYVALFMVVISWSVSAVIGFGLIFLELNIKGIEDVYYENIYCVGGCTLIQTEISSLIALGIVMGVFLCCWMPCFLTVSLDPIFNYSTPPVLFDTLVWLGYLNSTFNPLVYAFFYSWFRKALGMIVFGQIFQANSSRTKLITH

>Holostei$spotted_gar%Lepisosteus_oculatus-TAARSG1c#XP_006626533.2_1
MTENTHFCYESVNKSCLKRVYLPTVHTPLYFIFVTIIVFTVCGNLVVIISIAHFKQLHTTNQPDSFSHLTSTNDILMTASCTTSIFHLSFISIDRYYAVCEPLKYNAKITVCVAVYIIVISWSVSAVFGHGLMFLKLNIKGKEDVYYENVYCVGGCTVILSKISSLICSLLAFYTPGFIMLGIYLKIFFVARRQARVIEGLVSQSKSSEDSKTMTSSKTERKAAKALGIVMGVFLCCWTPFFLSVNLDPIFNYSTPPVLFDSLAWLGYLNSTFNPLVYAFFYSWFRKALGMIVFGQIFQANSSRTKLITY

>Holostei$spotted_gar%Lepisosteus_oculatus-TAARSG1d#XP_015214109.1_1
MAANAQFCYDSVNNSCLKQVYLATLRIPLYLVAVTIILLTVCGNLFVIISIAHFKQLHTPTNFLVLSLAVVDLLLGGFLMPTAIVRCLESCWYYGDLFYRYYAVCEPLKYQTKINVCVAFYMITVSWSISAVTGFGMIFLELNIMGMEDVYYDTFYCIGSCNLIQTEASSIISSTLSFYIPGFIMIGIYLKIFLVARRQARTIQGIVSQSRTSEDSRKTTSSKTERKAAKTLGIVMGVFLCCWMPFFLCNSVNAIFNYSIPPGLIDGLLWVGYLNSTFNPLVYAFFYSWFRKAFVMIVFGHIFQTDSSRTKLITD

>Holostei$spotted_gar%Lepisosteus_oculatus-TAARSG1e#XP_015214119.1_1
MYLFFGVTIIFTICGNLFVIVSIAHFKQLHTPTNFLVLSLAVVDLLLGGFIMPPSMVRSLETCWYYGDLFYRYFAVCEPLKYKTKINVYVAFNMITVSWSISAVTGFGMIFLELNIMGMEDVYYETFYCIGGCALIQSEASSMISSTLSFYIPGFIMIGIYLKIFLVARRQARTIQGIVSQSKTSQDSRKTTSSKTERKAAKTLGIVMGVFLCCWMPFFLCNTVNAIFNYSVPPVLLDSLVWLGYLNSTFNPLVYAFFYSWFRKALVMIVFGKIFQTDSSRTKLITD

>Holostei$spotted_gar%Lepisosteus_oculatus-TAARSG1f#XP_015214129.1_1
MYLILITVIVFTLCGNLFVIISIAHFKQLHTPTNFLVLSLAVADFLLGGFIMPPSMVRSLETCWYYGDLFYRYYAVCEPLKYKTKVTVYVALYMVVISWSVSAVIGFGLMFLELNIKGIEDIYENVYCVGGCTLIQTEISSLICSLLAFYIPGFIMLGIYLKIFLVARRHVKTIEGLVSQSKSSEESKPMTSSKTERKAAKALGIVMGVFLCCWMPCFLSGNLDPIFNYSIPPILFDFFMWLGYLNSTFNPLVYAFFYSWFRKALVMIVFGKIFQANSSRTKLITN

>Holostei$spotted_gar%Lepisosteus_oculatus-TAARSG1g#XP_015214156.1_1
MTENTHFCYDSVNKSCLKHVYVATIRTPLYLILVAVIVFTVCGNLVVIISIAHFRQLHTPTNFLVLSLAVVDLLIGGFIMPPSMVRSLETCWYYGDLFYRYYAVCEPLKYQTKITIYVALFMVVISWSVSAVIGFGLIFLELNIKGIEDVYYENVYCVGGCTLIQTEISSLISSLLAFYIPGFMMVGIYLNIFLVARRQARAIEGLVSQSKSSEDSKTIPSSKTERKAAKALGIVMGVFLCCWTPCFLSVNLNPLFNYSTPPVLFDTLVWLGYLNSTFNPLVYAFFYSWFRKALGMIVFGQIFQANSSRTKLTTD

>Holostei$spotted_gar%Lepisosteus_oculatus-TAARSG1h#XP_015214172.1_1
MYTIIVFTVFGNVFVIISIAHFRQLHTPTNFLVLSLAVADLLLGGFVMPPSMVRSLETCWYYGDLFYRYYAVCEPLKYKAKITVCVAVYMVVISWSVSAVIGFGMIFLKLNIKGKEYVYYENVYCVGGCTLIQTEISSLICSLLAFYIPGFIMLGIYLNSTFNPLVYAFFYSWFRKALGMIVFGQIFQANSSRTKLTTD

>Holostei$spotted_gar%Lepisosteus_oculatus-TAARSG1i#XP_015214436.1_1
MNFSQTGMTENIHYCYESMNKSCLKHVYLITVRSPLYLIFVAVILFTVCGNLFVIISIAHFKQLHTPTNFLVLSLAVADLLLGGFIMPPSMVRSLETCWYYGDLFCKIHSSTDVMLSTTSILHLSFISIDRYYAVCEPLKYKTKITVCVALYMVIISWAVSAVIGFGMIFLELNIKGMEDTYYNRFDCVGGCVLIQSEASSTISSTLSFDIPGFMMVGIYFKIFLVARRQARTIQGIVSQSKTSEDGKTMTSSKTERKAAKTLGIVMGVFLSCWTPFFLCNIMDPIFNYSIPPVLLDTLVWLGYLNSTFNPLVYAFFYNWFRKALGMIVFGKIFQANSSRTRLITD

>Holostei$spotted_gar%Lepisosteus_oculatus-TAARSG2#XP_006626543.2_1
MEFTKVKEMENILVCSQTSNSSCLKEIRSTAINVMLYILLLTGILITVCGNLVVIISISHFKHLHTPTNLLVLSMAVADFLLGLFVMPFSMIRSVETCWYFGDTFCFFHAKIDLILSTVSVFHLIFIAIDRYYAVCDPLLYSSKVTMPVAWLFVTVSWIAAVVYICVLITFKGNTDGMDGFDPCPGDCIIVFNAVWGTLDTVFTFFLPCCVMLSIYTKIFSVARRHEKVICTIQDQIQSREHKKMKIPRSKDSKATKTLTIVIGVFVICWLPYFVNSVMDPFLNFSTAPAVVDALQWLGYFNSGCNPIIYALFYPWFQKALKLIVNCKIFNPGSSLINLYAEIH

>Holostei$spotted_gar%Lepisosteus_oculatus-TAARSG3#XP_015214340.1_1
MDFNEHQENRTIQYCFHSGNTSCLKKVRPTAVNVILYFFLLAVVFLTVCGNLLVIISISHFKQLHTPTNLLVLSLAVADFLIGVTVMPFTMIQSVESCWYFGDTFCTLYSVLILLLTSVSVSSLVFIAIDRFFAVCDPLLYSTKITVNVIYLVISLSWFLSLLYALSIIYSKGNIDGDEALDTCQGDCLFTFNATWGLIDLVMTFLLPSTFMITLYAKIFIVAKRHARVISSASAQVTSGDRSKSKTSNISERKAAKTLGLVLLVFLLCWIPYHLCTIIDSYINFSVPSDVINTLAWLVYINSSINPLIYALFYPWFQKSVKLIITFRICYTASSLINLYPENV

>Holostei$spotted_gar%Lepisosteus_oculatus-TAARSG4a#XP_015214295.1_1
MEIAHSEEPQAVQYCFPSSNASCLKEMRSKAAYAALYTVLVIMVTLTVCGNLVVIISVSHFKQLHTPTNLILLSLAVADFLVGLIVLPLSMTALIETCWYFGDMLCSVYKFFDSVLISVSLSNLVLIAIDRYFAVCDPLLYSTKITVNVMHLLILFSWLLSPSYMLAFLYLNGNFDGADKLNSCLGECLFLVNEIWGIINLIITFILPCFTMIALYVKIFLVAKRHAKVISSSAERKHVRENTGKISKISERKAAKRLGIVVLAFLLCWIPFYIWTLIEGNLNVSMTAALFTPTVIVYLNSCVNPILYALLYPWFQKSLKLIFTFKICCTASSFINLFQDTHENVLYVG

>Holostei$spotted_gar%Lepisosteus_oculatus-TAARSG4b#XP_015214303.1_1
MAVAVGLTVCGNLLVIISISHFKQLHTPTNLLLLSLAVADFLVGATVMPLSITTLIETCWYFGDILCSFYKSLDCVLISVSLCNLVLIAIDRYFAVCDPFFYSTKITVNVMYLLILLSWFISPLYVIILLYVNGNFSDSKALNLCLGECVFIMNETWATIDMVTSFILPCSVMTTLYIKIFIVAKRHAKVINSLKNNNSKKEKILSKTNKRKAEKTLGIVVFAFLLCWVPYYIWSLIIEKITISRFISLYFPCVLVYLNSSINPIIYALFYPWFQKSAKLILTFKICYIASSFNSLFPDNK

>Holostei$spotted_gar%Lepisosteus_oculatus-TAARSG4c#XP_015214354.1_1
MEIANSEEPQAVQYCFPSSNASCLKEMRSKAAYAALYTVLVIMVTLTVCGNLVVIISVSHFKQLHTPTNLILLSLAVADFLIGLIVLPLSMTALIETCWYFGDMLCSVYKFFDSVLISVSPSNLVLIAIDRYFAVCDPLLYSTKITVNVMHLLILFSWLLSPSYMLAFLYLNGNFDDGEKLNSCLGECSFVVTDLWGISNLIFTVIFPCFIMIALYVKIFLVAKRHAKIINSSVGREHMKGNSSEISKSSERKAAKKLGIVVLAFLLCWIPCYIWILIAGSVNVSTTAALFTPSVIVYLNSCVNPILYALLYPWFQKSLKLIFTFKICYVASSFINLFKDKH

>Holostei$spotted_gar%Lepisosteus_oculatus-TAARSG4d#XP_015214360.1_1
MAVAVGLTVCGNLLVIISISHFRQLHTPTNLILLSLAVADFLVGAFMLPLTVTALIESCWYFGDLLCFVYLLFASILISVSLSNLVLIAIDRYFAVCEPLLYSTKITVNLIQILILLTWFLSPSYTLALGYFNGNFDNADALNACLGECLVIVSESWGIIDIIINFVFPCSTIITLYIKIFTVARRHARLINVFTEKNVEKYKMSKQSERKAAKTLGIVVFSFLFCWVPYYIWTLVEGNVNVSITAFQFSPIVIVYLNSCINPIIYALFYPWFQKSVKLILTFKVCYTDSSFINLFPNNI

>Holostei$spotted_gar%Lepisosteus_oculatus-TAARSG5a#XP_015195528.1_1
MEVNEMGAHEIVEYCFSSDNASCLKETRSTAVYVILYIFFISVAILTVCGNLMVIISISHFKQLHTPTNFLLLSLAVADFLSGLIVMPFLMIMYIETCWYFGVTFCYIFTSVFAILSVTSLINVVFISIDRYFAVCDPLQYSNKITVNVISLCIILSWSFAILYSLMIVACNINFKSTEGINTCLGECLIEMSASWVILDIFISFILPCSIMIFLYIKIFIVAKRHAQVITSVTEQLTYRDEKNNNISKRSERKAARTLGIVMAVFLLCWMPYYIANIVVGNLSFSSSPAVINYLIVLAYLNCTLNPIIYALFYPWFQKSVREIFTFRICDPASTLINLFPENH

>Holostei$spotted_gar%Lepisosteus_oculatus-TAARSG5b#XP_015214389.1_1
MEGHQIVQYCFSSDNTSCPKETQSTVVYVILYIFCISVVMLTVCGNLMVIISISHFKQLHTPTNLLLLSLAVTDFLIGLIVMPFEMIRYIETCWYFGRTFCMIFYLVLGILTFVSLINVVFISIDRYVAVCDPLRYSNKITVNVTCFCVKSCLGECVFEMSAPWAIVDMLATFILPCSVMMVLYMKIFIVAKRHAQVIGSVTEQLKSERKAAKTLGTVVAVFLLCWMPYYIGSIVEGSPNASSSAAVINGLICLANLNSAVNPIIYALFYPWFQKSVKAILTFRICDPSSVLNNLFPENH

>Holostei$spotted_gar%Lepisosteus_oculatus-TAARSG6#XP_015214316.1_1
MELTELEPQTVQYCFPSKNGSCTKELRSTAVSIILYVSMFAVVILTLCGNLIVIISISHLKQLHTPTNLLVLSLAVADLLVGVFVMPFDMVKLIESCWVFGNLFCSFRNVFGFLLTSVSISSLIFIAIDRYFAVFYPFLYSSKITLNIALFCIVLSWLSSLCYNLSLFYFNGNSNDENLNTCLGDCFMLINSTWGIIDLLVTFILPCSVMIILYAKIFVAAKKQAHAINSITNQITFSNETNRKTSQKSEWKAAKTLGIVFPWARPGKFACGCDAQASTRVHQQADCGQEVEIRLQICTSADDFLGPVYGTSPYSALTAHTSLVSREDTRDEHAPCSAWRQIRLMDDYPVWEYPA

>Holostei$spotted_gar%Lepisosteus_oculatus-TARL1#NC_023182.1_5406278_5407351
MANISEWLDSMNSSGYTFYEPCIPWRSRSSRIILYIFIIAGIICTVFGNFLVVLSIAYFKQLQSPTNSFVMSLAVADFLVGLIVMPYSMIRTIEGCWYFGPVFCEIHSSLDVMLCTASIFHLSCIAFDRYYAVCNPLVYGFKMSKTRVTLLIITCWVVPLLISFAPILLGLHKLGIETKLPHDVCYFLVNQVYAITASFVAFYLPMFIMLVAYWKIYKAAKRQAMQINAVENQMTIQNGAVNSTKKQKQRNSMKRERKAAKTLGIIMGAFLIFWLPFFTTNVIDPFIEYQTDMVIWEVFLWLGYVNSSLNPFLYGFFNRSFRRAFFMIIGCKICLPGSPPSIDLSNTKKEGNERTIS

>Teleost$Japanese_medaka%Oryzias_latipes-HTR4a#ENSORLP00015021687
MDRKAPRHLVNDINNTGQQEEQQEFLNSLEIVVLSIVLSIIIIMTVFGNLLVMVALCTDRHLRKKKTNYFIVSLAFADLLVALVVMPFAAIELTTGQWHYGELFCLVRTSLDVLLTTASILHLCCIALDRYYAICCQPLVYRHKMTPVRVAAMLSGCWLIPMFISFLPIMQSWNEIGIEDIIKERISQTGGFNNTSCIFLVNWPYALVCSAVAFYVPLVLMVLAYQRIYVTAMTHVRQIETLQRAGSAPTTGTDPVVTVRTSTSSDPLDHYRVRSTTGSSSSESASVGNSRMRIETKAAKTLAVIMGCFCLCWAPFFITNVVDPFINYSVPGQLWTAWLWLGYINSGLNPFLYAFLNRAFRRAFLVILCCGNEQYAQQRTRSLRHTQRPCSPASANGTSMALRLSFLPNRSYSDNGRTILRNEQESQDSLGAL

>Teleost$Japanese_medaka%Oryzias_latipes-HTR4b#ENSORLP00020009222
MDRKAPRHLVNDINNTGQQEEQQEFLNSLEIVVLSIVLSIIIIMTVFGNLLVMVALCTDRHLRKKKTNYFIVSLAFADLLVALVVMPFAAIELTTGQWHYGELFCLVRTSLDVLLTTASILHLCCIALDRYYAICCQPLVYRHKMTPVRVAAMLSGCWLIPMFISFLPIMQSWNEIGIEDIIRERISQTGGFNNTSCIFLVNWPYALVCSAVAFYVPLVLMVLAYQRIYVTAMTHVRQIETLQRAGSAPTTGTDPVVTVRTSTSSDPLDHYRIRLTTGSSSSESASVGNSRMRIETKAAKTLAVIMGCFCLCWAPFFITNVVDPFINYSVPGQLWTAWLWLGYINSGLNPFLYAFLNRAFRRAFLVILCCGNEQYAQQRTRSLRHTQRPCSPASANGTSMALRLSFLPNRSYSDNGRTILRNEQESQDSLGAL

>Teleost$Japanese_medaka%Oryzias_latipes-HTR4c#ENSORLP00000031775
MSFYSLLFFSSLVNDINNTGQQEEQQEFLNSLEIVVLSIVLSIIIIMTVFGNLLVMVALCTDRHLRKKKTNYFIVSLAFADLLVALVVMPFAAIELTTGQWHYGELFCLVRTSLDVLLTTASILHLCCIALDRYYAICCQPLVYRHKMTPVRVAAMLSGCWLIPMFISFLPIMQSWNEIGIEDIIKERISQTGGFNNTSCIFLVNWPYALVCSAVAFYVPLVLMVLAYQRIYVTAMTHVRQIETLQRAGSAPTTGTDPVVTVRTSTSSDPLDHYRIRSTTGSSSSESASVGNSRMRIETKAAKTLAVIMGCFCLCWAPFFITNVVDPFINYSVPGQLWTAWLWLGYINSGLNPFLYAFLNRAFRRAFLVILCCGNEQYAQQRTRSLRLTQRPCSPASANGTSMALRLSFLPNRSYSDNGRTILRNEQESQDSIGAL

>Teleost$Japanese_medaka%Oryzias_latipes-TAAR21a#XP_004083681.3
MEARSTFNLDFDVHPCYERNNISEMLTRTSSTKCSLLYMFLGSLSVVTVCGNLLVIIAIIYFKQLHTPSNYLILSLAVTDLLVGLVVLPISIVFALSSCLYDRGIFCKIRDSFDVVLSTTSLFNLCCISVDRYYAVCQPLTYRVRMSTRVVAVMITMSWGISIFVAIGFVVAELKQEKCKDDCFSDVVLEKVMAPVFSFYLPVLIMIYIYLRIFFVAQRQARSIQNTNSAATVSHMERKATKTLAIVMGVFLMCWLPFFLCFSLQVLGGVSVPLYETLNWFTLCNSMLNPFIYGFFYSWFRSAFKMIISGKIFQWNCSNFKLQ

>Teleost$Japanese_medaka%Oryzias_latipes-TAAR21b#XP_004083682.1
MEQGNKTQTLPLNTCYKLASSVLTEATSTACMLLSLFLSTASTVTVCGNLLVITSVVYFRQLHTPTNALILSLAVADLLVGAVVLPLTMKFSVSTCLYNRSVFCLIRSSLDMILGSCSILNLCCISVDRYYAVCQPLTYRFKINNHVIGIMILISWFLPALFAVGFQLGFNRANCVQRCLSFALVTQFISFVFLFYLPLILMLCLYLKIFLVAQKQANSLQKHTKSRENANKLEKKATKTLAVIMGVFLLCWLPSFFCITIVSFSRSSDTGPLIEILNWLALSNSLLNPFIYAFFYSWFRSAFLLIISGKIFFTDLTNVTLQ

>Teleost$Japanese_medaka%Oryzias_latipes-TAAR21c#XP_004085938.2
MSVITVCGNLLVVISIVYFRQLHTPTNYLILSLAVADLLVGILVFPSSMTVTVTSCWYQEDLFCKLRGSFDVTLSTASILNLCCISIDRYYAVCKPLTYRSQMTHRVIGMMILASWGVSALIGIGIIVAGFNQGKCEGSCLIDALISTTLACVFSFYVPVIVMLSFYLKILSVAQKQVKSIQSTTCQSSECGTTVSRMERKATKTLAVVMGVFLFCWAPYFLCIIFQPLTYEETPVAVIETLNWLTLSNSMLNPFIYAFFYTWFRSAIRMILSGRIFQGNHANTTLF

>Teleost$Japanese_medaka%Oryzias_latipes-TAAR21d#XP_011490008.1
MTSSDRKDNFIGLYVLSYIHPCYNLQNSTYKFTSNPSFACVLLYILLGSLSIVTSCGNLLVITSVIYFKQLHTPTNYLILSLAVADLLVGVLVFPVSMAVTVSSCMYHEDLFCKIRDSFDITLCTASILNLCCISIDRYYAVCQPLTYRTSITAQVTAIMILVSWGISVFIGITITVAGFSQGSCEENCSSEVVVANTLGPVFSFYLPAIIMLCIYFKILLVAQKQVNSIQNTSSSKSGAEVSKMERKATKTLAIVMGVFLLCLTPYFICVVFQPLFVTPPQIPVIETLNWVALLNSMLNPLIYAFFYSWFRSAFRIIMSGKIFQSYSASGQLF

>Teleost$Japanese_medaka%Oryzias_latipes-TAAR21e#XP_020570190.1
MVKDKALNITYSVTDLCYEFDHFSNKLTSSPSVICVILYFFLALLSVITVFGNLLVIISIAYFRQLHTPTHSLILSLAVADLLVGIVVFPLSMAFSLSSCLFYDGLLCKLRQGFDITFSTCSIMNLCCISVDRYFAVCQPLMYRTKINQRVVVVMIVVSWGVSVLVGIGVIIAGFNNSRCEDYCLINVFIVSITGPVLSFYFPVIIMLCIYLKIFLVAQRQARSIQMAAKCAAAVSKMERKSTKTLATVLGVFLCCWTPFFLCITFLPFTSSPIPVPVIEAMSWLALSNSTLNPFIYAFYYRWFRSAFKMIVSGKILQKNFAHLN

>Teleost$Japanese_medaka%Oryzias_latipes-TAAR21f#XP_020570469.1
MISYIHPCYNLQNGTYVFTSNPSFACVLLYILLGSLSIVTSCGNLLVITSVIYFKQLHTPTNYLILSLAVADLLVGVLVFPFSMAVTVSSCMYHEDLFCKIRDSFDITLCTASILNLCCISLERYYAVCQPLTYRTSITAQVTAIMILVSWGISVFIGITITVAGFSQGSCEENCSSEVVVANTLGPVFSFYLPAIIMLCIYFKILLVAQKQVNSIKNASSSKSGAEVSKMERKATKTLAIVMGVFLLCLTPYFICVVFQPLFVTPPQIPVIETLNWLTLSNSMLNPLIYAFFYSWFRSAFRIIMSGKIFQRYSANTQLMMNLFENFNN

>Teleost$Japanese_medaka%Oryzias_latipes-TAAR21g#XP_020570470.1
MTSSDRKDNFIGLYVLSYIHPCYNLQNSTYVFTSSPSFACVLLYILLASLSIVTSCGNLLVITSVIYFKQLHTPTNYLILSLAVADLLVGVLVFPFSMAVPVSSCMYRQGIFCKIRDSFDITLCTASILNLCCISIDRYYAVCQPLTYRTSITAQVTAIMILVSWGISVFIGITIIVVGFSQGWCEENCSIDVVVANSLGPVFSFYLPAIIMLCIYFKILLVAQKQVNSIQNTSSSKSEVSKMERKATKTLAIVMGVFLLCFTPCFICVVFQPLFVTPPQIPVIETLNWLALSNSMLNPLIYAFFYSWFRSAFRIIMSGKIFQSYSASAQLF

>Teleost$Japanese_medaka%Oryzias_latipes-TAAR21h#XP_020570471.1
MNAEGAKKEKWHESLIVNEKVLKVRLDTGADCNVISMRDLRKLRVDKKFPEIVKLSGTTSKHIIIALKSIFARLGVPDELFSDNGRQLVDSTEMFSSDRKDNFIGLYVLSYIHPCYNIQNGTYVFTSNPSFVCVLLYILLGSLSIVTSCGNLLVITSVIYFKQLHTPTNYLILSLAVADLLVGVLVFPVSMAVTVSSCMYHEDLFCKIRDSFDITLCTASILNLCCISIDRYYAVCQPLTYRTRITAQVTAIMILVSWGISVFIGITITVAGFSQGSCEENCSSEVVIPVIETLNWLTLSNSMLNPLIYAFFYSWFRSAFRIIMSGKIFQSYSASGQLF

>Teleost$Japanese_medaka%Oryzias_latipes-TAAR22#XP_004066786.1
MDDSGGGSSLCFPNLNSSCRRLLLPSFKTALLYVLLAFVSLLTVTLNLLVIISISHFRQLHTPTNALLLSLAGSDLVVGLLVMPIEGVRYLETCWLLGRLMCTLTPFLSYCLLSGSLGHMVLISVDRYLAICQPLLYPSRVTLSRVVFLICLCWGCSALYNGCILIGHLQRPHRVHTCHGECVVVISHTSGTVDLFFSLVGPCSVMLVLYARVFVAAVSQVSRLQTVPSVSMVKRSEWKAARTLGIVIAVFLMCFCPYYYPSLAGEDTTTKLSYYAVLSWVMLLNSCMNPLIYALFYPWFRKTTRLIFTLKILQLRSSETKIL

>Teleost$Japanese_medaka%Oryzias_latipes-TAAR31a#XP_004084536.2
MMETLNTAELCFPHLLNASCRKPPQRPAENVFIFMVLCLLSVLTVTLNLLVIISVSHFRQLHTPTNLLLLSLAVSDFLIGFFVMPIRIRITEGCWVLGTFMCGLYTFTAFILTSVSVGHMVLISADRYVAICDPLRYPTKVTLRRVQVCVCLCWATSAFYNGVILKDFLEDPDRYNLCLGECVLFIDYITGAFDVVITFFGPIIVIVVLYMRVFVVAVSQARAMRSHIVSVQSSAHRSVKKSELKAAAALGVVVFMFLVCFCPYFYPNIAGLAYKSSDFLRVFGTWLFHSNSCLNPVIYAFFYPWFRKSLKSIFTLQILQPDSSDAIIL

>Teleost$Japanese_medaka%Oryzias_latipes-TAAR31b#XP_004084537.2
MMETLNTDELCFPHLLNASCRKPPQRPAENVFIFMVLCLLSVLTVTLNLLVIISVSHFRQLHTPTNLLLLSLAVSDFLVGFFVMPIRFFLTEGCWVLGTFMCGLCTFTAFILTSVSVGHMVLISADRYVAICDPLRYPTKVTLRRVQVCVCLCWAASAFYNGVILQDALRDPDKYNLCLGECVVLIDYISGVFDVVITFFGPIIVIVVLYMSVFVVAVSHARAMRSHIVSVQSSAHLSIKKSELKAAAALGVVVFMFLVCFCPYFYPNIAGLAYKSSDFLAVFVTLLFYCNSCLNPVIYAFFYPWFRKSLKSIVTLQILQPDSSDANIL

>Teleost$Japanese_medaka%Oryzias_latipes-TAAR31c#XP_020556919.1
MMETLNTDELCFPHLLNASCRKPPQRPAENVFIFMVLCLLSVLTVTLNLLVIISVSHFRQLHTPTNLLLLSLAVSDFLIGFFVMPIRILLTEGCWVLGTFMCGLFNFASFTLTSVSVGHMVLISADRYVAICDPLRYPTKVTLRRVQVCVCLCWAASVFYNGVILKDFLEDPDKYNLCLGECLLLIDYITGAFDVVITFFGPIIVIVVLYMRVFVVAVSQARAMRSHIVSVQSSAHLSVKKSELKAAAALGVVVFLFLVCLCPYFYPNIVGLTFKSSDFLAVLGTWLFHSNSCLNPVIYAFFYPWFRKSLKSIVTLQILQPDSSDANIL

>Teleost$Japanese_medaka%Oryzias_latipes-TAAR31d#XP_020568964.1
MAVSIIDCYFFQGTKYQICRTLELQNSLIQILQLLFLCVCRQLHTPTNLLLLSLAVSDFLVGFFVMPIRILLTEGCWVLGTFMCGLFNFASFILTSVSVGHMVLISADRYVAICDPLRYPTKVTLRRVQVCVCLCWAASAFYNGVILQVALTDPDNNNHCLGECVLLVDYLTGAFDVVITFFGPIIVIVVLYMSVFVVAVSHARAMRSHIISLQSSAHLSVKKSELKAAAALGVVVFMFLVCFCPYFLPSVTGQDLDSSHFSSIFGIWLFYANSCLNPVIYAFFYPWFRKSLKSIVTLQILHPNSCDVLLL

>Teleost$Japanese_medaka%Oryzias_latipes-TAAR23a#XP_011487831.2
FVSPCRQLHSPTNILLLSLAVSDFLTSLILMPAEIIRNVACWFLGDTACFLYNSLSFVLTSASVGNMVLISVDRYVAICDPLHYPTKITEKRVKLGVCLCWLCSIFYGTFIVKEDLASQGRPNSCYGECVITVDYIEGTIDLVVSFIVPVFVIVVLYMRVFVVAVSHARAMRSHVTAVTLQPPTTQTVRKSELKAARTLGVLIAVFLMCFCPYYCISLAADNLLNNSFASYSVFLFYLNSTFNPVVYALFYPWFRKAVKLIVTLQILQPDSSDANVS

>Teleost$Japanese_medaka%Oryzias_latipes-TAAR23b#XP_020568876.1
MSLQDTTDLCFPQLFNYSCKKPVSLLSETMLLHVLLSCISLVTVVLNLMIIISVSHFRQLHTPTNILLLSLAVSDFLVGLLSMPVDILRKTSCWFLGDSLCSLFIYVSYIITSASVGVMVLISADRFVAICDPLHYPSRVTERRAKVCVCLCWLISALYNIILVKDELIQLGMHNSCYGECVIIVDNITGTIDTVLTFIVPVFVIVVLYMRVFVVAVSQARAMRSHVTAVTLQLSVAATTKKSDYSIAGSVLFDRFSEFVYYLFFFNSTINPLIYTLFYPWFRKAVKLIITLQILEPGSCETNIL

>Teleost$Japanese_medaka%Oryzias_latipes-TAAR23c#XP_020568877.1
MPRHAELFVSSAPLCPCRQLHTPTNILLLSLAVSDFLVGLLLMPGEILRNTACWFLGDLMCSLYNYVSCIITSTSVGDMVLISVDRYVAICDPLHYPSRVTERRVKVCVCLCWLCSALYNSGIVMSDLTQPGRYNSCHGECVIAVIYVVGSLDLVLTFIVPVFVIVVLYMRVFVVAVSQARAMRSHVTAVTLQLSVAATSKKSELKAARTLGVLMLVFLTCFCPYYCVSLAGDELISDSSASYSLFLFYLNSTLNPLIYAMFYPWFRKAVSLIVTLQILHPSSSEVNIH

>Teleost$Japanese_medaka%Oryzias_latipes-TAAR23d#XP_020568878.1
MERQLHTPTNIFLLSLAVSDFLVGLLLMPFEILRNTACWLLGDIACSLYLFVVSLLLCVSNGNIVLISVDRYLAICYPLNYSTRITTAKAKRYIFLCWFLSSLSSVFYVRDQLIQPGKSNSCFGGCELAIDYVAGIVDLILNFIFSVTLIVVLYTQVFVVAVSQARAMCSRVTATSPQHSAKPKAKRSELKAARTLGILVFVYLLCFCPYYGYSLVQVKITSSSFAFFVVFLFFSNSCFNPVIYALFYRWFRKAIKLILTLQILQPGSCETNML

>Teleost$Japanese_medaka%Oryzias_latipes-TAAR23e#XP_020568881.1
MPEGVWMIGGKDVLEGLWENDKEGAQKGKTQEYVSGAILNILDHGLPQGQTPVCQNGGQPFQNTLQQCGSTSRQLHSPTNIILLSLAVSDFLVGLLLLPLEIYRNTTCWYLGEIMCAVYYYLGCYIPYISISNIILISIDRYVAICHPLQYPTRITAVRVKLCVFLCWLWYGLYSIFYIKEQIINLIEPGNNVSCLGQCSLFLSYVIGVADLILTFIIPVTAIVVLYMRVFVVAVIQARSMRSHVTFVSVQHPSKVKAKRSELKAARTLGVLVITYLSCFCPLYCYTFIYINLTDLSNAYLFIVLFYFNSCLNPVIYTLFYPWFRKAVKLIITLQILKPDSCVTNIL

>Teleost$Japanese_medaka%Oryzias_latipes-TAAR23f#XP_020568942.1
MEIQYAAELCFQQLPNISCRKPRLHWTKAAFFNILLSIISIITVILNLLVIIAVSHFRQLHTPTNILLLSLAVSDFLVGLLLLPLDIYRSTSCWFLGEIMCAFNFFLACQIPFVSVGNMILISVDRYVAICHPLHYPTRITAVRAKIFVFLCWFWYGLYSLFYIRDQITDLTQPFRKDSCLGECAYIISYATGVVDLIFTLIFPVTVIVFLYMRVFMVAVIQARSMRSHVTFVSVQHSGKVRAKRSELKAARTLGVIVFVYLLAFCPYYCYSLVDINLTESVFAYFMIGFVYFNSCLNPMIYTLFYPWFRKAIKLIITLQILKPNSCETNMLKRDCGLTEAT

>Teleost$Japanese_medaka%Oryzias_latipes-TAAR30a#XP_020568853.1
MEGGDLCFPELNSSCHKQRRSPSFILLASVLLSVFSVLTAVLNLLLIISISHFRQLHTPTNLLLLSLGVADFFVGLLLLFQIPLLDGCWYLGDLMCVFYYIFMVTTTCASIGTMVLISVDRYVAICYPLHYPVKITPKRAGISVFLCWTCSFLYDILMMKDNFKQPGKFSSCSGDCVVRLSYVSQVVDQVVSFFLPITVIVVLYARVFAVAVSQGRAMRSHVAAVPRKTKVRVRKSEMKAAGTLGVVVFVFFVCLFPSYSASLSGQETVIDTFSAAFMFFLAFFNSCLNPIIYAFFYPWFRKSIKLIMTLGLLKADSRDANLM

>Teleost$Japanese_medaka%Oryzias_latipes-TAAR30b#XP_020568890.1
MRFCTVMFLCCSCRQLQTPTNLLLLSLAVSDFFVGLLVVFQILLIDGCWFLGDVMCVAYYIVDYVVTSASVETVVLISVDCYVAICEPLRYSMKVTKRRVCISVSGCWIFSFLCVFLVMKNNLQQPGSHNSCQGECVVVFDQFSGLVDVLFFFVGPVSVVLVLYIRVFVVAVSQVRAMRTCAVHGSARVTLKKSELKSARTLGLVGLAFLICLCPYFSVTQTGQEAQFQASSFAFVLFYFNSLLNPLIYALFYPWFRKSAKLIITLQVLRAGSSQINVE

>Teleost$Japanese_medaka%Oryzias_latipes-TAAR30c#XP_020568967.1
MEEVELCFPELLNSSCRRTKPSPSAAVLIPFMLSFVSLTTVTLNLLVIVSVSHFRRLHTPTNLLILSLAVSDFCVGFLILFQIFFLDGCWYLGDLLCVFYYVLDVVVTSSSVGNMVLISVDRYVAICYPLHYPTKVTLSRARLAVSLCWICSLLYDFVMMKENLKHPGKANLCLGECVISVSSAENVSDLFITVVIPITAITVLCVRVFVAAVSQIRAIRPGAAAQPQRGGVTVRKSELRAARTLGVVVLVFLVNMGAHGVDLRHSHHKHPHVQKYDDSDGDDYCHNQICKHFLEVRVIKEKIQQRETQTRALFVVTLLG

>Teleost$Japanese_medaka%Oryzias_latipes-TARL1#XP_004085557.3
MCVLDRFHLTMDNSSLDWGEYTNRSELESCTTMRNQFSRIFLYSFFTIGIVSTVVGNFLVVLSIAYFKQLQSPTNCFVMSLAVADCFVGLVVMPYSMIRTVEGCWYFGSLFCKLHSSLDVMLCTASIFHLSCIAFDRFYAVCNPLIYSLKMSQSRVALLITICWAVPMLISFGPIMLDLHIAGVDILIPEDLCVFLVSRIYAVMASLVAFYLPMAIMLVAYWKIFKAAKRQALQISAMESQMAAGVGKDSSKKRRHRITMRRERKAAKTLGIIMGVFLIFWMPFFTLNIVDPFIGYTTEVVVWDIFLWLGYINSSLNPFLYGFFNRSFRRAFLMFIGCRVCLPGSSPGMELSQTRKEANDCTD

>Teleost$The_goldfish%Carassius_auratus-TAAR1#XP_026118380.1
MEVNGLSNSKMDLCYDALNGSCGKYVRPYGIHSLMLIAMMLTTIVTIIGNLLVIISIGHFKQLHTPTNQLILSLSLCDFLLGLFVMPLSAVRSMQGCWYFGDFLCKLHTCIDMTLSTASIFHLVSVSAERCCAVCCPLTYHYRFGFPTVLLMISISWLIPAIFSYMSTFLELNLQGDRDFYETHVRCVGGCHVFFGPGPAVVTSLFSFYVPGLIIIGIYSRIYMIARNQAKSISLQLNQLRRVYPSEGTQRRAQKATITIAIIVGVFLVCWTPFFLCNIMNPFIGYTISPVLIDALVWFGYVNSTLNPFIYAFMHSWFRKAVRIIVTGEIFKNNSCRKQLYS

>Teleost$The_goldfish%Carassius_auratus-TAAR10a#XP_026050936.1
MDGQINISQNGIWEKPFLCYEFSNRSCQRFIYPLEIRLLLYILFSISLIITIIGNLLVIITVVHFKQLHTPTNYLILSLAVADLLVGGFVMPPSMLRSIETCWYLGNLFCKIHSSLDVTLCTASILNLCIISLDRYYAICHPFEYYRKMTSVATLIMIIICWTVSAALGFGMMFLELNILGIEDFYYENVDCDGRCLVFQSKEAATVMSLTCFYVPAFVMLCVYLKILHTAQQQVQAIQSVNSEFKKEGKATKTLAIIMGVFLTFWIPFFICNLIDPFIGYSVPPLLFDLFLWVGYYNSTCNPIVYAFFYSWFRHAFRVILSGRIFQINSSRTMLL

>Teleost$The_goldfish%Carassius_auratus-TAAR10b#XP_026050937.1
MDGQINISQIAIWEKPFLCYEFNNKSCQKFVYPLESRILLYILCSVSSVVTIIGNLLVIITVVHFKQLHTPTNYLILSLAVADLLVGGVVMPPSMLRSIETCWYLGDLFCKIHSSLDVTLCTTSILNLCIISLDRYYAICHPFQYHNKMTSLTTLIMIIICWTVSAALGFGMIFMELNIIGAEDFYYENIKCDGRCKLFQSREAATVMSLSCFYIPAFVMLCIYLKILYVAKRQVQAIQSVNSELKKEGKATKTLAIIMGVFLAFWSPFFLCNIIDPFISYSVPPLLFDLFYWVGYYNSTCNPIVYAFFYSWFRHAFRIILSKAIFQTNSSRTVLM

>Teleost$The_goldfish%Carassius_auratus-TAAR10c#XP_026050938.1
MDLNNSTQTRIDRGPVLCFESSNNSCERFVYPSEIQILLYLFFSAIALTTVCGNLVVIIAIIHFKQLHTPTNYLTLSLAVADLLIGGFVMPPSMLRSVETCWYLGDVFCKIHSSVDIMLCITSLLHISFISIDRYYAVCHPLQYRSKITPPISLIMISLSWGLAAFVGFAMVFLQLNIMGDEEFYFTNVDCKGACIIFQTAAASTISSFLAFGLPAIIAVSIYLKILLVAQKQSKSIQHSAHMGKKNCVSINKSEGKATKTLAIIMGVFFVSISPFFFCNLVDPFLDYTIPPTVFDVFLWIGYLNSLCNPFVYAFFYRWFRKALRIILLAKIFQANSSQLDLMERHD

>Teleost$The_goldfish%Carassius_auratus-TAAR10d#XP_026118383.1
MEIRINISQTEIWEKPFLCYEFSNRSCQKFVYPLETRILLYILLSVSSIVTIIGNLLVIITVIHFKQLHTATNYLILSLAVADLLVGGVVMPPSMLRSIETCWYLGDLFCKIHSSLDVTLSTASILNLCIISLDRYYAICHPFQYHSKMTSLATLVMIIICWSVSAALGFGMIFMELNILGVEDFYYENIKCDGGCTLFQSKAGATIFSLICFYGPAFVMLCVYLKILHAAQRQVQAIQSVNSEFKKEGKATKTLAIVIGVFLTFWIPFFLCNLIDPFIGYSVPPLLFDLFYWVGYYNSTCNPLVYAFFYSWFRHAFRIILSKAIFQTNSSRTILL

>Teleost$The_goldfish%Carassius_auratus-TAAR10e#XP_026118386.1
MEIRINISQTEIWEKPFLCHEFSNRSCQKFVYPLETRILLYILLSVSSIVTIIGNLLVIITVIHFKQLHTATNYLILSLAVADLLVGGVVMPPSMLRSIETCWYLGDLFCKIHSSLDVTLSTASILNLCIISLDRYYAICHPFQYHSKMTSLATLVMIIICWSVSAALGFGMIFMELNILGVEDFYYENIKCDGGCTLFQSKAGAPIFSLICFYGPAFVMLCVYLKILHAAQRQVQAIQSVNSEFKKEGKATKTLAIVIGVFLTFWIPFFLCLLIDPYIGYSVPPLLFDLFYWVGYYNSTCNPLVYAFFYSWFRHAFRIILSKAIFQTNSSRTILL

>Teleost$The_goldfish%Carassius_auratus-TAAR10f#XP_026118387.1
MDVQVSISQNGIWEKPFLCYEFSNRSCQKFVYPLETRILLYILFSVSSIVTIIGNLLVIITVIHFKQLHTATNYLILSLAVADLLVGGVVMPPSMLRSIETCWYLGDLFCKIHSSLDVTLCTTSILNLCIISLDRYYAICHPFQYHSKMTSLTTLVMIIICWTVSAALGFGMIFLELNILGIEDFYYENVQCDGGCLILHSREAASVMSMICFYGPAFVMLCVYLKILHTAQRQVQAIQSVNSEFKKEGKATKTLAIVMGVFLTFWIPFFICNLINPFIGYSVPPLLFDLFLWVGYYNSTCNPIVYAFFYSWFRHAFRVILSKAIFQTNSSRIILL

>Teleost$The_goldfish%Carassius_auratus-TAAR11#XP_026051005.1
MNLSQPWIAKSFGLCFASLNNSCIKTVYSPVLRAPLYLLFTITIILIVFGNLWVICTIISFQQLHTPTNYLIVSMAVSDLLLGSFVMPPRMIHSLETCWYFGDFFCKFHSGTDFMLCNASVLHLTFISIERYYAVCQPLQYHSRMTTRVSVFMILVSWCFSAFFGFGIIFSELKIERKRTEELHFACKGGCLALHGREIGVTYSIVFYFLPMFIIVSIYSRIFVIALRHVRVINNYSTCSSSVSKKDMKATKTLAIVIGVFMSCWTPYFMCNIIDPIVNHTIPALLYEVLMWVAYLNALFNPLIYAFFHSWFREKSKLLYEKLYRLC

>Teleost$The_goldfish%Carassius_auratus-TAAR12a#XP_026050923.1
MTSNETQTENILLCYPLRPDSCPKLHCLTVVKVAMYVLMLLMILTTVFGNLLIIISVSHFKQLQSPTHLIVRSLAASDCLLGSLVMPYSMVRSVEGCWYLGDFVCKVHSSLDMSFCISSLLHLSLISVDRYWAICDPLRYKMRVTNNTVTVFTTFIWLLSFLYSFYVVFSGVNTIGLELFIMQVYCVGSCVLFFNKQWGLICPILTFFLPGTIMSSLYLKIFHVARKHAKVMSERVTGGMKSQISAHRERKAAKTLAIVMCVFLFCWLPYFTVTVLDPFFNFFTPAVVFDALIWFAYLNSTCNPLIYGFFYPCFQSAFKILISTYICGNRDSNATTFK

>Teleost$The_goldfish%Carassius_auratus-TAAR12b#XP_026050927.1
MMTSNKTQTENMFLCFPLRPNSCPKRHRLAVVKVAMYVLILLMILTTVLGNLLIIISVSHFKQLQSPTHLIVRSLAASDCLLGSLVMPYSMVRSVEGCWYLGDFLCKVHYSLDMTFSMSSLLHLSLISVDRYWAICDPLRYKMRVTNNTVTVFTTFIWLFSFVYSFSIVFSGIGAVGIEMVILQSYCVGNCVVLFNKEWSIISPVLVFFLPGIIMSSLYVKIFYVAQKHAKVMSERVTGGLKSQSSAHRERKAAKTLAIVMCVYLFCWLPISTASFLDPFFNYWTPAVVYDALFWFAYLNSTCNPLIYGFFYPCFQKAFKILTSTYICSIKHSNTLIFE

>Teleost$The_goldfish%Carassius_auratus-TAAR12c#XP_026050928.1
MMTSNKTQTENMIFCYPLRPDSCPKLHRLTVVKVAMYVLILLMILTTVFGNLLIIISISHFKQLQSPTHLIVRSLAASDCLLGSLVMPYSMVRSIEGCWYLGDFVCKVHYSLDMTFCISSLLHLSLISVDRYWAICDPLRYKMRVTNNTVTVFTTFIWLFSFMYSFSVVFSGISAVGLEMFILQSSCVGNCVVFFNKEWSIICPVLVYFLPGTMMSSLYVKIFYVAQKHAKVMSERVTGGMKSQSSAHRERKAAKTLAIVMGVYLFCWLPYFTVIILDPFFNYWTPAVVYDALFWFAYFNSTCNPLIYGFFYPCFQKAFKILISTYICSIKHSNTLIYE

>Teleost$The_goldfish%Carassius_auratus-TAAR12d#XP_026050929.1
MTANETVTMNVFLCYPLLPNSCPKLHRLTVVKVAMYTFFVLMILTTVFGNLLIIISVSHFKQLQSPTHLIVQSLAACDCLLGSLVMPYSMVRSVEGCWYLGDFVCKVHSSLDMSFCISSLLHLSLISVDRYWAICDPLRYRMRVTNNTVTVFTTFIWLFSFVYSFYVVFSGVNTIGLESFIMQVYCVGSCVLFFNKQWGIICPVLVFFLPGTIMGSLYIKIFYVAQKHAKVMSERVTGGMKSQSSAHRERKAAKTLAIVVCVFLFCWLPYFTVTVLDPFFNFFTPAVVFDAVIWFAYLNSTCNPLIYGFFYPCFQGAFKILISTYICGNKDCNTLIFE

>Teleost$The_goldfish%Carassius_auratus-TAAR12e#XP_026050930.1
MMTSNKTQSESMFLCYPLRPNSCPKLHRLTVVKVALYSFFVLMILTTVLGNLLIIISISHFKQLQSPTHLIVRSLAASDCLLGSLVMPYSMVRSVEGCWYLGDFVCKVHYSLDMTFCISSLLHLSLISVDRYWAICDPLRYRMRVSNNTVTVFITFIWLFSFVYSFSVVFSGIIAVGLEMVILQSYCVGNCVVLFNKEWSIISPVLVYFLPGTIMSSLYVKIFYVAQKHAKVMSERVTGGMKSQSSAHRERKAAKTLAIVMGVYLFCWLPFFTASVLDTLFNFWTPAVVFDALFWFAYFNSTCNPLIYGLFYPCFQKAFKILISTYICALKHSNTLIFE

>Teleost$The_goldfish%Carassius_auratus-TAAR12f#XP_026050931.1
MMTSNKTQTENMFLCYPLLPNSCPKQNRLTVVKVAMYAFFVLMILTTVFGNLLIIISVSHFKQLQCPTHLIVRSLAASDCLLGSLVMPYSMVRSVEGCWYLGDFVCKVHSSLDMTFCTSSLLNLSLISVDRYWAICDPLRYKMRVTNNTVTVFITFLWLFSFVYCFTVLFSGINAVGIEMLILQTYCVGNCVVFFNKQWGIIYPILTFFLPGTIMSSLYVKIFHVARKHAKVMSERVTGGLKSQSSAHRERKAAKTLAIVIGVYLFCWLPIFTLAVLDPFFNYRTPAVVYDALFWFAYFNSACNPLIYGFFYPCFQKAFKILTSTYICALKHSNTLIFE

>Teleost$The_goldfish%Carassius_auratus-TAAR12g#XP_026050933.1
MMTSNKTQTENMFLCYPLRANSCPKLHRLTVVKVALYAFFVLMILTTVFGNLLIIISVSHFKQLQSPTHLIVRSLAASDCLLGSLVMPYSMVRSVEGCWYLGDFLCKVNSSLDMAFCMSSLLHLSLISVDRYWAICDPLRYKMRVTNNTVIVFITFIWLFSFLYSFSVVFSGMSAVGIEMLILQSYCVGNCVVVFNKEWSIISPVLVFFLPGMIMSSLYVKIFYVAQKHAKVMSERVTGGLKSQSSAHRERKAAKTLAIVMGVFLFCWLPFFTASVLDSLFNFWTPAVVFDALFWFAYFNSTCNPLIYGFFYPCFQKAFKILISTYICGIKHSNTLIFE

>Teleost$The_goldfish%Carassius_auratus-TAAR12h#XP_026050934.1
MISNVTQTENMYLCHPLRPNSCPKLHRLTVVKVALYSFFVLMILSTVFGNLLIIISVSHFKQLQSPTHLIVRSLAASDCLLGSLVMPYSMVRSVEGCWYLGDFLCKVHTSLDMTFSMSSLLHLSLISVDRYWAICDPLRYKMRVTNNTVTVFTTFIWLFSFLYSFSVVFSGMSAVGIEMLILQSYCVGNCVVVFNKEWSIISPVLVFFLPGMIMSSLYVKIFYVARKHAKVMSERVTGGLKSQTSAHRERKAAKTLAIVMGVYLFCCLPYFTASVLDLSWQPSCPMG

>Teleost$The_goldfish%Carassius_auratus-TAAR12i#XP_026050935.1
MTVNETETMNVFLCYPLQPDSCLKVPRYVVVKVAMYAFLVLMILTTVFGNLLIIISVSHFKQLQSPTHLIVRSLAASDCLLGSLVMPYSMVRSVEGCWYLGDFVCKVHSSLDMTFCISSILHLSLISVDRYWAICDPLRYRMRVSNNTVTVFTTFIWLFSFLYSFYVVFSGVHKIGLELFIMQFYCVGSCVLVFNKQWGIICPILTFFLPGAIMSSLYMKIFYVARKHAKVISERVTGGSAHTERKAAKTLAIVMGVFLFCWLPNFTAAALDPFLNFWTPAVVFDALIWFAYFNSTCNPLIYGFFYPCFQKAFKILISTYFCGIKHSNTLIIE

>Teleost$The_goldfish%Carassius_auratus-TAAR12j#XP_026103202.1
MISKKIISASAADVMTSNDTQTENVLLCYPLQSDSCPKLHRLTVVKVAMYAFFVLMILTTVFGNLLIIISISHFKQLQSPTHLIVRSLAASDCLLGSLVMPYSMVRSVEGCWYLGDFLCKVHSSLDMTFCISSLLHLCLISVDRYWAICDPLRYKMRVTNNTVIVFITFIWLLSFLYSFSVVFSGISAVGLEIVILQTYCVGNCVVFSNKQWGLICPILTFILPGTIMSSLYMKIFYVSRKHAKVMSERVTGGMKSQSSAHRERKAAKTLAIVMGVYLFCWLPYFTVAALDPFFNFWTPVVVYDVLFWFAYLNSTCNPLIYGLFYPCFQKAFKILISTYFCGIKHSNTLIFERIPLSHLFKASQQIFIFM

>Teleost$The_goldfish%Carassius_auratus-TAAR12k#XP_026103204.1
MTVNETETMNVFLCYPLQPDSCLKVPRYVVVKVAMYAFLVLMILTTVFGNLLIIISISHFKQLQSPTHLIVRSLAASDCLLGSLVMPYSMVRSVEGCWYLGDFVCKVHSSLDMTFCISSILHLSLISVDRYWAICDPLRYRMRVSNNTVTVFTTFIWLFSFLYSFYVVFSGVHKIGLELFIMQFYCVGSCVLVFNKQWGIICPILTFFLPGAIMSSLYMKIFYVARKHAKVISERVTGGSAHTERKAAKTLAIVMGVFLFCWLPNFTAAALDPFFNFWTPAVVFDALIWFAYFNSTCNPLIYGFFYPCFQKAFKILISTYICGIKHSNTLIIE

>Teleost$The_goldfish%Carassius_auratus-TAAR12l#XP_026103205.1
MTSNETQTENILLCYPLRPDSCPKLHCLTVVKVAMYVLMLLMILTTVFGNLLIIISISHFKQLQSPTHLIVRSLAASDCLLGSLVMPYSMVRSVEGCWYLGDFVCKVHSSLDMSFCISSLLHLSLISVDRYWAICDPLRYKMRVTNNTVTVFTTFIWLFSFLYSFYVVFSGVNTIGLELFIMQVYCVGSCVLFFNKQWGLICPILTFFLPGTIMSSLYLKIFHVARKHAKVMSERVTGGMKSQSSAHRERKAAKTLAIVMCVFLFCWLPYFTVTVLDPFFNFFTPAVVFDALIWFAYLNSTCNPLIYGFFYPCFQSAFKILISTYICGNRDSNATTFK

>Teleost$The_goldfish%Carassius_auratus-TAAR12m#XP_026103206.1
MMTSNKTQTENMILCYPLRPDSCPKLHRLTVVKVAMYVLILLMILTTVFGNLLIIISISHFKQLQSPTHLIVRSLAASDCLLGSLVMPYSMVRSVEGCWYLGDFVCKVHYSLDMTFCISSLLHLSLISVDRYWAICDPLRYKMRVTNNTVTVFTTFIWLFSFMYSFSVVFSGISAVGLEMLILQSSCVGNCVVFFNKEWSIICPVLVYFLPGTMMSSLYVKIFYVAQKHAKVMSERVTGGLKSQSSAHRERKAAKTLAIVMGVYLFCWLPYFTVIILDPFFNYWTPAVVYDALFWFAYFNSTCNPLIYGFFYPCFQKAFKILISTYICSIKHSNTLIFE

>Teleost$The_goldfish%Carassius_auratus-TAAR12n#XP_026103207.1
MMTSNKTQSESMFLCYPLRPNSCPKLHRLAVVKVALYSFFVLMILTTVFGNLLIIISVSHFKQLQSPTHLIVRSLAASDCLLGSLVMPYSMVRSVEGCWYLGDFVCKVHYSLDMTFCISSLLHLSLISVDRYWAICDPLRYKMRVTNNTVIVFITFIWLFSFVYSFSVVFSGIIAVGLEMVILQSYCVGNCVVLFNKEWSIISPVLVFFLPGTIMSSLYVKIFYVAQKHAKVMSERVTGGMKSQSSAHRERKAAKTLAIVMGVYLFCWLPFFTASVLDTLFNYWTPAVVFDALFWFAYFNSTCNPLIYGLFYPCFQKAFKILISTYICGIKHSNTLIFE

>Teleost$The_goldfish%Carassius_auratus-TAAR12o#XP_026103208.1
MMTSNKTQTENMFLCFPFRPNSCPKRHRLAVVKVAMYVLILLMILTTVLGNLLIIISVSHFKQLQSPTHLIVRSLAASDCLLGSLVMPYSMVRSVEGCWYLGDFLCKVHYSLDMTFSMSSLLHLSLISVDRYWAICDPLRYKMRVTNNTVTVFTTFIWLFSFLYSFSIVFSGIGAVGIEMVILQSYCVGNCVVLFNKEWSIISPVLVFFLPGIIMSSLYVKIFYVAQKHAKVMSERVTGGLKSQSSAHRERKAAKTLAIVMGVYLFCWVPISTASFLDPFFNYWTPAVVYDALFWFAYLNSTCNPLIYGFFYPCFQKAFKILTSTYICGIKHSNTLIFE

>Teleost$The_goldfish%Carassius_auratus-TAAR12p#XP_026113986.1
MTSNETDIHPENMFLCYPLRPDSCMKLHRLTVVKVAMYVFMVLMILTTVFGNLLVIISISHFKQLQSPTHLIVRSLAASDCLLGSLVMPYSMVRSVEGCWYLGDFVCKVHSSLDMTFSISSLIHLSLISVDRYMAICDPLRYRMRVTNNIVSVLTTFTWLFSFLYSFSIVFSGVNKIGLESFIMQVYCVGSCVLFFNKQWGLICSLLTFFLPGTIMSTLYMKIFHVARKHAKHMSERVTVLATRGLKSQSSAERDGKAAKTLAIVMGVFYLCWLPFFTATAVDPFLNFVTPGDVFDALVWFGYFNSTCNPLIYGFFYPRFQKAFKILISTYICACNDSSTFDT

>Teleost$The_goldfish%Carassius_auratus-TAAR12q#XP_026118388.1
MTSNETDIHPENMFLCYPLRPDSCMKLHRLTVVKVVMYVFMVLMILTTVFGNLLVIISISHFKQLQSPTHLIVRSLAASDCLLGSLVMPFSMVRSVEGCWYLGDFVCKVHSSLDMTFSISSLIHLSLISVDRYMAICDPLRYRMRVTNNIVSVLTTFTWLFSFLYSFSIVFSGVNKIGLESFIMQVYCVGSCVLFFNKQWGLICSLLTFFLPGTIMSSLYMKIFHVARKHAKHMSERVTVLATRGLKSQSSAEREGKAAKTLAIVMGVFYLCWLPFFTATAVDPFLNFVTPGDVFDALVWFGYFNSTCNPLIYGFFYPRFQKVFKILISTYIFACNDSSTFDT

>Teleost$The_goldfish%Carassius_auratus-TAAR12r#XP_026118389.1
MIANGTDIENVFLCYPLLPDSCPRAHRLPILKVAMYVFMVLMILTTVFGNLLVIISISHFKQLQSPTHLIVQSLAACDCLLGFLVMPYSMVRSVEGCWYLGDVVIRTMDVVCKVHSSLDMTFSISSILHLSLIAIDRYWAICDPLRYRMRVTNNTVTVFLTFTWLFSFVYSFSVVFTGVNNVGLEELILQISCFGGCVLFFNKEWGLICALFVFLIPGTIMSSLYMSIFNVVKKHVKVLSEKVSVAPAVGSNNQTSSQRERKAAKTLAIVMGVFYLCWLPFFTATAIDPFLNFVTPVDVFDALVWFGYFNSTCNPLIYGFFYPRFQKAFRVLISTYICGISESHTLTFQ

>Teleost$The_goldfish%Carassius_auratus-TAAR12s#XP_026118390.1
MTLNKTDIYFENMFFCYPLLSNSCLKLHRLTVVKVVMYVFMVLMILTTVFGNLLIIISISHFKQLQSPTHLIVRSLAASDCLLGSLVMPYSMVRSVEGCWYLGDFVCEVHSSLDMSFCISSILHLSLVSVDRYMAICDPLRYRMKVTNKTVTVFITFIWLFSILYSFLIVFSGVNKISLESFIMQVYCVGSCVLFFNKQWGIVCPVLTFFLPGTIMSSLYMKIFYVAQKHAKIMSERVTVMAAGGLKSQSSVHRERKAAKTLAIVMGVFLFCWLPIFIATIIDSFLNFVTPASVFDALVWFGYFNSTCNPLIYGFFYSRFQKAFKILISSCIYGFSDSSTFTFE

>Teleost$The_goldfish%Carassius_auratus-TAAR12t#XP_026118391.1
MSSNETNTQIVFLCYPLWPDSCLKVQHYIVVKVAIYFFMVLMILTTVFGNLLIIISISHFKQLQSPTHLIVRSLAASDCLLGSLVMPNSMVRSVEGCWYLGDFVCKVHASLDTSFCISSVLHLSLISVDRYMAICDPLRYRMRVTNNTVTAFIIFIWLFSFVYSFSVVFSGVNAVGLEMMILQTHCVGSCVLFFNKQWGIICLILTFFLPGMIMSSLYMKIFYVAQKHAKVMSERVTGGMKSQSSAHRERKAAKTLALVMGVFLFCWLPFFTVTALDPFFNFFTPAVVFDAVIWFGYLNSTCNPLIYGFFYPCFQSAFKILISSCIYGFSDSSTFTFE

>Teleost$The_goldfish%Carassius_auratus-TAAR12u#XP_026118392.1
MTSNETQTENMFLCYPLRPDSCMKLHRLTVVKVAMYVFMVLLILTTVFGNLLIIISISHFKQLQSPTHLIVRSLAASDCLLGSLVMPFSMVRSVEGCWYLGDFVCKVHSSLDMSFCISSILHLSLISVDRYMAICDPLRYRMRVTNNSVTVFTTFIWLFSFVYSFSVVFSGITADGLEMLILQTYCVGSCVVFFNKQWGIVCPILTFFLPGIIMSSLYLKIFYVARKHVKVMSERVTGGMRSQSSAHRERKAAKTLAIVMGVFLLCWLPYFTAAALDPFFNFWTPAVVFDALFWFAYFNSTCNPLIYGFFYPCFQKAFKILISTYICGIKHSNTLIFE

>Teleost$The_goldfish%Carassius_auratus-TAAR12v#XP_026118393.1
MSSNETNIQIAFLCYPLWPDSCLKVQRYVLVKVAMYVFMVLMILTTVFGNLLIIISISHFKQLQSPTHLIVRSLAASDCLLGSLVMPNSMVRSVEGCWYLGDFVCKVHASLDTSFCISSLLHLSLISVDRYMAICDPLRYRMRVTNNTVTAFIIFIWLFSFVYSFSVVFSGVNAVGLEMIILQTHCVGSCVLLFNKQWGIICLILTFFLPGTIMSSLYMKIFYVAQKHAKVMSERVTGGMKSQSSAHRERKAAKTLALVMGVFLFCWLPFFTVTALDPFFNFFTPAVVFDAVIWFAYLNSTCNPLIYGFFYPYFQSAFKILISTYICGIKDCNTLVF

>Teleost$The_goldfish%Carassius_auratus-TAAR13a#XP_026050939.1
MDLSSQEYNPTQFCFPEVNNSCLKGTHHVYTQTVVYLVLVSAMTVTILGNSVVIISIAHFKQLQTPTNILVMSLALVDLLLGLLVMPFSMIRSVDGCWYYGDAFCLLHSSFDLFLTSVSILHLVCIAFDRHQAVCYPLQYPTRITIPIAWVMVMISWTMIAVYSYGLLYSKANEEGLEEYIESIYCIGHCSLFFSKLWSVLDTLITFFFPCSVMIGLYVRIFVVAKKHVRTISEANQHDNENLFKTSRRSERKAAKTLGVVVGAFIICWLPFFINFVIDSFISFYTPLALFEVFVWLGYINSTINPIIYGFFYPWFRKTLALIVTRRIFEPNSSDINVFSV

>Teleost$The_goldfish%Carassius_auratus-TAAR13b#XP_026050940.1
MDLSSQEYDPTQFCFPAMNNSCLKGTHHVYTQTVVYLVLVSAMTVTIVGNLVVIISIAHFKQLQTPTNILVMSLALADLLLGLLVMPFSMIRSVDGCWYYGDAFCLLHSSFDLFLTSVSILHLVCIAFDRHQAVCYPLKYPTRITIPIAWVMVMISWTMIAVYSYGLLYSKANEEGLEEYIESIYCIGHCSLFFSKLWSVLDTLITFFLPCSVMIGLYVRIFVVAKKHVRTISEANQHDNENLFKSSRRSERKAAKTLGVVVGAFIICWLPFFINSVMDPYINFSTPLALFEVFVWLGYINSTINPIIYGFFYPWFRKTLSLIVTRRIFEPNSSDINVFTV

>Teleost$The_goldfish%Carassius_auratus-TAAR13c#XP_026050941.1
MDLSSQEYDPTQLCFPAVNNSCLKGTHHVYTQTVVYLVLVSAMTVTILGNSVVIISIAHFKQLQTPTNILVMSLALADLLLGLLVMPFSMIRSVDGCWYYGDAFCLLHSSFDLFLASVSILHLVCIAIDRHQAVCYPLQYPTRITIPIAWVMVMISWTMIAVYSYGLLYSKANEEGLEEYIESINCIGHCSLFFSKLWSVLDTLITFFFPCSVMIGLYVRIFVVAKKHVRTISEANQHDNENLFKSSRRSERKAAKTLGVVVGAFIICWLPFFINSVMDPYINFSTPLALFEVFVWLGYINSTINPIIYGFFYPWFRKTLSLIVTRRILEPNSSDINVFTV

>Teleost$The_goldfish%Carassius_auratus-TAAR13d#XP_026118371.1
MELSSKEYDPTQFCYPAVNNSCLKGTHHVSTQTVVYLLLVLAMIVTILGNLVVIISIAHFKQLQTPTNILVMSLALADLLLGLVVMPFSMIRSVDGCWYYGDAFCLLHTSFDLFLTSVSIFHLIFIAIDRHQAVCYPLLYPTRITISVAWVMVMISWSMAALYSYGLVYSKANVEGLEEYIESIYCMGSCTLLFNALWSILDTLLTFFLPCSVMIALYARIFVVARKHIRTIGEANHHEHESTFKSSRKSERKAAKTLGVVVGAFIICWLPFFINSLIDPYINFSTPFALFEAFVWLGYINSTINPIIYGLFYPWFRKTLSLIITLKIFEPNSSDISVFTV

>Teleost$The_goldfish%Carassius_auratus-TAAR13e#XP_026118374.1
MDLISQEYDPTQFCYPAVNNSCLKGTHHVFTQTVVYLLLVLAMIVTILGNLVVIISIAHFKQLQTPTNILVMSLALADLLLGLVVMPFSMIRSVDGCWYYGDAFCLLHTSFDLFLTSVSIFHLIFIAIDRHQAVCYPLLYPTRITISVAWVMVMISWSMAALYSYGLVYSNANVEGLEEYIESIYCIGSCTLLFNALWGAIDTLIAFLLPCSVMVGLYARIFLIAKQHARKLCEANQHENENIFKSSRRSEHKAAKTLGVVVGAFIICWLPFFINSLIDPYINFSTPIALFDVFVWLGYINSTINPIIYGLFYPWFRKTLSLIITMRIFEPNSSDINVFNV

>Teleost$The_goldfish%Carassius_auratus-TAAR15#XP_026118375.1
MEFLEHHCFPLRNTSCSLDFHLTYVNVFLFLYISAVSVLTVCGNLLVIISITIFRQLHTPTNILILSLALSDFLVGICVMPVESLRSINSCFYMGRSHCQIFHVIMSIIGSASLINIMLVAIDRYFAVCEPLMYMSKMTIRKTLMYISLGWTVSFCYNLVPMNLGNSNQTGTTVFCLRECAVAVSNAWGPVDLIVSFIAPCTVMVILYIRILSVALRQAKAISITSKKRASQKNPKSFRKSEVKATKTLSIIVFVYFMCWVPWYISMLNMKQFQKSSVILSALLCLFYTNSCINPFIYAISYPWFKKSVKLVLSLKILQTAANQMNLYPEDC

>Teleost$The_goldfish%Carassius_auratus-TAAR18f#XP_026074866.1
MAYETEDHEIQYCFPAINSSCIKGKHSSHEYNIMYMFFSLLSVWTVFLNLLVIISISHFKKLHTPTNLIILSLAVADMLVGLVMPLEALRLIEMCWYFGDTFCGLYLIFIAVLFSASLSNLILIAVDRYVALCHPLLYQQKITTTKTLIIICICWMWSSAYNVSFITDNRNFYPSSRTHGCYGECPFMANSAWSMADLLLSFLLPCTVIIILYLKIFYVVHQQVKVINSLMKSGKCIKEGSARRKSESKAALTLGIIVSVYLLCYIPYYILSLALNTVISFKIVRFLIWIVYINSGLNPLVYALFYRWFKVSVKHILTLKILKTASSLIDIFTDYNQSL

>Teleost$The_goldfish%Carassius_auratus-TAAR17a#XP_026074873.1
MAYETEDHMTQYCFPALNSSCIKGMRSTYEYNIMFVFFSLLSVWTVFLNLLVIISISHFKKLHTPTNLLILSLAVADMLVGLIVMPIEATRLIETCWYFGDIFCRLFLTIMGLLFSASLGNLVLIAIDRFVAVCHPLLYPQKITTTKALIIVSLCWFCSSVYNIAIVTSISHKKYACYGECTIMITSDWTVIDLFFSFLIPCTIIITLYLRIFYVAHQQVKVINSLVKCGKHVNEGSVKRKSERKAALTLGIIVTIYLVCWIPFFILSLTGNTGIASTTAYILLWILYINSGLNPLIYALFYPWFKISVKHILSCKIFHQA

>Teleost$The_goldfish%Carassius_auratus-TAAR18g#XP_026076420.1
MAYETEDHEIQYCFPAINSSCIKGKHSSHESNIMYMFFSLLSAWTVFLNLLVIISISHFKKLHTPTNLIILSLAVADMLIGLLMPLEAMRLIEICWYFGDTFCGLFLAITGLLISASLYNLILIAVDRYVAVCHPLLYQQKITTTKTFIIICVCWVWSSAYNISFITDNGYFDPSRRTHRCYGECPFMINSAWSMTDLFLSFLFPCTVIIILYLKIFYVVHQQVKVINSLMKSGKCVTEGSSMRKSESKAALTLGIIVSVYLLCYIPYYILSLTVNTIIYFKIVRFLIWIVYINSSLNPLVYALFYRWFKVSVKHIFIKVFQTVSSLTDIFNNYNQSLK

>Teleost$The_goldfish%Carassius_auratus-TAAR16a#XP_026074869.1
MEDDSQEIQYCFPNNNLSCFRQIKHEVEYVILHMFIFLLSAFTVFLNLLVIISISHFDQLHTPTNLLILSLAVADLIVGLIVIPITGITFIDSCWYFGDAFCSLVLFISFMVVSASLGNLVFISIDRYIAVSDPLRYTVRVTTDKAVFCIIINWLCSSIYAFIILYNSMFYPETQDRCNGDCSVSFKFEHVVTDLIVTFVAPSYVIMSIYVKIFCVAKYQAKVVHSVTGVNRSQRKAAKTLGIVVMVYFMCWIPYYIVSLTEGNKSTVEFNVTCWILYMNSCMNPLIYALFYKWFRKSAIHILTLKIFKPSSEYFSLFPEDM

>Teleost$The_goldfish%Carassius_auratus-TAAR16b#XP_026074871.1
MLNRGMTDADKQAIEYCFSNNNLSCIKEIKPQVECIVLYTFISLASVLTVFLNLLVIISISHFKQLHTPTNLLILSLAVADLLVGLIVIPLMGIRYIETCWYFGETFCSLFPFILYTLVSASLGNLVFISIDRYIAVKDPLQYSTRVTTNKAVFCIILNWLCSSIYSIIVLYDAIFRNENPITCYGDCIVTVKFEYVLTDLIVSLVAPCSVIISLYGQIFCVAKYQARLINSVTNASKSEKKAAKTLGIVIAVYLLCWIPYYIVSLFPGYDSNESAVINIMCWIMYMNSCMNPLIYALFYRWFRTSAKYILSLKIFEPSSEYLSLFPEVNDQ

>Teleost$The_goldfish%Carassius_auratus-TAAR16c#XP_026074872.1
MSIMEDISQEIQYCFPNNNLSCLKDNKPEVEYVILFTFISLASFFTVFLNLLVIISISHFKQLHTPTNLLILSLAVADLIVGLIVIPLMGIRFIESCWYFGETFCSLFLFTVFVVVSASLGNLVFISVDRYIAVSDPLRYTVKVTNDKVIFCIIINWLCSSIYSFIILHNTMFYPDTQDRCYGDCSVSFKFEHVVTDLIVTFVAPSSVIMSVYVKIFCVAKYQAKVINSVTGVSRSQRKAAKTLGIVVMVYFMCWIPYYIVILIEGNDTKESVEFNITCWIVYMNSCMNPLIYALFYKWFRKSAKHILTLKIFKLSSEYFSLFPEGN

>Teleost$The_goldfish%Carassius_auratus-TAAR16d#XP_026076424.1
MSDQSTMEDNSQEIQFCFPNNNLSCFKEIKHEVEYVILYTFIALLSVFTVFLNLLVIISISHFKQLHTPTNLLILSLAVADLIVGLIVIPLMGIRFIESCWYFGETICFLLLFIIFMVVTASLGNLLFISVDRYIAISDPLRYTVRVTTEKVVFCIIVNWLCCGIYSVIILHNTMFYPETHDRCYGDCRVYFKFEHFVTDLIITFVAPSSVIMSIYVKIFCVAKYQAKVVNSVTSVSRSQRKAGKTLGIVVAIFFMCWIPYYVVILTEGNESTESVELNVTCWILYMNSCMNPLIYALFYKWFRISALYIVTLKIFKPSSEYLSLFPEDK

>Teleost$The_goldfish%Carassius_auratus-TAAR16e#XP_026116200.1
MKVSDLGLKNVDNQTVQYCLPDNNLSCTKSIRPEVEYIAVYIFVSVTSVLTVFLNLLVIISISHFKQLHTPTNVLILSLAVADLIAGLILMPVQGMKLIEPCWYFGEMFCSIFPLILNVIVIASLGNMIIISVDRFIAVNDPLRYPLKVNIYRAIVSIVVNWLFSSIYSSYLMFDLLLHPEKNHTCIGECVIVFTLESLIIDTFICLVIPCCIIIPLYMKICFVAKRQARHLNSVTEKKAKSEKKAARTLGIVVGVYLLCWMPFYIVTLSFGHDENDVLIINVMNWIVCMNSCMNPLIYAMFYQWFRVSAKYILTLKIFEPSSEYLNLFPEEK

>Teleost$The_goldfish%Carassius_auratus-TAAR16f#XP_026130193.1
MSIWGATHTDNESIQFCFPNNNLSCTRNLKPGAEYIIVYIFISTISVFTVFLNLLVIISIAHFKQLHTPTNVLIFSLAVADLIVGLILTPVQGIRLIEPCWYFGEIFCSIFLILFCVVVTASLGNLIIISVDRYIAVNDPLRYPARVNINRAVLSIVVNWVFSCMYSFFILYESIAYPEKNDTYVGECILFIKFGYIITDIIVTLVTPCCIIISLYMKICFIAKHQAEHINSLSDKKAKSEKKAARTLGIVVMVYLLCWIPYYIASLTLGQDTGDTLVINIMYWILCMNSCFNPLIYAMFYRWFRISAKYILTLKIFEPSSEYFNLFMQEK

>Teleost$The_goldfish%Carassius_auratus-TAAR16g#XP_026130194.1
MSIWGATHTDNESVQFCFPNNNLSCTRNLKPGAEYIFVYIFISTISVFTVFLNLLVIISIAHFKELHTPTNVLIFSLAVADLIVGLILTPVQGIRLIEPCWYFGEIFCSIFLILFCVAVTASLGNLIIISVDRYIAVNDPLRYPARVNINRAVLSIVVNWVFSCMYSFFILYESIAYPEKNDTYVGKCMLFIKFGYIITDIIVILVTPCCIIMSLYMKICLIAKHQAEHINSLSDKKAKSEKKAARTLGIVVMVYLLCWIPYYIASLMLGQDTGDTLVINIMYWILCMNSCFNPLIYAMFYRWFRISAKYILTLKIFEPSSEYFNLFMQEK

>Teleost$The_goldfish%Carassius_auratus-TAAR16h#XP_026130327.1
MSIWGATHTDNESIQFCFPNNNLSCTRTIKPGAEYIFVYIFISTISVFTVFLNLLVIISIAHFKQLHTPTNVLIFSLAVADLIVGLILMPVQGIKLIEPCWYFGEIFCSIFPFIFYVVVTASLGNLIIISVDRYIAVNDPLRYPARVNINRAVLSIVVNWVFSCMYSFLILYESILYPEKNHTCVGECILFIKLEYIITDVIVTLVTPCCLIISLYMKICFVAKHQAEHINSISDKKAKSEKKAARTLGIVVMVYLLCWIPYYIAALTLGQDTGDSLVINIMYWILCMNSCLNPLIYAMFYRWFRISAKYILTLKIFEPSSEYLNLSR

>Teleost$The_goldfish%Carassius_auratus-TAAR17b#XP_026074875.1
MAYETEDHETQYCFPGINSSCTKGKRSRHEYNVLYVFFSLLSALTVFLNLLVIISISHFKKLHTPTNLVILSLAVSDMLIGLIVIPIEAIKLIETCWYFRDTFCSLFVLIIGLVLQASLSSSVLIAIDRFVAVCHPLQYPQKISMTRMLIVICLCWFFSLAYNIAIAISFSHRADVCYGECNIMITYEWRVNDLIFCFLFPCTVIITLYLRIFYVAQKQVKVINSLMKRGKCVMGGSVRRKSETKAALTLGINVAVHLLCWIPYYILTLTENSAIPPNILYCLVWVLYVNSCLNPLIYALFYPWFRKSIKYILTFRIFQPASSRVDIFTNHHS

>Teleost$The_goldfish%Carassius_auratus-TAAR29a#XP_026075933.1
MAYETEDHGTQYCFPAINSSCIKGKHSSHEYNIMYVIFSLLSAWTVFLNLLVIISISHFKKLHTPTNLIILSLAVADMLIGLIVMPIEAINLIETCWYFGDTYCGLFTVILELLISVSLSHLVLIAVDRYVAVCYPLLYPQKITMTKTLLSICLCWFCFSSYFTYYAINNGYFSISHRTDVCYGNCSVILTFAWRVSDLILSFMSPCILIITLYLRIFYVVHQQVKVINSLMKSGKCVTEGSVRRKSESKAALTLGIIVTVYLLCWIPYYICSISIITSTTINVLTWVLYINSGMNPMVYALFYPWFKNTVKLILSLKIFQPASSLINILTEHQL

>Teleost$The_goldfish%Carassius_auratus-TAAR29b#XP_026075935.1
MAYETEDHEIQHCFPSINSSCIKGKRSSHEYNVIYMFVSMLSAWTVFLNLLVIISISHFKKLHTPTNLIILSLAVADMLFGLVMPIEAMRLIEICWYFGDTFCGLYTIFIWMLLSSSLSNLVLIAVDRYVAVCNPLLYPQKITMTKTLISICLSWVCTSTYSTAFVISLRTYICYGECSVIMGFSWRVTDLLISFIFPCLLIISLYLRIFYVVHQQVKVINTLMKGAKCVNEVSVRRKSESKAALTLGIIVTVYLLCWIPYYICSISAVSSIAIHVLTWVMYINSGLNPMVYALFYPWFKKTVKLILSLKIFQPASSLVNIFTEH

>Teleost$The_goldfish%Carassius_auratus-TAAR29c#XP_026076412.1
MQNKLLTGGDSLMAYKIEDHEIQYCFPAINSSCIKGKRSQHESNIMYMFFSLLSAWTVFLNLQVIISISHFKKLQTPTNLLILSLAVADMLIGLVMPIEASRLIEMCWYFGHTFCGLFLAITGLLVTVSLSNLVLIAVDRYVAVCHPLLYPQKITTTKTLISICLSWVFSSTSSTAFVISNGYFNISSKTNICSGECSLMVSFAWKVIDLILCFIFPCIVIISLYLRIFYVVHQQVKVINTLMKGGKCVNEGSVRRKSESKAALTLGIIVTVYLLCWIPYYICSILAVSSTTINVLMWVVYINSGLNPMIYALFYPWFKKTVKLILTLKIFQPASSLVNIFTEHQL

>Teleost$The_goldfish%Carassius_auratus-TAAR29d#XP_026076413.1
MAYETEDHEMQYCFPAINSSCIKGKRSRHENNIIYVFVSVLSAWTMFLNLLVIISISHFKQLHTPTNLIILSLAVTDMLIGLVMPIEAIKLIEMCWYFGDTFCGLYSIFICMLLTASLNNLVLVAVDRYVAVCHPLLYLQKITITKTLISICLSWVCISAYNSAFIINSGYFEMLHKTNKCFGECFALLGFAWRVTDLFMSFIFPCILIISLYLRIFYVVHQQVKVINTLMKSGKSINEGSVRRKSESKAALTLGIIVTVYLLCWIPYYICFLTAVSSMTVNVLSWVLFINSGLNPMIYALFYPWFKKTVKLILTLKIFQAASSMVNILTEHQL

>Teleost$The_goldfish%Carassius_auratus-TAAR29e#XP_026076415.1
MVYETEHHEIQHCFPAINSSCIKGKHSRHESNIMYMFFSLLSVWTVFLNLLVIISISHFKKLHTPTNLIILSLAVADLLVGLVMPIDAINLIEMCWYFGDTFCGVYSIFFAMLLTASLSNLVLIAVDRYVAVCHPLQYPQKITMTKTIISICLSWVFSSTYSTAFVIDNGYFDISRQTNMCYGECSVMMGFAWSVTDLILCFIFPCVLVISLYLRIFYVVHQQVKVINTLMKGGKCVNEGSVRRKTESKAALTLGIIVTVYLLCWIPYYICSISGASSTTINVLLWVLHMNSGLNPMVYALFYPWFKKTVKLILTLKIFQPASSLVNIFSEHQL

>Teleost$The_goldfish%Carassius_auratus-TAAR29f#XP_026076416.1
MAYETEDHEIQYCFPAINSSCIKGKRSSHEYNIIYVFVSVLSAWTVFLNLLVIISISHFKKLHSPTNLLILSLGVADLLIGLVMPIEAIKLIEMCWYFGDTFCKLYSILIWMLLSASLSNLVLIAVDRYVAVCHPLLYPQKITMTKTLISICLSWVCASTYNTAFVINNISLKTNMCYGECSVLVGFAWIATDLFMSFIFPCILIINLYLRIFYVVHQQVKVINTMMKGGKCINEGSVRRKSESKAALTLGIIVTVYLLCWIPYYICSITAASSTTINVLTWFMYMNSGLNPMVYALFYPWFKKTVKLILTLKIFQPASSLVNIFSEHQL

>Teleost$The_goldfish%Carassius_auratus-TAAR29g#XP_026076419.1
MAFETEDHEIQHCFPSINSSCIKGKRSSHEYNVIYMFVSVLSAWTVFLNLLVIISISHFKKLHTPTNLIILSLAVADMLFGLVMPIEAMRLIEMCWYFGNTFCGLYSIFIWMLLSSSLSNLVLIAVDRYVAVCNPLLYPQKITMTKTLISICLSWVCSSTYCTAFVISLRTYMCYGECSFMMGFAWRVTDLFISFICPCILIISLYLRIFYVVHQQVKVINALMKGGKCVNEVSVRRKSESKAALTLGIIVTVYLLCWIPYYICSISAVSSTTINVLTWVMYVNSGLNPMVYALFYPWFKKTVKLILSLKIFQPASSLVNIFTEH

>Teleost$The_goldfish%Carassius_auratus-TAAR29h#XP_026076421.1
MAYETEHHEIQYCFPAINSSCIKGKHSIHEYNIMYVIFSLLSAWTVFLNLLVIISISHFKKLHTPTNLIILSLAVADMLIGLIVMPIEAINLIETCWYFGDTYCGLFTVILELLISVSLSNLVLIAVDRHVAVCYPLLYPQKITMTKTLLTICLCWFCFSSYFTYYAINNGFFSISHRTDVCYGNCSVILTFAWRVSDLILSFLSPCILIITLYLRIFYVVHQQVKVINSLMRSGKCVTEGSLRRKSESKAALTLGIIVTVYLLCWIPYYICSISIITSTTINVLMWVVYINSGLNPMVYALFYPWFKNTVKLILSLKIFQPASSLVNILTEH

>Teleost$The_goldfish%Carassius_auratus-TAAR29i#XP_026130446.1
MANETEGHETQYCFPAINSSCIKGKHSSHEYYVIYVFASLQSAWTVFLNLLVIISISHFKKLHTQTNLIILSLAVADLLLGLLIPIEATRLIEMCWYFGDTFCGLYSIFIAMLFSASLSNLVLIAVDRYVAVCDPLLYPQKLTMTKTLISICLSWICSSTYNTAFAINNGYFDISLRKNKCYGDCSVMMGFAWKITDLIMSFLFPCMLIISFYLRIFYVVHQQVKVINTLMKGGKNINEGSLRRKSESKAALTLGIIVTVYLLCYIPYYICSITVISSTTINVLTWVMYNNSGMNPMIYALFYPWFKKSVKHILTLKIFQPASSLVNILTEHQL

>Teleost$The_goldfish%Carassius_auratus-TAAR18a#XP_026074868.1
MIAQYSEQNILLTGGDSLMAYETEDHEIQYCFPAINSSCTKGKRSSFEYNFIYMFVILLSAWTVFLNLLVIISISHFKKLHTPTNLIILSLAVADMLVGLIVIPIEGIKQIETCWYFGDTYCGLFVIIVRLLLITSLSNLVLIAVDRYMAVCHPLLYPQKMTTTKTLISICLCWFCCSVYIICFVISNGYFNMSDKTLCYGQCIVLITPAWRFIDLIVSFLFPCIVIITAYLKIFYVVQQQVKVINSQIYGIKCVVDISVRRKSESKAALTLGIIVTAYLLCWIPFYICSLTKNTAISSTTLTFLTWTFHINSGLNPIVYALFYSWFKISVKHILTLRILQPASSMMDIFTDCH

>Teleost$The_goldfish%Carassius_auratus-TAAR18b#XP_026074870.1
MAYDTEDYETQFCFPAINSSCIKGKRSRHEYNIIYVFVSVLSAWTVFLNLLVIISISHFKKLHTPTNLLILSLAVNDLLTGLIVIPVEGIKQIETCWYFGDTYCGLFVITVRLLLCTSLSTLVLIAIDRYVAVCHPLQYPLKITTTKTLICIYLCWFCCSVYNIEYVISNGYFNISHKTLCYGQCIVIISPVWRFTDLTFFFLFPCVVIITVYLRIFYVVQWQVKVINSLVKGGKCVVESSVKRKSESKAALTLGIIVTVYLLCWIPFYICSLTEITKFSSTTMTFLTWTLYVSCGLNPLIYALFYRWFKISVKYILTLRIFQPASSLMEIFIGCH

>Teleost$The_goldfish%Carassius_auratus-TAAR18c#XP_026075934.1
MDYETEDHEIQYCFPAINSSCIKGKRLSYEYNIMYVFFSLLSAWTVFLNLLVIISISHFKKLHTPTNLIILSLAVTDMLVGLIVMPVDAIKLIETCWYFGDTFCDVFMIIMVLLISTSICNLVLIAVDRYVAVCHPLLYPKKITMTKTLISICLCWFFSSTYNIGYSLSGRYFAASQRSDVCYGKCYLEISFSWTLTDLFFSFLLPCTLIITLYLRIFYVAHQQVKVINSLMKSGKCVTEGSVRRKSESKAALTLGIIVTVYLLWYIPYIVSATGTTVISPATVTFLLWSLYVNSGLNPLIYALFYRWFKITVKHILTFKILEPASSLVDIFKDY

>Teleost$The_goldfish%Carassius_auratus-TAAR18d#XP_026076422.1
MVYETEDHETQYCFPAINSSCIKGKRSSYEYNIMYVFFSLLSAWTVFLNLLVIISISHFKKLHTPTNLIILSLAVTDMLVGLIVMPVDAIKLIETCWYFGDTFCDVFMIIMVLLISTSICNLVLIAVDRYVAVCHPLLYPKKITMTKTLISICLCWFFSSTYNIGYSLSGRYFAASQRSDVCYGKCYLEISFSWTLTDLFFSFLLPCTLIITLYLRIFYVAHQQVKVINSLMKSGKCVTEGSVRRKSESKAALTLGIIVTVYLLCYIPYIVSATCTTVISPATVTFLLWSLYVNSGLNPLIYALFYRWFKITVKHILTFKILEPASSLVDIFKDY

>Teleost$The_goldfish%Carassius_auratus-TAAR18e#XP_026076423.1
MKGQYEEQNKLRTGEDLLMVYETEDHEIEYCFPSINSSCIKGKRSSYEYNIMYVFFSLLSAWTVFLNLLVIISISHFKKLHTPTNLIILSLAAADMLIGLIVMPVDAIKLTETCWYFGDTFCDVFMIIMGLLTSTSICNLVLIAVDRYVAVCHPLLYPKKITVTKTLISICLCWLFSSNYNIGYIVSGRYFAASQRSDGCYGKCYLVISFSGTFTDLFFSFLLPCTTIITLYLRIFYVVHQQVKVINSLMKSGKCVTEGSVRRKSESKAALTLGIIVTVYLLCYIPYYILSVTGTTVTSSATVTFLLWTLYVNSGLNPLIYALFYRWFKISVKHILTFKILDPASSLVDIFKD

>Teleost$The_goldfish%Carassius_auratus-TARL1#XP_026109582.1
MTDGSVRLLVTVGRLNSMENSTEWSNISLDSGFEPCATLRSSGSRVALYIFIITGIVCTVVGNFLVVLAIAYFKQLQCPTNSFVMSLAVADFLVGLVVMPYSMVRTVEGCWYFGPTFCHLHSSLDVMLCTASIFHLSCIAFDRYYAVCNPLVYSFKMSRKRVGLLIVVCWAIPFLISFGPILLGLHKLGMDVPLTDNMCIFLVNRVYAVMASLVAFYLPMVTMLVAYWKIYKAAKRQAMQISAMEAQMAAGVGKDSSKKQKHRNSMRRERKAAKTLGIIMGVFLLFWLPFFTVNIVDPFIEYGTAAVIWDVFLWLGYVNSSLNPFLYGFFNRSFRRAFLMIMGCRICLHGSVQGMDLSHSKRDASERTDNH

>Teleost$channel_catfish%Ictalurus_punctatus-HTR4#ENSIPUP00000006536
MHITLFFMCFLKNSLIILYRQIPVLIPLPLIACRSVDEVVSEHIFNALERIVLTFFLASIIIMTVLGNLLVMVALSRDRQLRKKKTNYFIVSLAFADLLVALLVMPFAAIELTTGHWSYGETFCLVRTSLDVLLTTASILHLCCIALDRYYAICCQPLVYRNKMTPVRVSLMLGGCWVIPLFISFLPIMQNWNAIGIEDIIEERKLTQGLNRTSCIFMVNRPYALICSAVAFYVPLGLMILAYQRIYVTAMEHARQIRILRRAGSTPIPSYYSHEHPGSSRMKIETKAAKTLAVIMGCFCLCWAPFFITNVLDPFIQYSVPWQMWTTWLWLGYINSGLNPFLYAFLNRAFRRAFLMILCCGDMRYARQGSFSPSRACSATVNGTSIALRLSFLPNGSCSDNGKRMLTSEQESLDSAGVF

>Teleost$channel_catfish%Ictalurus_punctatus-TAAR1#XM_017483948.1
MDNLNLSDFNQNALVCYESINGSCWKISRPLNVQISMFLGMAITILTTVMGNILVIISIAHFKQLHTPTNHLILSLAMCDFLLGVFVMPLSSMRSVYGCWYLSDFMCKIHTGMDIMLSTASIFHLMCVSAERFCAVCSPLTYRSRFRSVTVLFLVSASWFVSAVFAYALVFGELNLKGNEDFYESHMRCVGGCHVFFSHGSAVVTSMVSFFIPGLIMFAIYSRIYIVARSQARSINILANQLRIHSPKPGVFRYRTRKGTLTLAIVVGVFLICWTPFFLCNIIDPFVDYTISPVLIDALVWFGYLNSALNPFIYAFLYPWFRKALRIIVSGDVFHRNSCRFQLYS

>Teleost$channel_catfish%Ictalurus_punctatus-TAAR10a#XM_017462075.1
MDFEMNSSLTQTLDVIPRCYEFLNSSCPKLVYPLLLRVPLYVFFSLVVILTVFGNFFVILSIVHFKQLHMPTNYLVLSLAVTDLLLGGFVMPSSMIRSVETCWYLGTLFCKIHSSVDITLCTASILNLCFISVDRYYAVCHPLLYQTIITPLVTLVMISICWSVSFAVGFGIIFLGLNILGIEDFYYENIACEGGCVLFQSAASSTASSLLSFYFPGIIMLSIYLKIFRVAQKQAKSIQDSKNKAQAMISKEEKKATKTLAVIMGVFLSLWTPFFFCNVIDPFIGYLIPPVLFDMLVWIGYLNSTCNPIVYAFFYKWFRKALRTVLSGKIFQSGSSRMNLFSH

>Teleost$channel_catfish%Ictalurus_punctatus-TAAR10b#XM_017486107.1
MVQRKIWKALWELQMDNIIDLDILEEPSLCFSSLNTSCLKTDYPLEVRVLLYIVFSTSSLITVIGNLLVIITVVHFRQLRTSTNYLILSLAVADLLVGGMVMPPSMIRSVETCWYLGSTFYRYYAVCHPFLYYSKMTPTTIRFMILVCWSISVSVGFGMIFLELNILGNEEFYYNNFVCEGACMVFQAKVGAVVFSMLCFYIPAVIMLCVYMKILHTAQRQARAIQSTNAQTKTAEEKSGMSKSERKATKTLAIIVGVFLTSWVPFFICNCIDPFTGYSVPPILFDVFLWVGYFNSTCNPIVYAFFYSWFRHAFRVILSGGIFQVNSSHTRLF

>Teleost$channel_catfish%Ictalurus_punctatus-TAAR10c#XM_017486132.1
MVQSKIWKTLWELQMDNIIDLDILEEPSLCFSSLNKSCLKTDYPLEVRVLLYILFSTSSLITVIGNLLVIITVVHFRQLRTSTNYLILSLAVADLLVGGIVMPASMIRSVETCWYLGSTFYRYYAVCYPLLYHSKMTPTTIRFMIIVCWGISAVIGFGMIFLELNILGNEEFYYNNFLCEGACMVFQTKAAATVFPMFCFYIPAVIMICVYVKILRTAQRQARAIQSTTAQTKTAEEKAGMSKSERKATKTLAIIVGVFLTSWVPFFICNCIDPFAGYSVPPIVFDVFLWVGYFNSTFNPIVYAFFYSWFRHAFRVILSGGIFQANSSHTRLF

>Teleost$channel_catfish%Ictalurus_punctatus-TAAR10d#XM_017486144.1
MDNIIDLDILEEPSLCFSSLNKSCLKTDYPLEVRVLLYILFSTSSLITVIGNLLVIITVVHFRQLRTSTNYLILSLAVADLLVGGMVMPPSMIRSVETCWYLGSTFCKIHSSLDVTVCTASILNLCIISLDRYYAVCHPLLYHSKMTPTTIRFMIIVCWGISAALGFGMIFMELNILGNEEFYYNNFLCEGACMVFQAKAAAIVFPMLCFYIPAVIMLCVYMKIFRTAKRQARAIQSTNAKSKTAEEKSGMSKSERKATKTLAIIVGVFLTSWVPFFICNCIDPFTGYSVPPILFDVFLWVGYFNSTCNPIVYAFFYSWFRHAFRVILSGGIFQVNSSHTKLF

>Teleost$channel_catfish%Ictalurus_punctatus-TAAR11#XM_017486963.1
MNSSLSGLRDSAPLCYSSLNNSCPRTVYLLPVRLCLYFLFTTIAILTVSGNLLVIFVILLSQNPLLAETNHLILSLSVAGVLIGGFVMPHSMVRSIETCWYFGVFFCEFHTTVDIVLCNTTIWHLTFISVDRYLAIFHPMRYRNLMTNKTSATMISSSWGLALVFGFAIVISNPEVKIMDASYKSCVGGCFSLHAREIGVEYSIIFYFIPVCVIITVYSRIFFVAQRHARVIHSSNKGPKHSVPFTAKDLKATKTLVVVVGTFLFCWTPFFMCNIIDPLIGHSIDSVLYESLMWVAYLNAMLNPLIYVFFYSWFRKTAKVLLSKLFMQM

>Teleost$channel_catfish%Ictalurus_punctatus-TAAR12a#XM_017483959.1
MGTLFMNNTDVEILLLCFPHQPDSCLKTTRFFVIRVIMYFLTLTAIVMTVFGNLLVIITISYFKQLHSPTNFIILSLAFVDFMLGCLVMPFSMVRWVEGCWFLGDLFCQIHSSLDMTLSISSILHLCLVSIDRYMAITDPLGYKLKVTNGNTAVCIAVVWIFSGMFSFGIVFSKINIAGLDEQMLNTCVGNCVLIFNKEWGIIAPLLNFYIPGAIMTCLYLKIFHVARKHARLISDRTAGLTSGETKKQVSDQRERKAAKTLGIVMGVFLLCWLPFFLITVIDPFLNFSTPLDVFDALIWFGYFNSMFNPLIYGFFYPRFQKAFKIIIVRYLFHLKSSSNLVLQ

>Teleost$channel_catfish%Ictalurus_punctatus-TAAR12b#XM_017486155.1
MEWIGSLITNATHANVDTALLCFPHEPDSCLRTARFVVIRFVMYILMLPTILMTVFGNMLVIITISYFKQLHSPTNFIILSLAVVDCLLGSMIMPFSMVRWVEGCWFLGEIFCKIHSSLDMTLSIVSILHLCLVSIDRYMAITDPLSYKMKVTNDRVVVGIAVIWLFSFSFSFGVVLSNVNLDGLEDLLMLSSCVGNCALIFNRQWGVIAALVAFFVPGTIMSCLYLKIFHVARKQAKVMAERTTIGNCETKNRSSEQRERKAAKTLGIVMGIFLLCWLPFFIMTIADPFLNFSTPVDVFDVLVWFGYLNSTCNPLVYGFFYPRFQKAFKMIISKYVFHLNDSGNLTL

>Teleost$channel_catfish%Ictalurus_punctatus-TAAR13a#XM_017486162.1
MVEAQNSAVLEVEDFIEYCYPESNVSCVKMSHNVVAKTVLYSILVFAMAITIVGNFVVIISIAHFKQLHTPTNILVMSLALVDLLLGITVMPFSMVRTVDGCWYFGKEFCYWHSTFDFLFTGASIFHLISIATDRYQAVCYPLQYPTRITLPVAGFMAALSWILATVYAFSTVGSKANEANLQDYIASIECFGNCFFLVNAICASISTSLFFILPVCIMIGLYAQIFLVSEKHARKMEGTKQNRTDMTSNKIFQKVKHEKKAAKTLGIVVGAFNLCWMPYFITSVVDPLYNFTTPAIVYELFVWLGYINSTFNPIIYGLFYPWFRKTLYLIVTLKIFAPNSSDIKVYAA

>Teleost$channel_catfish%Ictalurus_punctatus-TAAR13b#XM_017486173.1
MLDAPNSSLLEAADLREYCYPESNVSCVKISQNVVARTVLYSLLVFATVITILGNSMVIISIAHFKQLHTPTNILVMSLALVDLLLGLTVMPFSMVRSVDGCWYFSEEFCFWHSSFDFLFTGASIFHLIFIAVDRYQAVCHPLQYPTRVTKRVAWLMAALSWTIAAGYSYSLLLTKANVENLDDYAASINCLGSCIFLINALCAVLSTFIGLILPCSFMICLYAQIYLISTRHAIKIGATKQSRHNRTIKVSQRVKHENKAAKTLGIVVSAFHFCWMPYFITSVVDPFLNFTTPPSLYEVFVWLGYINSTLNPIIYGLFYPWFRKALYLILTLKIFARNSSDIKVYAT

>Teleost$channel_catfish%Ictalurus_punctatus-TAAR13c#XM_017486183.1
MMEAQNSAVLEVEDFIEYCYPESNVSCVKMSHNVVAKTVLYSILVFVLAITIVGNFVVIISIAHFKQLHTPTNILVMSLALVDLLLGVTIMPFSMVRTVDGCWYFGKEFCYWHSTFDFLFTGASIFHLISIATDRYQAVCYPLQYPTRITLPVAGFMAALSWILATVYAFSTVGSKANEANLQDHIASIDCFGKCFLLVNAVCASICASLFFILPVCIMIGLYAQIFLVSEKHARKMEGTKQNRTDMTSNKIFQKVKHEKKAAKTLGIVVGAFNLCWMPYFITSVVDPLYNFTTPAIVYELFVWLGYINSTFNPIIYGLFYPWFRKTLYLIVTLKIFAPNSSDVKVYAA

>Teleost$channel_catfish%Ictalurus_punctatus-TAAR13d#XM_017486196.1
MPGSLSYLQEEADFKVYCFPDYNASCLKNPHNVATQTVLYFILVFAMTITIIGNSFVIISIAHFKQLQTPTNILVMSLALVDLLLGITVMPFSMIRSVDGCWYYSKEFCFLHSSFDMCLTGASIFHLISIAIDRYQAVCYPLQYPTRVTKPVAWFMVAVSWTVAVVYSYSLLLTKASVDNEFADCLGSCSLFMNALWAILSIVTGFFLPCSAMIGLYAKIFFISNKHARKIEGVKQGRTDMALTKFSQRVKHENKAVKTLGIVVGAFNFCWLPYFLTSLLDPFINFATPILLYDVFVWLGYINSTLNPIIYGFFYPWFRKTLYLIVTLKIFAPHSSDMKVYTS

>Teleost$channel_catfish%Ictalurus_punctatus-TAAR13e#XM_017486207.1
MPDAPNSSLLEEAHLEEYCYPDSNVSCLKMSYHMTTKTVLYFILVFAMTITIIGNFFVIISIAHFKQLQTPTNILVMSLALVDLLLGITVMPFSMIRSVDGCWYYSKEFCFLHSSFDMCLTGASIFHLISIAIDRYQAVCYPLQYPTRVTKPVAWFMVAVSWTVAVVYSYSLLLTKASVDNGFADCLGSCSLFLNELWAILSIVTGFILPCCVMIGLYAKIFFISKKHARKIEGVKQGRTDMALTKFSQRVKHENKAAKTLGIVVGAFNFCWMPFFLTSLLDPFINFATPLLLYDVFVWLGYINSTLNPIIYGFFYPWFRKTLYVIVTLKIFAPHSSDMKVYTS

>Teleost$channel_catfish%Ictalurus_punctatus-TAAR13f#XM_017486222.1
MPEALNSSLLEEVDLKTYCFPDSNVSCVKASYNVASKTVLYFILVFAMTITILGNSVVIISIAHFKQLHTPTNILVMSLALVDLLLGLTVMPFSMIRSVDGCWYYGEEFCFLHSSFDMCLTGASIFHLISIAIDRYQAVSYPLQYPSRVTIPVAWFMAVTSWTASVVYSYTLLCSKANVEKLDEYIASISCLGYCGLLFNALWAALDACICFFLPCSVMFCLYAQIFFISKKHARKIEGVKPGRNDMNLTKFSQRVKHENKAAKTLGIVVGAFICCWMPFFVTSLLDPFINFATPLVLYDVFIWLGYINSTLNPIIYGLFYPWFRKTLHLIVTLKIFCSHSSDMKLYAS

>Teleost$channel_catfish%Ictalurus_punctatus-TAAR13g#XM_017486230.1
MPEALNSSLPEEVDLKTYCFPDSNVSCVKASYNIASKTVLYFILVFAMTITILGNSVVIISIAHFKQLHTPTNILVMSLALVDLLLGLTVMPFSMIRSVDGCWYYGEEFCFIHSSFDMCLTTASIFHLISIATDRYEAVCHPLQYPSRVTIPVAWLMVALSWTAAAVYSYGLLCSKANVEKLDEYIASISCLGYCGLLFNALWAALDACICFFLPCSVMFCLYAQIFFISKKHARKIEGVKPGRNDMNLTKFSQRVKHENKAAKTLGIVVGAFICCWMPFFVTSLLDPYINFATPLIIFDVFVWLGYINSALNPIIYGLFYPWFRKTLHLIVTLKIFAPHSSDIKVYAA

>Teleost$channel_catfish%Ictalurus_punctatus-TAAR13h#XM_017486243.1
MPEVLNPSLLEGAHLEEYCFPDSNVSCLKASYHMAAQTAIYFLLLLATTITILGNSVVIISIAHFKQLHTPTNILVMSLGLADLIVGVIVMPFSMIRSVDGCWYFGEEFCLWHSSFDVFLTTASVFHLVCIAVDRYEAVSYPLQYPTRVTMPVAWFMVTVSWTAAALYSFGLLLSKANVENLDEYIASTYCLGYCNILFNELWSVLDTCVCFLLPCSVMICLYAKIFLISKKHARKVDCARQGKNDVTKFSQKVKHENKAAKTLGIVVGAFNLCWMPFYINSILDPYINFSTPLVLFDIFVWLGYINSTLNPIIYGLFYPWFRKTLYLMVTLKIFAPDSSDIKVYAA

>Teleost$channel_catfish%Ictalurus_punctatus-TAAR14a#XM_017450623.1
MNLTEFNQSDLCEHFSCPERSGSPAVYILLYVCSAAVVLLTLCGNMLVIISVLHFKQLHTPTNMLVLSLAVSDFLVGALVMPPMLIWIIESCWIFGRAFCICFLLFSGFLMICSIYNIALIAVDRYLALSNPFLYMNRITRRTMCIVVYSNCCVSLTYITAVYYFNGSFMGSVMCPGECIYFLNEVWSVLDLVVSFTFPLSIIIILYTRVFVIAKKHATAIRELNNHTRPKTQKITSHSMKSERKAAKVLGILVSVFLMCLLPYFICSLLGDVIELQTETFQKLVIVLYLNSTINPVIYALFYPWFRRCIKLIITLRIFQTDSELINVLS

>Teleost$channel_catfish%Ictalurus_punctatus-TAAR14b#XM_017450637.1
MNLTEFNQSDRCEHFSCPERSFSPAVYILLYVCSAAVVLLTVCGNMLVIISVLHFKQLHTPANMLVFSLAVSDFLIGALLMPPTLIWIIESCWIFGRAFCITFCMIASFIVGLSLYSVALIAVDRYLALSNPFLYANKISKWTMCIVVYSNWFVCLAYSIIFYCFNVNLMDFVICPGECFLIMNEVWTAIDLVITFIFPLSVIIILYTRVFVIAKKHVTAIRELNNHTRPKTQKITSHSMKSERKAAKVLGILVSVFLMCLLPYFIYSLLGDVIELQTKTIHKLAFVLYLNSTINPFIYALFYPWFRRCIKLIITLRIFQTDSALINILS

>Teleost$channel_catfish%Ictalurus_punctatus-TAAR14c#XM_017450650.1
MNLTEFNQSDLCEHFSCPERSGSPAVYILLYVCSAAVVLLTVCGNMLIIISVLHFKQLHTPTNMLVFSLAVSDFLVGALVMLPMFIWTIESCWIFGRDFCISFLLIGGFLTSLSIYNIALIAVDRYLALSNPFLYMNTISKWTMYIVVFSNWCVCLVYNTAFCYFNGTFMSYLMCPGECFYIVKDIPSVIDLVYSFIFPLSVIIILYTRVFVIAKKHATAIRELNNHTRPKTQKITSHSMKSERKAAKVLGILVSVFLMCLLPYFIYSLLGNVIELQTKTFQKVLLVFCLNSTINPVIYALFYPWFRRCIKLIITLQIFQTDSALINILS

>Teleost$channel_catfish%Ictalurus_punctatus-TAAR14d#XM_017450667.1
MNLTEFNQSDRCEHFSCPERSGSPAVYILLYVCSAAVVLLTLCGNLLVIISVLHFKQLHTPTNMLVLSLAVSDFLIGALLMPPMLMWTIESCWIFGRDFCISFWLICGFLTISSIYNIALIAVDRYLALSNPFLYMNRVSVRITGIVIVCVWCVVLAYSSALLYFNGNFTNTVMCPGECFIFLNEVWSVIDLIYSFIFPLSVIIILYTRVFVIAKKHATAIKELNNHTRPKTQKITSHSMKSERKAAKVLGILVSVFLMCLLPYFIYSLLGDVIELQTETFQKLVNVLYLNSTINPVIYALFYPWFRRCIKLIITLRIFQTDSALINILS

>Teleost$channel_catfish%Ictalurus_punctatus-TAAR14e#XM_017450681.1
MNLTEFNQSDLCEHFSCPERSGSPAVYILLYVCSAAVVLLTVCGNLLVIISVLHFKQLHTATNMLVLSLAVSDFLVGALVMPPMFIWMIESCWIFDTEYCLCFMITSFILVNLSIYNVALIAVDRYSALSNPFLYTNTISRRTMCIVIYCNWCVCLVYNTSLYYFNGSFASSVMCPGECLVILNQFLFAIDLAVSFIFPLSVIIMLYTRVFVIAKKHATAIRELNNHTRPKTQKITSHSMKSERKAAKVLGILVSVFLMCLLPYFIYSVLGDVIEVQTESFHKFVVLLYLNSTINPVIYGLFYPWFRRCIKLTLTLKIFQTDSSLINVLS

>Teleost$channel_catfish%Ictalurus_punctatus-TAAR14f#XM_017450694.1
MNLTEFNQSDRCEHFSCPERSGSPAVYILLYACSAAVVLLTVCGNMLVIISVLHFKQLHTATNMLVLSLAVSDFLVGALIMLPTLIWMIESCWIFGRDFCISFWFICYILAISSIYNIALIAVDRYLALSNPFLYMNRVSVRITGIVIVCVWCVVMAYSSLLLYHNGNFTNTVMCPGECSLYLNEVSYVIDLILSFIFPLSVIIILYTRVFVIAKKHATAIRELNNHTRPKTQKITSHSMKSERKAAKVLGILVSVFLMCLLPYFIYSLLGDVIELQTESFQKVSIVFYLNSTINPVIYALFYPWFRRCIKLIITLRIFQTDSALINILS

>Teleost$channel_catfish%Ictalurus_punctatus-TAAR14g#XM_017450707.1
MNLTEFNQSDRCEHFSCPERSGSPVVYILLYVCSAAVVLLTVCGNLLVIISVLHFKQLHTPTNLLVLSLAVSDFLIGALVMLPVLIWMIESCWIFGRAFCITFCMIASFIVGLSLYSVALIALDRYLALSNPFLYANKISKWTMCIVVYSNWFVCLAYSIIFYCFNVNLMDFEFCPGECVISFNDVWSAIDLIFSFIFPLSVVIILYTRVFVIAKKHATAIRELNNHTRPKTQKITSHSMKSERKAAKVLGILVSVFLMCLLPYFIYTLLSAVIEIQIKTIHKLLIVGYLNSTINPFIYALFYPWFRRCIKLIITLRIFQTDFALINILS

>Teleost$channel_catfish%Ictalurus_punctatus-TAAR14h#XM_017450718.1
MNLTEFNQSDRCEHFSCPERSGSPAVYILLYVCSAAVVLLTLCGNLLVIISVLHFKQLHTPTNMLVFSLAVSDFLVGALLMPPMLISIIESCWIFGRDFCICFLLICGFLTISSIYNIALIAVDRYLALSNPFLYMNRVSVRITGIVNVCVWCVVMAYSSALLYFNGNFTNTVMCPGECSLFLNKVSYVIDLIFSFIFPLSVIIILYTRVFVIAKKHATAIREFNNHTRPKTQKITSHSMKSERKAAKVLGILVSVFLMCLLPYFIYSLLGDVIELQTETFQKVSIVFCLNSTINPVIYGLFYPWFRRCIKLIITLRIFQTDSELINVLS

>Teleost$channel_catfish%Ictalurus_punctatus-TAAR14i#XM_017450941.1
MNLTEFNQSDRCEHFSCPERSGSPAVYILLYVCSAAVVLLTLCGNMLVIISVLHFKQLHTPTNMLVLSLAVSDFLVGALAMPPTLIWAVESCWIFDKRYCISFFMISYILSSLSIYNIVLIAVDRYLALSNPFLYMNTISSRTMCIVVFTSWCASLMYNVSLCYFNRSFTRSVMCPGECYLFLNEVWTVIDLVITFIFPCSIIIILYTRVFVIAKKHATAIRELNNHTRPKTQKITSHSMKSERKAAKVLGILVSVFLMCLLPYFIYSLLGDVIELQTETFQKVFIVLYLNSTINPVIYALFYPWFRRCIKLIITLRIFQTDSALINILS

>Teleost$channel_catfish%Ictalurus_punctatus-TAAR14j#XM_017450996.1
MHVFMNLTEFNQSDLCEHFSCPERSGSPAVYILLYVCSAAVVLLTVCGNLLVIISVLHFKQLHTPTNLLVLSLAVSDFLIGALVIPPVLIWAVESCWIFDKRYCISFLMTGYILTSLSIYNIALIAMDRYLALSNPFLYMNRISRRTMSIVVFSNWCASLVYNISLCYFNRSFTRSVMCPGECYLFLNEIWSVIDLVITFIFPLSVIIILYTLVFVIAKKHATAIRELNNHTRPKTQKITSHSMKSERKAAKVLGILVSVFLMCLLPYFIYSLLGDVIELQTETFLKVFIVLYLNSTINPVIYALFYPWFRRCIKLIITLQIFQTDSALINVLS

>Teleost$channel_catfish%Ictalurus_punctatus-TAAR14k#XM_017451011.1
MNLTEFNQSDLCEHFSCPERSGSSAVYILLYVCSAAVVLLTLCGNMLVIVSVFHFKQLHTPTNMLVFSLAVSDFLVGALVMPPVLIWAVESCWIFDKRYCISFFMIAYILTSLSIYNIALIAVDRYLALSNPFLYMNTISSRTMCIVVFTSWCASLVYNISLCYFNGSFTNSVMCPGECYLFLNEVWSVIDLVITFIFPCSIIIILYTRVFVIAKKHATAIRELNNHTRPKTQKITSHSMKSERKAAKVLGILVSVFLMCLLPYFIYSLLGDVIELQTETFQKVFIVLYLNSTINPVIYALFYPWFRRCIKLIITLRIFQTDSALINILS

>Teleost$channel_catfish%Ictalurus_punctatus-TAAR14l#XM_017458186.1
MNLTELNQSSRCEHFSCPERSGSPAVYILLYVCSAAVVLLTLCGNLLVIISVCYFRQLHTPTNMLVLSLATSDFLVGLFVMPFHFTWLIESCWMFGQIFCILFNFMSFQLTSVSVGNVVLIALDRYVALSNPFLYLKDVTSAIVHTLICLSWVFSFLYNFVFFYVNRNFTDLSLCPGECLVNAFDEVGSLIDLMFVVVVPCALMLVLYFQVFVIAKRHANAIRELHQNMRNISKNVSDATKSERKAAKVLGILVFVFLACLVPYYVFALMSTAPSHFMINNILIVFYLNSSINPVIYALFYSWFQKCTKMILTCKILHMDCSFVNVL

>Teleost$channel_catfish%Ictalurus_punctatus-TAAR14m#XM_017462362.1
MTLTEFNQSDLCEHFSCPERSGSPAVYILLYACSAAVVLLTLCGNLLVIISVLHFKQLHTATNMLVLSLAVSDFLVGALLMPPMLIWTIESCWIFGRDFCISFWLICSFLTISSIYNIALIAVDRYLALSNPFLYMNRVSVRITGIVIVCVWCVVMAYSSALLYFNGNFTNTVMCPGECSLFLNDVWSVIDLIFSFIFPLSVIIILYTRVFVIAKKHATAIRELNNHTRPKTQKITSHSMKSERKAAKVLGILVSVFLMCLLPYFIYSLLGDVIEVQTETFLKLVIVLYLNSTINPVIYALFYPWFRRCIKLIITLRIFQTDSALINILS

>Teleost$channel_catfish%Ictalurus_punctatus-TAAR14n#XM_017462363.1
MTLTEFNQSDRCEHFSCPERSGSPAVYILLYVCSAAVVLLTVCGNMLIIISVLHFKQLHTTTNMHVFSLAVSDFLVGALVMLPMLIWTIESCWIFGRDFCISFWLICYFLAISSIYNIALIAVDRYLALSNPFLYMNRVSVRITGIVNVCVWCVVMAYSSALLYYNGNFTNTVMCPGECFIFLNEVSYVIDLIFSFIFPLSVIIILYTRVFVIAKKHATAIRELNNHTRPKTQKITSHSMKSERKAAKVLGILVSVFLMCLLPYFIYSLLGEVIELQTESFQKVSIVFCLNSTINPVIYALFYSWFRRCIKLIITLRIFQTDSALINILS

>Teleost$channel_catfish%Ictalurus_punctatus-TAAR14o#XM_017462449.1
MTLTEFNQSDRCEHFSCPERSGSPAVYILLYVCSAAVVLLTVCGNMLVIISVLHFKQLHTPTNLLVFSLAVSDFLVGAFVMPSMLMWTIESCWIFGRDFCTSFWLISGFIAISSIYDIALIAVDRYLALSNPFLYMNRVSVRITGIVIVCVWCVVMAYSSALLYFNGNFTNTVMCPGECYLVLNEVSYVIDLIFSFIFPLSVIIILYTRVFVIAKKHATAIRELNNHTRPKTQKITSHSMKSERKAAKVLGILVSVFLMCLLPYFIYSLLGDVIEIQTETFLKLVILSCLNSTINPVIYALFYPWFRRCIKLIITLRIFQTDSALINMLS

>Teleost$channel_catfish%Ictalurus_punctatus-TAAR14p#XM_017486278.1
MNLTELNQSDRCEHFSCPERSGSPAVYILLYVCSAAVVLLTVCGNMLVIISVLHFKQLHTPTNMLVLSLAVSDFLVGALLMPLMLIWTIESCWIFGRDFCISFWLICCFLTISSIYNIALIAVDRCLALSNTFLYMNRVSVSITGIVIVCVWCVVLAYSSALLYFNGNFLNFVMCPGECFIFFNDVWTVIDLIFSFIFPLSVIIILYTRVFVIAKKHATAIRELNNHTRPKTQKITSHSMKSERKAAKVLGILVSVFLMCLLPYCIYSLLGDVIEIQTETFQKLVIVLYLNSTINPFIYALFYPWFRRCIKLIITLRIFQTDSALINVLS

>Teleost$channel_catfish%Ictalurus_punctatus-TAAR14q#XM_017486282.1
MDFNQSDRCEHFSCPERSGSPAVYILLYVCSAAVVLLTVCGNLLVIISVLHFKKLHTPTNLHVLSLAVLDFLTGALAMPAVLIWTIESCWILGRGFCISVWLLNGFLWTLSFYTIALISVDRYLALSNPFFYANKITWRTTCILIFTNWCVCLAYVIAFCYFSGTFMNLVMCPGECFFSVSEIWFITDIVVVFIFPCSIIVILYTRVFVIAKKHATAIRELNNHSMESERKAAKVLAILVFVFMVFLLPYFVYNLLGDFIEVRIETSLILLIMFCLNSTVNPFIYALFYSWFRRCIKLIITLRIFQTDSSLINVLS

>Teleost$channel_catfish%Ictalurus_punctatus-TAAR14r#XM_017486288.1
MNLTEFNQSDLCEHFSCPERSGSPAVYILLYVCSAAVVLLTVCGNMLVIISVLHFKQLHTATNMLVFSLAVSDFLIGAFVMPPMLIWTIESCWIFGRDFCISFWLISGFIAISSIYNIALIAVDRYLALSNPFLYMNRVSVRITGIVIVCVWCVVLAYISLLLYYNGNFLNFVMCPGECFIFLNEVLSVIDLIFSFTFPLSIIIILYTRVFVIAKKHATAIRELNNHTRPKTQKITSHSMKSERKAAKVLGILVSVFLMCLLPCFIYSLLGDVIELQTETFQKLVIVLYLNSTINPVIYALFYPWYRRCIKLIITLRIFQTDSALISILS

>Teleost$channel_catfish%Ictalurus_punctatus-TAAR14s#XM_017486345.1
MNLTEFNQSDLCEHFSCPERSLSPAVYILLYVCSAAVVLLTVCGNLLVIISVLHFKQLHTPTNMLVFSLAVSDFLVGALAMLPMLIWKIESCWIFARGYCISFLMASYFLTSLSIYNVGLIAVDRYLALSNPFLYTNTISNRTMCIVVSSNWCVCLVYNTAFYYFNGSFTRFVMCPGECYLFLNEVLFAVDLVIAFIFPCSIIIILYTQVFVIAKKHANAIRELNNHTRPKTQKITSHSMKSERKAAKVLGILVSVFLMCLLPYFIYSVLGDVIEIQAETFQKLAIVLYLNSTINPVIYALFYPWFRRCIKLIITLRIFQTDSALINILS

>Teleost$channel_catfish%Ictalurus_punctatus-TAAR14t#XM_017486357.1
MNLTEFNQSDRCEHFSCPERSGSPAVYILLYVSSAAVVLLTVCGNMLVTISVLHFKQLHTPTNLLVLSLAVSDFLVGALLMPSMLIWTIESCWIFGRDFCISFWLISGLIAISSIYNIALIAVDRYLALSNPFLYMNRVSVRITGIVIVCVWCVVLAYSSALLSYNGNFTNTVMCPGECFIFLNDVWSVIDLIFSFIFPLSVIIILYTRVFVIAKKHATAIRELNNHTRPKTQKITSHSMKSERKAAKVLGILVSVFLMCLLPYFIYSLLGKVIELQTETFQKLVILSCLNSTINPVIYALFYPWFRRCIKLIITLRIFQTDSALINILS

>Teleost$channel_catfish%Ictalurus_punctatus-TAAR14u#XM_017486705.1
MNLTEFNQSDLCEHFSCPERSGSPAVYILLYVSSAAVVLLTVCGNMLVIISVLHFKQLHTPTNLLVLSLAVSDFLVGALVMPQMLIWTIESCWIFGRDFCISFWLIDGFLTISSIYNIALIAVDRYLALSNPFLYMNRVSVRITGIVIVCVWCVVLAYNSLLLYHNGNFTNTVMCPGECFIFLNEVSYVIDLIYSFIFPLSVIIILYTRVFVIAKKHATAIRELNIHTRPKTQKITSHSMKSERKAAKVLGILVSVFLMCLLPYFIYSLLGDVIELQTETFQKLVIVLYLNSTINPVIYALFYPWFRRCIKLIITLRIFQTDSALINILS

>Teleost$channel_catfish%Ictalurus_punctatus-TAAR14v#XM_017486802.1
MNLTEFNQSDLCEHFSCPERSGSPAVYILLYVCSAAVVLLTVCGNMLVIISVLHFKQLHTPTNLLVLSLAVSDFLVGALLMPSMLMWTIESCWIFGRDFCISFWLISGFIGISSIYNIALIAVDRCLALSNPFLYMNRVSVRITGIVNVCVWCVVMAYSSALLYFNGNFTNTVMCPGMCYLYLNKVSYVIDLIFSFIFPLSVIIILYTRVFVIAKKHATAIRELNNHTRPKTQKITSHSMKSERKAAKVLGILVSVFLMCLLPYCIYSLLGDVIELQTETFQKLVILCFLNSTINPVIYALFYPWFRRCIKLIITLRIFQTDSALINILS

>Teleost$channel_catfish%Ictalurus_punctatus-TAAR14w#XM_017486838.1
MNLTEFNQSDLCEHFSCPERSGSPAVYILLYVCSAAVVLLTVCGNMLVTISVLHFKQLHTPTNMLVFSLAVSDFVVGALVMPSMLISIIESCWIFGRDFCISFWLISYFITISSIYNIALIAVDRYLALSNPFLYMNRVSVRITGIVIVCVWCVVLAYISTLLYYYGNFTNTVLCPGECLLFLNDVWSVIDLIFSFIFPLSVIIILYTRVFVIAKKHATAIRELNNHTRPKTQKITSHSMKSERKAAKVLGILVSVFLMCLLPYFIYSLLGDVIELQTETFQKLVILCFLNSTINPVIYALFYPWFRRCIKLIITLRIFQTDSALINILS

>Teleost$channel_catfish%Ictalurus_punctatus-TAAR14x#XM_017486862.1
MNLTEFNQSDRCEHFSCPERSGSPAVYILLYVCSAAEVLLTVCGNLLVIISVLHFKQLHTATNMLVFSLAVSDFLVGAFVMLPILIWTIESCWIFGRDFCISFWLISYFITVSSIYNIALIAVDRYLALSNPFLYMNRVSVRITGIVIVCVWCVVLAYISLLLYYNGNFMGSVMCPGHCFIFLNNVWSVIDLIFSFIFPLSVIIILYTRVFVIAKKHATAIRELNNHTRPKTQKITSHSMKSERKAAKVLGILVSVFLMCLLPYCIYSLLGDVIEIQTETFLKLVNVLYLNSTINPVIYALFYPWFRRCIKLIITLRIFQTDSALINILS

>Teleost$channel_catfish%Ictalurus_punctatus-TAAR14y#XM_017486888.1
MNLTEFNQSDRCEHFSCPERSGSPAVYILLYVCSAAVVLLTVCGNMLVTISVLHFKQLHTPTNLLVLSLAVSDFHVGALLMPPMLIWTIESCWIFGRDFCISFWLICGFLINLSIYNIALIAVDRYLALSNPFLYMNRVSVRITGIVIVCVWCVVMAYSSALLYYNGNFSNTVMCPGECFIFLNDVWTVIDLIYSFTFPLSVIIILYTRVFVIAKKHVTAIRELNNHTRPKTQKITSHSMKSERKAAKVLGILVSVFLMCLLPYFIYSLLGDVIEIQTETFQKLVNVLYLNSTINPVIYALFYPWFRRCIKLIITLRIFQTDSALINILS

>Teleost$channel_catfish%Ictalurus_punctatus-TAAR14z#XM_017486915.1
MNLTEFNQSDRCEHFSCPERSGSPAVYILLYVCSAAVVLLTVCGNLLVIISVLRFKQLHTPTNLLVFSLAVSDFHVGALVMPLMLIWTIESCWIFGRDFCISFWIISGFLINLSIYNIALIAVDRYLALSNPFLYMNRVSVRITGIVIVCVWCVVLAYFSALLYFNGNFMGFVMCPGECLLYLNEVLYVIDLIFSCIFPLSVIIMLYTRVFVIAKKHATAIRELNNHTRPKTQKITSHSMKSERKAAKVLGILVSVFLMCLLPYFIYSLLGDVIEVQTETFQKLVIVLHLNSTINPVIYALFYPWFRRCIKLIITLRIFQTDSALINILS

>Teleost$channel_catfish%Ictalurus_punctatus-TAAR32#XM_017488478.1
MNTTEFQQNLTDEFCYPDNNNSCTKRFQRSSGHVFLFFLLSCISVTTVLLNLLVIISISHFKQLHTPTNLLIMSLAVADLLVGLIVMPVNILDLIDSCWYLGKTMCALYPVLNYISVSASAGSLVFIAVDRYIAVSNPLFYSTRMTICKTSFFISLTWSCAILYNILFYLFNGHLLHPDMINKCVGECVVVQTHAASMIDLFVSFIGPCFAMLFLYLRIFKVARYQVKSINALECDNAHGRGVKSVKNKAVKTLGIVIFVYLSCWIPYYLNSMYVQSLSSMSLVWIVLNWLIYINSSVNPLIYAIFYPWFRASVKFIVTCRIFQASSSKFNLFPEPF

>Teleost$channel_catfish%Ictalurus_punctatus-TARL1#NC_030444.1_13727150_13730217
MANSSEWMDSSNESFVGDLEACAKARSPSLRVALYSFIIIGIFCTVVGNFLVVLAIAYFRQLRSHTNSFVMSLAVADFLVGLVVMPYSMIRTVEGCWNFGKTFCQLHSSLDVMLCTASIFHLSCIAFDRYYAVCNPLVYSFKMSRNRVALLIVICWAVPLLISFGPILLGLHELGVDVPLPENVCILLVNRVYAIIASLVAFYLPMATMLVAYWKIYKAAKRQAMQISALETQMATGVGKNSSKKQKHRNYLRRERKAAKTLGIIMGVFLLFWLPFFTVNIVDPFIEYRTTSVIWDVFLWLGYVNSSLNPFLYGFFNRSFRRAFLMIMGCVICLPGSAPIMDLSQSKKDTNERTEKQ

>Teleost$channel_catfish%Ictalurus_punctatus-TAAR10e#XM_017486120.1
MDNIIDLDILEEPSLCFSSLNKSCLKTDYPLEVRVLLYILFSTTSLITVIGNLLVIITVVHFRQLRTSTNYLILSLAVADLLVGGMVMPPSMIRSVETCWYLGSTFYRYYAVCHPLLYHSKMTPTTIRFMIIVCWGISAVIGFGMIFLELNILGNEEFYYNNFLCEGACMVFQAKVGAIVFPMLCFYIPAVIMLCVYMKILHTAQRQARAIQSTNAKTKTAEEKAGMSKSERKATKTLAIIMGVFLTSWVPFFICNCIDPFTGYSVPPILFDLLIWVAYFNSTCNPIVYAFFYSWFRHAFKVILSGGICFTDSSHTKLF

>Teleost$pufferfish%Tetraodon_nigroviridis-TARL1
MDNSSFELFGVTNSSLLSETPSCVTLRHLVSRIFLYTFFSFGIVCTVVGNFLVVLSIAYFKQLQSPTNTFVMSLAVADCLVGLLVMPYSMIRTMEGCWYFGLLFCRLHSSLDVMLCTASIFHLSCIAFDRYYAVCNPLLYSLKMSHGRVALLIFVCWSVPMLISFGPIMLDLHVSGVDIELPIDVCVFLVNRVYAVTASVVAFYLPSVIMLIAYWKIFKAAKRQAMQISAMESQMAAGVGKDSSKKRRHRNNMKRERKAAKTLGIIMGVFLIFWMPFFTINIVDPFIEYSTDGVVWDIFLWLGYINSSLNPFLYGFFNRSFRKAFLMLIGCRVCLPGSSPGMELSHTRREAN

>Teleost$stickleback%Gasterosteus_aculeatus-HTR4#ENSGACP00000023442
INRGTGEQQQEEFLSLLETIVLIIFLSVIIIMTVFGNLLVMVALCKDRHLRKKKTNYFIVSLAFADLLVALLVMPFAAIELTTGEWRYGEIFCLVRTSLDVLLTTASILHLCCIALDRYYAICCQPLVYRHKMTPLRVAGMLSGCWLIPTFISFLPIMQSWNAIGIEDIDGRSCPSVYDDNKLLHVMIEDRRSSGGSNDTSCVFLVNRPYALICSTVAFYVPLALMVLAYQRIYVTAMTHVRQIETLQRAGSAPVFGTTPVVTEHAPIANSRMRIETKAAKTLAVIMGCFCLCWAPFFITNVVDPFIHYSVPWQLWTAWLWLGYINSGLNPFLYAFLNRAFRRAFLVILCCGDERYARQGSCSYGHTQRAYSAGSVNGTSMALR

>Teleost$torafugu%Takifugu_rubripes-HTR4#ENSTRUP00000007047
NDCLHALLSSEKEMGIKTTVLTFFLSVIIVLTVFGNLLVMVALCKDRHLRKKKTNYFIVSLAFADLLVAVVVMPFAAIELTTGYWRYGEIFCLVRTSLDVQLTTASILHLCCIALDRYYAICCQPLVYRHKMTPVRVAAMLSGCWLIPTFISFLPIMQSWNTIGIEDIVSRSSGSNDTSCVFMVNTPYALICSAVAFYVPLALMVLAYQRIYVTAMAHVRQIETLQRAGSMPMANSRMRIETKAAKTLAVIMGCFCLCWAPFFITNVVDPFIHYSVPWQLWTTWLWLGYINSGLNPFLYAFLNRAFRRAFLVILCCGNERYARQGSFSYGHAHRGYLMWESTRPPPPRLPSSTPNVRR

>Teleost$torafugu%Takifugu_rubripes-TARL1#XP_003976403.1
MNNSSFESSPSETESCLTLRHPASRILLYTFFSVGIICTVVGNLLVVLSIAYFKQLQSPTNTFVMSLAVADCLVGLLVMPYSMIRTVEGCWYLGLLFCRLHSSLDVMLCTASIFHLSCIAFDRYYAVCNPLLYSLRMSHSRVALLIFVCWSVPMLISFGPIMLELHIAGVDIQLPKDVCMFLVNQVYAVTASVVAFYFPSAIMLIAYWKIFKAAKRQAMQISAMESQMAAGVGKDTSRKWQHRNNMRRERKAAKTLGIIMGVFLIFWMPFFTTNIVDPFIEYGTEGVVWDVFLWLGYINSSLNPFLYGFFNRSFRKAFLMLMGCRVCLTGSSAGMELSHTPREAN

>Teleost$zebrafish%Danio_rerio-TAAR16c#ENSDARG00000059138
MDNRSLQYCFPNNNLSCTKSIRPEAEYMVVYIFVGVTSVFTVFLNLLVIISISHFKQLHTPTNVLILSLAVADLIAGLILMPVQGMKLIEPCWYFGEMFCSIFPLILYVVVVASLGNMIIVSVDRFIAVNDPLRYPLKVNNSRVVISIVVNWVFSFLYSFYLLYEFLLHPETTHTCIGECVLVVTLENLIIDALVCLMAPCCIIIPLYVKICYVAKRQAKHLNSVTEKKAKSEKKAARTLGIVVLVYLLFWTPYYIVTLSFGHDENDALIINVMYWLLCMNSCMNPLIYAMFYQWFRVSAKYILTLKIFEPSSKYLNLFPEAHM

>Teleost$zebrafish%Danio_rerio-TAAR10e#ENSDARG00000088760
MDDHINISQTESWEKPLLCYEFSNRSCQKFVYPLDTRILLYMLFSISSIITIIGNLLVIITVVHFRQLHTPTNYLILSLAVADLLVGGVVMPPSMLRSIETCWYLGDLFCKIHSSLDVTLCTASILNLCIISLDRYYAICHPFQYHSKMTSLATLVMIIICWTVSAVLGFGMIFMELNILGIEDFYYENIRCDGGCFVFQSKTGGTVFSLICFYIPAFVMLGVYLKILHEAQRQVQAIQSVNSELKKEGKATKTLAIIMGVFLTFWIPFFLCNLIDPLIGYSVPSLVFDLFLWVGYYNSTCNPIVYAFFYSWFRHAFRVILSKRVFQTNSSRTILM

>Teleost$zebrafish%Danio_rerio-HTR4a#XP_009289337.1
MQGCEFPQEDLKSCHGFDPRAPHRNGPLRIDGYMNLSSTGQMPEMEEVDTNESNGLAKRVALISFLSLVMLMSVLGNLLVMVAVCKDRQLRKIKTNYFIVSLAFADLLVSVLVMPFGAIELIHQNWIYGETFCLVRTSLDVLLTTASILHLCCISLDRYYAICCQPLVYRNKMTPLRVTLMIGGCWIIPTVISFLPIMQGWNSIGIKDLIDKRKISGNSTVCVFMVNKPYALTCSVVAFYLPLVLMVLAYQRIYVTAREHARQISMLQRAGGAGNADSADHQRNHRMRTETKAAKTLCIIMGCFCLCWAPFFITNVVDPFIDYSVPEQLWAACLWLGYINSMLNPILYAFLNKSFRRAFLIILCCGHKRYRRPSILGPGTTCTATQINGSTHVLKYAVLHNGNHNEQEKLSIQNDTESQESCF

>Teleost$zebrafish%Danio_rerio-HTR4b#XP_021329091.1
MATASDSAEDSVDEVVSKHTSRITLSIVLVTIIIMTALGNLLVMVALCKDRQLRKKKTNFFIVSLAFADLLVALVVMPLAAIELTTGKWNYGETFCLVRTSLDVLLTTASILHLCCIALDRYYAICCQPLVYNNKMTPVRVSLMLVGCWVIPFFISFLPIMQSWNTIGIESFIEQRKLNSSRNSTCVFMVNQPYALVCSAVAFYVPLVLMVLAYQRIYVTAMGHARRIGSLHRAGSAPTSTYPNNDQHGSSRIKNETKAAKTLAVIMGCFCLCWAPFFVTNVVDPFINYSVPWQMWTAWLWLGYINSGLNPFLYAFLNRAFRRAFLMILCCGDERYARQGGFSPSRQCSESVNGTSISLRYS

>Teleost$zebrafish%Danio_rerio-HTR4c#XP_021336835.1
MQGCEFPQEDLKSCHGFDPRAPHRNGPLRIDGYMNLSSTGQMPEMEEVDTNESNGLAKRVALISFLSLVMLMSVLGNLLVMVAVCKDRQLRKIKTNYFIVSLAFADLLVSVLVMPFGAIELIHQNWIYGETFCLVRTSLDVLLTTASILHLCCISLDRYYAICCQPLVYRNKMTPLRVTLMIGGCWIIPTVISFLPIMQGWNSIGIKDLIDKRKISGNSTVCVFMVNKPYALTCSVVAFYLPLVLMVLAYQRIYVTAREHARQISMLQRAGGAGNADSADHQRNHRMRTETKAAKTLCIIMGCFCLCWAPFFITNVVDPFIDYSVPEQLWAACLWLGYINSMLNPILYAFLNKSFRRAFLIILCCGHKRYRRPSILGPGTTCTATQINGSTHVLNGCSSASKLLLWFCNTRPVPV

>Teleost$zebrafish%Danio_rerio-TAAR20k#ENSDARG00000068542
MRQRIMETQYCFPDINSSCVKERRSSYGYIIYLFASLLSAWTVFLNLLVIISISHFKKLHTPTNMIILSLAVTDLLVGLIMPIEAMRLIEKCWYFGDTFCGLYLLFVSLLLASSLNNLLLIAVDRYVAVCHPLLYPQKITMTKTLISICLSLVCFSAYCTALVINNGHFDSSHRTDVCYGQCLVMMRFSWILTDLIMSFIFPCMVIIMLYLRIFRVVHQQVKVINSLMKGGKCVTEGSVKRKSELKAALTLGIIVSVYLLCYIPYCICSLTVNSSTTLNVLMWTLHANSGLNPLVYALFYPWFKKTAKLILTLKIFQPASSLVNIFTEH

>Teleost$zebrafish%Danio_rerio-TAAR20c1#ENSDARG00000090471
MKGQKGEQNKLLTGRESLMAYETEDQETQYCFPDINSSCVKGKRYRHGYITYLFVSLLSAWTVFLNLLVIISISHFKKLHTPTNMIILSLAVNDLFIGLVMPVEAIRLTETCWYFGDIFCALYILFISFLVSASLSNLVLISVDRYVAVCHPLQYPLKITITKTLMSICLNWVCFSAYIIAFVINNGYFDSLHRTDVCYGQCLVMMSFSWIVTDLFVSFIFPCVLIISLYLRIFYVVHQQVKVINSLMKGGKRVMKSSVKRKSESKAALTLGIIVSVYMLCWIPYCICSLTVISSTTINVLLLLVYANSGLNPLVYALFYPWFKKTAKLILTLKIFTLRPL

>Teleost$zebrafish%Danio_rerio-TAAR19s#ENSDARG00000092005
MIILSLAVNDLLIGLIVMPVEAIRLIETCWYFGDTFCVLYLISIVLIFSASLSYLVLIAVDRYVAVCHPLLYPQKITITNILMSICLSWVCYSAYNIAYVINNGYLNSSRRTDVCYGQCLIMMSFSWTVIDLSICFIFPCLIMITLYLRIFYVVHQQVKVINSLMKGGKCETEGSVKRKSESKAALTLGIIVSVYLLCYIPYYICTLLVSSSTTITVLMWNVHANSGMNPLVYAIFYPWFKKTAKLILTLKIFQPASSLINIFTENEL

>Teleost$zebrafish%Danio_rerio-TAAR17c#ENSDARG00000095264
MRQRIRRLNTAFLTSTHHVSRRIDPVMNIISCMCFFHCCQHGLFLNLLVIISISHYKNLHTPTNMIILSLAVADMLMGLIVMPVDAIKLIETCWYFGESLCDVFIIIMGLLLSTSLGNLVLIAVDRYVAVCHPLVYPLKITMTKMLIIVSCCWLFSSAYNITIVKSTSQRKDGCYSECNATLTYEWRAIDLIFSFLLPCTIIITLHLRIFYVVHQQVKVINSQMKRGKSVMESSVKRKSESKAALTLGIIVAIHLLCWIPYYILTLTDNIAIPPTVLYCLIWVLYINSCLNPILYAFFYPWFRKSFKHILTLKIFQLASSHVNLFTSN

>Teleost$zebrafish%Danio_rerio-TARL1
MENTSEWSNNSLDSDFEACATLRSFGSRVALYLFIITGILCTVVGNFLVVLAIAYFKQLQCPTNSFVMSLAVADFLVGLVVMPYSMVRTVEGCWYFGPTFCHLHSSLDVMLCTASIFHLSCIAFDRYYAVCNPLVYSFKMSRKRVGLLIVVCWAIPFLISFGPILFGLHKLGVDIPLPENMCVFLVNRIYAVMASLVAFYLPMVTMLVAYWKIYKAAKRQAMQISAMEAQMAAGVGKDSSKKQKHRNSIRRERKAAKTLGIIMGVFLLFWLPFFTVNIIDPFIEYGTAVVIWDVFLWLGYINSSLNPFLYGFFNRSFRRAFLMIMGCRICLHGSAQGMDLSHSKRDGNERTDN

>Teleost$zebrafish%Danio_rerio-HTR4d#ENSDARP00000009527
MATASDSAEDSVDEVVSKHTSRITLSIVLVTIIIMTALGNLLVMVALCKDRQLRKKKTNFFIVSLAFADLLVALVVMPLAAIELTTGKWNYGETFCLVRTSLDVLLTTASILHLCCIALDRYYAICCQPLVYNNKMTPVRVSLMLVGCWVIPFFISFLPIMQSWNTIGIESFIEQRKLNSSRNSTCVFMVNQPYALVCSAVAFYVPLVLMVLAYQRIYVTAMGHARRIGSLHRAGSAPTSTYPNNDQHGSSRIKNETKAAKTLAVIMGCFCLCWAPFFVTNVVDPFINYSVPWQMWTAWLWLGYINSGLNPFLYAFLNRAFRRAFLMILCCGDERYARQGGFSPSRQCSESVNGTSISLRLSFLQSRRYSDNSNRFLSCELESQESAIAS

>Teleost$zebrafish%Danio_rerio-TAAR19w#ENSDARG00000095395
MKGQKGEQNKLLTGGDSLMAYETEDQETQYCFPNINSSCVKGKRSIYEYIVMYVFFSLLSAWTVFLNLLVIISISHFKKLHTPTNMIILSLAVADLLIGLIVMPIQAIRLIETCWYFGETFCGLNSIIIGVIFSASFSNLVLIAVDRYVAVCHPLLYPQKVTMAKMLMCLCLCWLYYSAYNTAFVINNGYFDSSQRTDMCYGDCLVMMSFSWILTDLCMSFIFPCVIMITLYLRIFYVVHQQVKVINSLMKGGKCVTEGSVKRKSESKAALTLGIIVLVYLLCYIPYYICTLTVNSSTTITVLEWTVLTNSGLNPLIYALFYHWFKKTAKHILTLKIFYPGSSLINIFTEHEL

>Teleost$zebrafish%Danio_rerio-TAAR19x#ENSDARG00000095225
MKGQKGEQNKLLTGGDSLMAYETEDQETQYCFPNINSSCVKGKRSRHEYIIMYVFFLLLSAWTVILNLLVIISISHFKKLHSPTNLLILSLSVADLLVGLIVIPIEAIKQIETCWYFGATFCGINLIIIGVIFSASFSNLVLIAVDRYVAVCHPLLYPQKITTAKMLMSICLSWLYYSAYNAGLVVNNGYFDTAHRTDVCYGDCTVIMSFGWIVIDLFMSFIFPCLIMITLYLRIFYVVHQQVKVINSLMKGGKCLTEISVKRKSESKAALTLGIIVLVYLFSYIPYYICTLSVNSVTTNNVLGWTVYANSGLNPLVYALFYPWFKKTAKIILTLKIFQPASSLINIFTENEL

>Teleost$zebrafish%Danio_rerio-TAAR18l#ENSDARG00000095498
MAYETEDQETQYCFPAINSSCVKDRRSKHEHNIIYLLVSLLSAWTVFLNLLVIISISHFKKLHTPTNMIILSLAVADLLTGLIVIPIEGIKQIETCWYFGDTFCGLYVITVRLLLSASLSNIVLIAVDRYFAVCHPLLYPQKITTTKTLISICVCWCCCSVYSIEYVISNGYFQISHKTLCYGQCTVMFSPAWKIADLICSFLLPCTVIITVYLRIFYIAQFQVKVINSLMKGGKCAVESSTKRKSESKAALTLGIIVTVYLFCWIPFYICSLTKMTAIISTTMTFLTWTLFVSCGLNPLVYALFYKWFKISVRCIITLQILQPASSLMDIFN

>Teleost$zebrafish%Danio_rerio-TAAR18m#ENSDARG00000094011
MKGQKGEQNKLLTGGDSLMAYETEDQETQYCFPDINSSCIKGKRSKHEYNIFYIFVLLMSAWTVFLNLLVIISISHFKKLHTPTNLLILSLAVADLFVGLIVIPTEGIKQIETCWYFGDTFCGLFVIIVGLLLSASLSNLVLIAVDRYIAVCYSLQYPQRITKTKTVISICLCWFSCSVYNIWYVIGNGYFSMSDKTLCYGQCMVVITPTWRFIDLIFSFLFPCTVIITAYVRIFYVVHKQVKVINSQINGVKCVMEVSIKRKSESKAALTLGIIVTAYLLCWIPFYICSLTKITTITSTTMTLLVWTFHLNSGLNPIVYALFYRWFKTSVKHIVTLRIFQPASSLMDIFTDSHS

>Teleost$zebrafish%Danio_rerio-TAAR17b#ENSDARG00000086732
MKGQKGEQNKLLTEGDSLMAYETEDQETQYCFPDINSSCVKGERSSYEYYSMYVFFSLLSAWTVFLNLLVIISISHFKKLHTPTNMLILSLAVNDLLVGLIVMPIEAIKLIGTCWYFGDTLCDLFLIIMGLLLSTSLCNLVLIAVDRYVAVCHPLLYTQKITMTRTLFIVCICWVFTSSYNIAIVRSTSHRTSGCYGECNVKLSLEWRVTDLIFSFLLPCTVIITLHLRIFYAVHQQVKVINSQMKRGKVAIGGSVKKKTESKAALSLGIIVAIHLLCWIPYFILTLTDNMAIPPTVLYCLIWVLYINSCLDPLFYAFFYTWFRKSIKHILTLKIFQLASSHINIFTNNS

>Teleost$zebrafish%Danio_rerio-TAAR19k#ENSDARG00000092796
MKRQKGEQNKLLTGGDSLMAYETEDQETQYCFPNINSSCVKEKRSSHEYNIMYVFFSLLSAWTVFLNLLVIISISHFKKLHTPTNMIILSLAVTDMFVGLIVIPVKAIKLIERCWYFGDTFCGLFIIIIGVIFSASLSNLVLIAVDRYVAVCHPLLYPQKITMAKMLMSICLSWLYYSAYNTALIINNGYFDTSNRTDMCNGECPVMVSFSWILTDLSMCFIFPCLIMITLYSRIFFAVHQQVKVINSLMKRDKCVMKGSVKRKSERKAALTLGIIVTIYLLCYIPYYICSLVIISSTALNVLTWTMYANSGLNPLVYALFYPWFKKTAKLILTLKIFQPASSLVNIFTENEL

>Teleost$zebrafish%Danio_rerio-TAAR19r#ENSDARG00000094641
MAYETEHQETQYCFPNINSSCVKGRRYRHEYIIMYVFFSLLSAWTVFLNLLVIISISHFKKLHTPTNMIILFLAVNDLLIGLIVLPVEAIRLIERCWYFGETFCFLYLILIVLIFSASLSYLVLIAVDRYVAVCHPLLYPQKITITNMLKSICLSWVCYSAYNIAFVINNRNLNSSQKTDVCYGQCLIMMSFSWTIIDLSICFIFPCLIMITLYLRIFYVVHQQVKVINSLMKGAKCETEGSVKRKSESKAALTLGIIVSVYLLCYIPYYICTLLVSSSTTINVLMWNVHANSGLNPLVYAIFYPWFKKTAKLILTLKIFQPASSLINIFTENEL

>Teleost$zebrafish%Danio_rerio-TAAR20e1#ENSDARG00000092603
MAYETEDQETQYCFPDINSSCVKESHSSYGYIIFLFVSLLSAWTVFLNLLVIISISHFKKLHTPTNMIILSLAVTDLLVGLIMPIEAIRLTEKCWYFGDSFCGLYLLFVSLLLATSLSNLVLIAVDRYVAVCHPLLYPQKITMTKTLMSICLSWVCFSAYCTALVINNGHFDTAHRTDVCYGQCLFMMSFSWIVADLFMTFIFPCMLIIMLYLRIFYVVHQQVKVINSLMKGGKCVTEGSVKRKSEFKAALTLGIIVSVYMLCYIPYCICSLTVISSTAINVLIWAIHANSGLNPLVYALFYPWFKKTVKLILTLKIFQRASSLINIFTQH

>Teleost$zebrafish%Danio_rerio-TAAR14k#ENSDARG00000086390
MNLTAVNQTDMCEDYSCPERSVSLSVYVILYVAAAAVALLTVCGNLLVIISVSHFKQLHTPANILILSLAASDLLVGVFVMPFHLSWVIESCWISGPAMCLIFSFVTFQATCVSVHTVALIAVDRFLALGFPFFYSEKISPTVICITTLFNWLFSFLYNFTLLYINGNFTNVICQGKCLYVVDMVSSLIDLLIVFIMPCTLIILLYIRIFAIAKKHATAIRALQVHNSTESSKNKISDKSERKAAMLLGILVFVFLLCLLPYYITSLVISYSTANLFHIRDVAVIFFFLNSTINPIIYAIFYPWFQKSLKIIFTFKLFTKDSSLMNVQ

>Teleost$zebrafish%Danio_rerio-TAAR10#ENSDARG00000069214
MLPMSNDNVQPEMDLSNSTATQFGLVLCFESINNSCVRYIYPSEIQLMLYLFFSAIALTTVCGNLLVIIAILHFKQLHTPTNYLILSLAVADLLIGGVVMPPSMLRSIQTCWYLGDLFCKIHSSVDIMLCIASLLHISFISIDRYYAVCHPLQYRSKITPPVSFTMISLSWGLAAFVGFAMVFLQLNIMGSEDFYFDNVACNGACIIFQTPAASITSSFLAFGLPAVIAVSIYLKILLVARRQSKSIQSVSKKNSLSVNKSEGKATKTLAIIMGVFFISISPFFFCNLVDPFIDYTISPAVFDVLLWIGYFNSLCNPFVYAFFYRWFRKALRIILLAKIFVVNSSQLDLMGRHE

>Teleost$zebrafish%Danio_rerio-TAAR10a#ENSDARG00000041466
MDDHINISQTESWEKPLLCYEFSNRSCQKFVYPLDTRILLYMLFSISSIITIIGNLLVIITVVHFRQLHTPTNYLILSLAVADLLVGGVVMPPSMLRSIETCWYLGDLFCKIHSSLDVTLCTASILNLCIISLDRYYAICHPFQYHSKMTSLATLIMIIICWTVSAVLGFGMIFMELNILGVEDFYYENIRCDGGCFVFQSKTGGTVFSLICFYIPAFVMLGVYLKILHEAQRQVQAIQSVNSELKKEGKATKTLAIIMGVFLTFWIPFFLCNLIDPLIGYSVPSLVFDLFLWVGYYNSTCNPIVYAFFYSWFRHAFRVILSKRVFQTNSSRTILM

>Teleost$zebrafish%Danio_rerio-TAAR10b#ENSDARG00000090592
MDIRINISHNGIWDKPFLCYEFSNRSCQKFVYPLETRIFLYILFSASSIITIIGNLLVIITVVHFRQLHTPTNYLILSLAVADLLVGGVVMPPSMLRSIETCWYLGDLFCKIHSSLDVTLCTASILNLCIISLDRYYAICHPFQYHSKMTSLATLVMIIICWTVSAVLGFGMIFMELNILGVEDFYYENVDCNGRCLVFQSREVAVFMSLACFYIPAFVMLCVYLKILHEAQRQVQAIQSVNSELKKEGKATKTLAIIVGVFLTFWIPFFLCNLIDPFIGYSVPPLLFDLFLWVGYYNSTCNPIVYAFFYSWFRHAFRVILSGGIFQSNSSRTILL

>Teleost$zebrafish%Danio_rerio-TAAR10c#ENSDARG00000095762
MDIRINFNQSEILEKPFLCYEFSNRSCQKFVHTLETRILFYILLSASSIITIIGNLLVIITVVHFRQLHTPTNYLILSLAVADLLVGGVVMPPSMLRSIETCWYLGDLFCKIHSSLDVTLCTASILNLCIISLDRYYAICHPFQYHSKMTSLATLVMIIICWTVSAVLGFGMIFMELNILGVEDFYYENIKCDGGCTLFQSKTIAIVYSLICFYIPALVILCVYLKILHEAQRQVQAIQSVNSELKKEGKANKTLAIIIGVFLTLWVPFFLCNLIDPFIGYSVPPLLFDLFYWIGYYNSTCNPIVYAFFYSWFRHAFRVILSKAIFQTNSSRTVLL

>Teleost$zebrafish%Danio_rerio-TAAR10d#ENSDARG00000093466
MDIRINISHNGIWDKPFLCYEFSNRSCQKFVYSLETRILFYILLSASSIITIIGNLLVIITVVHFRQLHTPTNYLILSLAVADLLVGGVVMPPSMLRSIETCWYLGDLFCKIHSSLDVTLCTASILNLCIISLDRYYAICHPFQYHSKMTSLATLVMIIICWTVSAVLGFGMIFMELNILGVEDFYYENIKCDGGCTLFQSKTGGTVFSLICFYIPALVILFVYLKILHEAQRQVQAIQSVNSELKKEGKANKTLAIIIGVFLTLWVPFFLCNLIDPFIGYSVPPLLFDLFYWIGYYNSTCNPIVYAFFYSWFRHAFRVILSKAIFQTNSSRTVLL

>Teleost$zebrafish%Danio_rerio-TAAR11#ENSDARG00000022938
MMNQSHQWSAETFSLCFESINDSCVKTVYSPVFRAPLYLLFIIAIILIVFGNLWVICTISFFQQLHTPTNYLILSMAVSDLLLGSFVMPPSMLRSLETCWYFGDFFCKFHSATDFTLCNASVLHLVFISIDRYYAVCQPFHYQSRMTTRVSVFMILISWSFSAFFGFGIIFSELKIEKKRTEELHVACKGGCLALHGREIGVTYSLVFYFLPMFIIVSLYSRVFIIALKHVRVINSAASSLSATKMDLKATKTLAIIIGVFMSCWTPYFMCNIIDPIVNHTIPALLYEVLMWVAYLNAVFNPLVYAFFYSWFRDKSKLLLEKLYKLC

>Teleost$zebrafish%Danio_rerio-TAAR12a#ENSDARG00000094548
MDLYYVFVYLSLYVGLYQNIFNEFTIFIQLLVIVSLFMIKKKIIQDVMTSNQTQTENILLCYPLLSNSCPKLHRLAVVQVGLYVFLLLMILTTVFGNLMIIISISHFKHLQSPTHLIVQSLAACDCLMGSLVMPYSMVRSVEGCWYLGDVVCKVHFSFDVTFCISSLLHLCLISVDRYLAICDPLRYKIRVTNTTMTVFIIFIWLFSVVYSFSIVFSGITAVGLEMLILQTYCVGSCVLFFNKEWAVYPFLTFFITGAIMSSLYMKIFHVARKHAKVMSERVKGGLKSQRSAQRERKAAKTLAIVMGVFMFCWLPYCAFTALYPFFTFLNSAEVFDVLFWFAYFNSSCNPLIYGFFYPCFQKAFKILIFLWSQKCKHFSF

>Teleost$zebrafish%Danio_rerio-TAAR12b#ENSDARG00000041454
MTSNETQTDNILLCYPLLSNSCPKLHRLAVVQVGLYVCLLLMILTTVFGNLLIIISISHFKHLQSPTHLIVQSLAACDCLMGSLVMPYSMVRSVEGCWYLGDVVCKVHSSLDMTFCMSSLLHLGLISVDRYWAICDPLRYRLRVTNTTVTVFIIVIWLFSFIYNFSIVFSGITAVGLEMLILQTYCVGSCIVLFNKEWAVYPFLTFFITGAIMSSLYMKIFHVAQKHAKVMSERVTGGLKSQSSAQRERKAAKTLAIVMGVFMFCWLPYCAFTALYPFFTFLNSAEVFDVLFWFAYFNSSCNPVIYGFFYPCFQKAFKILISTYIFGIRNANTSTYE

>Teleost$zebrafish%Danio_rerio-TAAR12c#ENSDARG00000086412
MTSNETQTDNVHLCFPLLPNSCSKLHHFVVVKVAMYVCLLLMILTTVFGNLLIIISISHFKHLQSPTHLIVRSLAASDCLLGSLVMPYSMVRSVEGCWYLGDVVCKVHSSLDMTFCISSLLHLGLISVDRYWAICDPLRYRLRVTNTTVTVFTVFIWLFAFVYSFSVVFSGIAAVGLEMLILQTYCVGSCVLFFNKEWGLICPILTFFLPGAIMSFLYMKIFHVARKHAKVMSERVTGGLKSQSSAQRERKAAKTLAIVMGVFMFCWLPYFTVTILGPFFNFATPADVFDALVWFAYLNSTCNPLIYGFFYPCFQKAFHILISTYICGVRNSDTLIYE

>Teleost$zebrafish%Danio_rerio-TAAR12e#ENSDARG00000086376
MMSLNETQTENILLCYPLLSNSCPKLHRLAVVQVGLYVFLLLMILTTVFGNLLIIISISHFKHLQSPTHLIVRSLAACDCLLGLLVMPYSMVRSVEGCWYLGDVVCKVHSSLDMTFCISSLLHLGLISVDRYWAICDPLRYRLRVTNITVTVFIVFIWLFSFVYSFYVVFSGVNTVGLETFIMQVYCVGSCVLYFNKQWGLICPILVFFLPGAIMSSLYMKIFHVARKHAKVMSERVTGGLKSQSSAQRERKAAKILAIVMGVFLFCWLPFFTVNALDPFFNFFTPADIFDAVIWFAYLNSTCNPLIYGFFYPCFQKAFKILIFTYICGVRNLDTFA

>Teleost$zebrafish%Danio_rerio-TAAR12f#ENSDARG00000089074
MKPSNETQTENILLCYPLLSNSCPKLHRLAVVQVGLYVFLLLMILTTVFGNLLIIISISHFKHLQSPTHLIVRSLAACDCLLGSLVMPYSMVRSVEGCWYLGDVVCKVHSSLDMTFCISSLLHLGLISVDRYWAICDPLRYRLRVTNTTVTVFIVFIWLFSFVYSFYVVFSGVNTVGLETFIMQVYCVGNCVLYFNKQWGLICPILTFFLPGTIMSSLYMKIFHVARKHAKVMSERVTGGLKSQSSAQRERKAAKILAIVMGVFLFCWLPFFTVNALDPFFNFFTPADIFDAVIWFAYLNSTCNPLIYGLFYPCFQKAFKILISTYLCGVRNLDTFA

>Teleost$zebrafish%Danio_rerio-TAAR12g#ENSDARG00000087419
MTSNESENIQLCYPLLSNSCPKLHRLAVVQVGLYICLLLMILTTVFGNLLIIISISHFKHLQSPTHLIVRSLAACDCLLGSLVMPNSMVRSVEGCWYLGDVVCKVHSSLDMTLCISSLLHLGLISVDRYLAICDPLRYRIRVTNTTVTVFTVFIWLFSVVYSFYVKFSGITAVGLEMLILQTYCVGRCVVFFNKQWGLICPVLAFFLPGAIMSSLYMKIFHVARKQAKVISERVTGGLKSQSSAQRERKAAKTLAIVMGVFLFCWMPFFTLTALDPFFNFLSSADVFDALFWFAYLNSACNPLIYGFFYPCFQKAFKILIFTYICGVKKANTLTFE

>Teleost$zebrafish%Danio_rerio-TAAR12h#ENSDARG00000094237
MYCIYIHLSWDIWVYQTIIYKIVLVGICSIFEWLFLFAQRILCFNPALSWVDVMILNDTDIYSENVLLCYPLLPDSCPRTQRLPALKVAMYAVMVLMILTTVFGNLLVIISISHFKQLQSPTHLIVQSLAACDCLLGSLVMPYSMVRSVEGCWYLGTVVCKVHSSLDMTFSISSILHLSLIAIDRFWAISDPLRYKMRVTNTTVAGFITFTWLFSFVYSFSVVFTGVNNVGLEELILQISCFGGCVLFFNKEWGLICALFVFLIPGTIMSSLYMSIFNVVKRHAKVMSEKVSAAATAGSHFQTSSHRERKAAKTLAIVMGVFYLCWLPFFTATAVDPFLNFSTPGDVFDALVWFGYFNSTCNPLIYGFFYPRFQKAFKILISTYICGSSDSHTLTFE

>Teleost$zebrafish%Danio_rerio-TAAR12i#ENSDARG00000086268
MTSNETDVYAENMFLCFPHLPNSCPKSQRFVVVKLAMYVCLLLMILTTVFGNLLIIISISHFKHLQSPTHLIVRSLAASDCLLGSLVMPYSMVRSVEGCWYLGDVVCKVHSSLDMTFCISSLLHLGLVSIDRYWAICDPLRYRIRVTNTTVTLYTIFIWLFSFLYSFVIVFSGVNRIGLETFIMQVYCVGSCVLFFNKEWGLICPVLTFFIPGAIMSSLYMKIFHVARKHAKVMSERVTGGLKSQSSAQRERKAAKTLAIVMGVFLLCWTPIFIASIIDSFLNFVTPAGVFDALIWFGYFNSTCNPLIYGFFYSCFQKAFKILLSSLFLGFGNSSTLTFE

>Teleost$zebrafish%Danio_rerio-TAAR12j#ENSDARG00000088462
MIIFLYFGLYLNVVDCFQSFCKICVRLFFAFAKEISCFDCAYQIIMTSNDTDVHSENVLLCYPLLSDSCPRTQRLTALTVTMYAFMVLMILTTVFGNLLIIISISHFKQLQSPTHLIVRSLAASDCLLGSLVMPYSMVRSVEGCWYLGDVVCKVHSSLDMTFSISSLIHLSLVSVDRYWAICDPLRYRMRVTNNTVIVFTVFTWLFSFVYSFSVVFSGVNRIGLETFIMQVYCVGSCVLFFNKQWGLICSLLTFFLPCTIMSSLYMKIFHVARKHAKVMSERVTGGLKSQSSAQREGKAAKTLAIVMGVFYLCWLPFFTATAVDPFLNFSTPVHVFDALVWFGYFNSTCNPLIYGFFYPRFQKAFNILISTYICGSSDSHTLIPE

>Teleost$zebrafish%Danio_rerio-TAAR12m#ENSDARG00000074325
MFIYPVDKMAANETDVYAENVFLCFPLRLDSCLSAQRLTTVKVAMYILMLLIIFLTVFGNLLVVVSISYFKHLQSPTHLIVQSLAACDCLLGSLVMPYSMVRSIEGCWYLGDVICKVHSSLDMTLSISSKMHLSLISVDRYWAICDPLMYRTRVTNYSITVFIMCAWLFAFVYSFSIVFSEVNLIGLEVLVLQISCLGSCVLLFNKPSALICSILTFFLPGAIMSSLYVKIFRVASKHAKVLSERVSVLEIKSQTYAQRERKAAKIVAIVVGAFLLCWLPFFVATALDPFLDFWTPADVFDALVWFGYFNSTCNPLIYGFFYPRFQKAFKILMSTVMCGSSSSRTLAFG

>Teleost$zebrafish%Danio_rerio-TAAR13a#ENSDARG00000092734
MDLSSQEYDPSQFCFPAVNNSCLKGTHHVSTQTVVYLILASAMTVTILGNSVVIISIAHFKQLQTPTNILVMSLALADLLLGLVVMPFSMIRSVDGCWYYGETFCMLHSTFDLFLTSVSILHLVCIAVDRHQAVCYPLQYPTRITISVAWVMVMISWTLIAIYSYGLVYSKANVEGLEEYIESIYCMGHCSLLFSKLWSVLDTFITFFFPSCIMVGLYIRIFVVANKHARVITEANPNENENVFKSSRRSERKAAKTLGIVVGAFIICWLPFFINSLMDPYINFSTPVALFDAFVWLGYINSTINPIIYGFFYPWFRKTLYLIITRRIFEPNSSDINVFTV

>Teleost$zebrafish%Danio_rerio-TAAR13b#ENSDARG00000069177
MDLSSQEYDPSQFCFPAVNNSCLKGTHHVSTQTVVYLVLASAMTVTVLGNSVVIISIAHFKQLQTPTNILVMSLALADLLLGLVVMPFSMIRSVDGCWYYGETFCLLHSTFDLFLTSVSILHLVCIAVDRHQAVCYPLQYPTRITISVAWVMVMISWAVIAIFSYSLMYSKANMEGLEEYIESIYCMGHCSLLMNKLWSVLDTFITFFFPSFVMVGLYIRIFVVAKKHARVITEANPNENENLFKSSRRSERKAAKTLGIVVGAFIMCWLPFFINSTLDAYINFSTPVALFDALVWLGYVNSTINPIIYGFFYPWFRKTLSLIVSLKIFEPNSSDINVFTV

>Teleost$zebrafish%Danio_rerio-TAAR13c#ENSDARG00000069205
MDLSSQEYDPSQFCFPAVNNSCLKGTHHVSTQTVVYLILASAMTVTVLGNSVVIISIAHFKQLQTPTNILVMSLALADLLLGLVVMPFSMIRSVDGCWYYGETFCLLHTGFDLFLTSVSIFHLIFIAVDRHQAVCFPLQYPTRITIPVAWVMVMISWSMAAFYSYGVVYSKANLEGLEEYIASVYCMGGCTLYFNALWSVLDTLLTFFLPCSVMVGLYARIFVVAKKHIKSITEANQNENENVFKNPRRSERKAAKTLGIVVGAFILCWLPFFINSLVDPYINFSTPYALFDAFGWLGYTNSTLNPIIYGLFYPWFRKTLSLIVTLRIFEPNSSDINLFTV

>Teleost$zebrafish%Danio_rerio-TAAR13d#ENSDARG00000069203
MDLSSQEYDPSQFCFPAVNNSCLKGTHHVSTQTVVYLILASAMTVTILGNSVVIISIAHFKQLQTTTNILVMSLALADLLLGLVVMPFSMIRSVDGCWYYGETFCMLHSSFDLFLTSVSIFHLIFIAVDRHQAVCFPLQYPTMITIPVAWVMVMISWSMAALYSYGLVYSKANMEGLDEYIQSMYCVGGCTLYFNALWSVLDTLITFFLPCSVMIGLYARIFVVAKKHARIINEANQNEIDGTFKSSRRSEQKAAKTLGIVVGAFIMCWLPFFINSLMDPYINFSTPVALFEAFVWLGYINSTMNPIIYGFFYPWFRKTLYLIITRRIFEPNSSDINIFTL

>Teleost$zebrafish%Danio_rerio-TAAR13e#ENSDARG00000069201
MDLSAQEYDASQFCFPAVNNSCLKGTHHVSTQTVVYLVLASAMTVTILGNSVVIISIAHFKQLQTPTNILVMSLALADLLLGLVVMPFSMIRSVDGCWYYGETFCLLHSSFDMFLTSVSIFHLIFIAVDRHQAVCFPLQYPTMITIPVAWVMVIISWSMAAFYSYGLVYSKANVEGLEEYIESIYCMGGCTLLFNALWGAIDTLVAFFLPCFVMIGLYARIFMIAKKHARKLGEANQHDNENLFKSSRRSERKAAKTLGIVVGAFVICWLPFFINSMMDPYINFSTPGVLFEAFVWLGYMNSAINPIIYGLFYPWFRKTLYLIITLRMFEPNSSDINVFTV

>Teleost$zebrafish%Danio_rerio-TAAR14a#ENSDARG00000086692
MNLTALNQTDMCEDYSCPERSVSLSVYVILYVAAAAVALLTVCGNLLVIISVSHFKQLHTPANILILSLAASDLLVGVFVMPFHLSWLIESCWISGPVMCSVFNFVTFQATSASVHTVALIAVDRFLALSFPFFYSEKISLTVICTAALLNWLFSLIYNFTLLYINGNFADSMCPGQCLYIVDGVSSFIDLLIVFVMPCTLIIILYTHVFVIAKKHATAIRALQVHNSTESSKNKISDKSERKAALALGILVFVFLLCLLPYYIFSLTNFLRDDSFSNVINSVLILFYLNSSINPLMYALLYPWFKRSLKIITSFKVFNKDSSLINVISQ

>Teleost$zebrafish%Danio_rerio-TAAR14d#ENSDARG00000091705
MNLTAVNQTDMCEDYSCPERSVSLSVYVILYVAAAAVALLTVCGNLLVIISVSHFKQLHTPANILILSLAASDFLTGVFVIPLHLSLVIESCWTSGSVMCLVLKVVDFQATSVSVHTVSLIAVDRFLALSFPFFYSEKISLTVVCTATLLNWLFSFIYNFTLLYVNGNFTDVVCPAVCFAITDEISSIIDLLIVFVMPCTLIIILYTHVFVIAKKHATAIRALQVHNSTESSKNKISDKSERKAAMLLGILVFVFLLCLLPYYITALAIPYNSENTLQIRDVAGIFFFLNSTINPIIYALFYSWFQKSIKLIFTFKVFHKDSSLMNVM

>Teleost$zebrafish%Danio_rerio-TAAR14e#ENSDARG00000090372
MNLTAVNQTDMCEDFSCPERSVSLSVYVILYVAAAAVALLTVCGNLLVIISVSHFKQLQTPANILILSLAASDLLVGVFVIPLHLSWVIESCWTSGSVMCAVLKVVNFQATSVSVHTVALIAVDRFLALGFPFFYSEKISLTVNCIATLVNWLFSLLYNFTLLYINGNFTDVVCPGVCIAIIDGISSIVDLLIVFLMPCILIIILYTHVFVIAKKHATAIRALQVHNSTESSKNKISDKSERKAAMLLGILVFVFLLCLLPYYITSLVIPYISENLFHIRDVTVMMFFLNSTINPIIYALFYPWFQKSLKLIFTFKVFNKDSSLMNVM

>Teleost$zebrafish%Danio_rerio-TAAR14f#ENSDARG00000088859
MNLTAVNQTDMCEDYSCPERSVSLSVYVILYVAAAAVALLTVCGNLLVIISVSHFKQLHTPANILILSLAASDLLVGVFVIPLHLSWVIESCWISGPVVCLVFKLVNYQATSVSVHTVALIAVDRFLALSFPFFYSEKISLTVVCTAALLNWLFSLIYNFTLFYVNENFTVVVCPGVCFHHLDGISSLIDLLIVFVMPCTLIIILYTHVFVIAKKHATAIRALQVHNSTESSKNKISDKSERKAAMLLGILVFVFLLCLLPYYITFLVIPYGSIIYMYVINVAVIFFFLNSTINPIIYALFYSWFKKSLKLIFTFKVFHKDSSLMNVM

>Teleost$zebrafish%Danio_rerio-TAAR14g#ENSDARG00000090812
MNLTAVNQTDMCEDYSCPERSVSLSVYVILYVAAAAVALLTVCGNLLVMISVSHFKQLHTPANILILSLAASDLLVGVFVIPLHLSLLIESCWISGPVMCSIFKFVNFQPTSVSVHTVALIAVDRFLALSFPFFYSEKISLNVVCTAALLNWLFSLIYNFTLFYINGNFTDSVCPGECVYNIDGTSSIIDLLIVFVMPCTLIIILYTHVFVIAKKHATAIRALQVHNSTESSKNKISDKSERKAAMLLGILVFKALPVFLLCLLPYYITFLVIPYGSVINFVRDVAVIFFFLNSTINPIIYALFYSWFKKSLKLIFTFKVFHKDSSLMNVM

>Teleost$zebrafish%Danio_rerio-TAAR14h#ENSDARG00000090464
MNLTAVNQTDMCEDYSCPERSVSLSVYVILYVAAAAVALLTVCGNLLVIISVSHFKQLHTPANILILSLAASDLLVGVFVIPLYLSWIIESCWTSGLLMCSIFKFVNFQATSVSVHTVSLIAVDRFLALSFPFFYSEKISLNVNCIAALLNWLFSLIYNVTLLYVNGNFTDVVCPGVCVSVVGVVSSIVDLLLVFVMPCILIIILYTHVFVIAKKHATAIRALQVHNSTESSKNKISDKSERKAAMLLGILVFVFLLCLLPYYITSIVVSYSTVDLFHVRDVAVIFFLLNSTTNPIIYALFYPWFQKSLKLIFTFKVFQRDSSLMNVQSH

>Teleost$zebrafish%Danio_rerio-TAAR14i#ENSDARG00000069211
MNLTAVNQTDMCEDYSCPERSVSLSVYVILYVAAAAVALLTVCGNLLVIISVSHFKQLHTPANILILSLAASDLLVGVFVMPFQLTLLIESCWIAGPVMCAVLKFVNFQATSVSVHTVALIAVDRFLALSFPFFYSEKISPTVICIAALLNWLFSLFYNFRLLYVNGNFTDIVCPGVCVYVVDEISSFVDLLIVFVMPCTLIIILYTHVFVIAKKHATAIRAVQVHNSTESSKNKISDKSERKAAMLLGILVFVFLLCLLPYYTFLVISYSIVDFIFFRDVGVIIFFLNSTINPIIYALFYPWFKKSLRIIFTFKVFQRDSSLMNVQSY

>Teleost$zebrafish%Danio_rerio-TAAR14j#ENSDARG00000075828
MSTFTEEIFICPRETLLCLDVSLKYFTMNLSAVNQTDMCEDYSCPERSVSLSVYVILYVAAAAVALLTVCGNLLVIISVSHFKQLHTPANILILSLAASDLLVGVFVMPLLFTLLIESCWIAGPVMCAVLKFVNFQATSVSVHTVSLIAVDRFLALSFPFFYSEKISLTVICIAALSNWLFSLFYNFTVLYINRHFTGFMCPGVCFFVIDEVSSLIDLLIVFVMPCTLIIILYTHVFVIAKKHATAIRALQVHNSTESSKNKISDKSERKAAMLLGILVFVFLLCLLPYYITSLVISYTTVDLLHVRDVAVIFFFVNSTINPIIYALFYPWFQKCLKLIFTLKVFERDSSLMNVQCY

>Teleost$zebrafish%Danio_rerio-TAAR14l#ENSDARG00000069213
MRKGTGKTILLGCLLYKCFTMNLTALNQTDMCEDFSCPERSVSLSVYVILYVAAAAVALLTVCGNLLVIISVSHFKQLHTPANILILSLAASDFLTGVFVMPFHLSWLIESCWISGPVMCSVFNFVSFQATSVSVHTVALIAVDRFLALSFPFLYSDKISPTVICITTLFNWLFSFLYNFTLLYINGNFVDSVCLGVCVYNIDGISSIIDLLIVFLMPCTLIIILYTHVFVIAKKHATAIRALQVHNSTESSKNKISDKSERKAAMLLGILVFVFLLCLLPYYITSLVIPYSTANLYHVRSVATIFFFLNSTINPIIYALFYPWFQKSLKLIFTLKAFNKDSSLMNVM

>Teleost$zebrafish%Danio_rerio-TAAR15b#ENSDARG00000069206
MEFQEHHCFSHWNTSCSLDFHLSYVNVFLFLYISAISVLTVCGNLLVIVSITVFKQLHTPTNLLILSLAISDLLVGICLMPVESIRSINSCFYMGKSHCHIFHSIMSIVGSASLMNIMLVAIDRYFAVCNPLLYMSKMTIRKALICVCLGWTVSICYNLVPVNLGNSDPTGAVVVCLRECAVAVSNSWGPADLIVSFIAPCIMMLILYTRILTVALKQAKAISNMTKKNGSQPSRKSEVKATKTLSTIIFVYFICWIPWYVIMLNMEQFNKLPVSISAFLCLFYTNSCINPFIYAISYPWFKRSVKLVVSLRILQTATNQLNLFAEDC

>Teleost$zebrafish%Danio_rerio-TAAR16a#ENSDARG00000054237
MKDKNLEIQFCFPNNNLSCFKEIKPQTDYVVLYIFIFLASVVTVFLNLLVIISISHFRQLHTPTNLLILSLAVADLIVGLIVIPFMGIRFIDSCWYYGETFCSVFLFITFAVVSGSLGNLVLISLDRYIAVSDPLRYTVKITTDRIVICIVVNWLCSSIYSFIFLYNSVFYPETQNGCYGDCRVSFKFEHFVTDLLVTFVAPSCVIMSIYVKIFCVAKHQAKVVNSVTGVSKSQRKAGKTLGIVVMVFFMCWIPYYIVILIEGNELTESVEFNVTCWIVYMNSCMNPLIYSLFYKWFRISAKHILTLNILKLSSEYFNLFPEDK

>Teleost$zebrafish%Danio_rerio-TAAR16b#ENSDARG00000094626
MSGKSIMEDNTQEIQYCFPDNNFSCVKEIMPKVEYVILYIFISLLAVFAVFLNLLVIISISHFRQLHTPTNMIVLSLAVADLIVGLIVIPLMGIRYIESCWYFGEAFCFLFLFVIFMVVTASLGNLVFVSLDRYIAVSDPLRYTVRVTTDRIVICIVINWLCCGVYSFIILYNTMFYSKTLDRCYGHCTIFFKFEHFVTDLLVTFVAPSCVIMSIYVKIFCVAKHQAKVVNSVTGVSKSQRKAGKTLGIVVIVFFMCWIPYYIVTLIEGNELTESVELNVTCWILYMNSCMNPLIYSLFYKWFRISAKHILTLNILKPSSEYFNLFPEDK

>Teleost$zebrafish%Danio_rerio-TAAR16f#ENSDARG00000092171
MSNWGGTNTNNETIQYCFPNNNLSCTRNVKPGAEYIFVYIFISTVSVLTVFLNLLVIISIAHFHQLHTPTNVLIFSLAMSDLIVGLILMPVLGLKLIEPCWYFGEIFCSIFPFILYVVTTASLGNLIIISVDRYIAVNDPLRYTTRVDTNRAVYSIVVNWVFSSIYSLLIMYEAILYPEKNHTCIGECIFFIKLEYIITDALVCFVTPCCLIIYLYLKICFIAKHQAEHINALTDRKVKSEKKAAKSLGVVVMIYLLCWIPYYIAALTLGQDTNDSLVINIMYWILCMNSLMNPLIYAMYYKWFRISTKYILTLKILEPSSQYFNLFMEEK

>Teleost$zebrafish%Danio_rerio-TAAR16g#ENSDARG00000093837
MSNWGGTNADNETIQYCFPNNNLSCTRNVKPGAEFIFVYIFISTVSVLTVFLNLLVIISIAHFHQLHSPTNVLIFSLAMADLIVGLILMPVHGLKLIEPCWYFGEIFCSIFPFIFYVVVTASLGNLIIISVDRYIAVNDPLRYTTRVDTNRAVFSIVVNWVFSSIYSFLILYESVLYPEKNHTCIGECILFIKLEYIITDVLVTLVTPCCLIIYLYLKIFFLAKHQAEHINALTDKKVKSEKKAAKSLGVVVMIYLLCWIPYYIAALTLGQDTGDSLVINIMYWILCMNSLMNPLIYAMFYRWFRISTKYILTLKIFEPSSQYLNLFIEEK

>Teleost$zebrafish%Danio_rerio-TAAR17a#ENSDARG00000093785
MKGQKGEQNKLLTGAESLMAYETEETQYCYPAFNSSCVKGKRSNYESNILYVFFSLLSAWTVFLNLLVIFSISHFKKLHTPTNMIILSLSVADLLVGLIVMPIEATELIETCWYFGDTLCNLFLILMGLLTSTSLCSLVLIAVDRYVAVCHPLMYPQTITMNRTLIIVCFSWFFSSAYNIILSITHTSDGCYGECNVQLTFEWKATDLVLSFLLPCTVIITLHLRIFYVVHQQVKVINSQMKSEKCVMEGSVKRKSESKAALILGIIVAIHLICFITYYILTLTDSMAIPPTVLSCLICFLYINSSLDPLLYALFYTWFRKSIKHILTLKIFQPESSQVNILTNH

>Teleost$zebrafish%Danio_rerio-TAAR18a#ENSDARG00000054254
MKGQKGEQNKLLTGGDSLMAYETEDQETQYCFPDINSSCVKENRSKHEYNIMYVFFSLLSAWTVFLNLLVIISISHFKKLHTPTNMIILSLAVNDLLLGLIVMPVDAVKLIETCWYFGDILCDLYMIIMGLLLSASLSNLILIAVDRYVAICHPLLYPQKITMTRTLISIFVCWFVCLTNNIAFLVSSRHFDILQKTNMCHGQCTLIVSFSWTFTDLFLSFLVPCTLIITLYLRIFYVAYQQVKVINAIIKGGKCAVEGSVKRKSERKAALTLGIVVTVYLLCYIPYYILSVIGTTVISSTMKILIWSLYINSCLNPLIYALFYRWFKISVKCVLTLKILEPASSLLDIFKDNS

>Teleost$zebrafish%Danio_rerio-TAAR18b#ENSDARG00000094997
MKGQKGEQNKHLTGGDSLMAYETEDQETQYCFPEINSSCVKGKRSKHEYNIMYVFFSLLSAWTVFLNLLVIISISHFKKLHTPTNMIILSLAVADLLVGLVVMPVEAIKLTETCWYFGDTLCDLFMIIMGLTVSASICNLVIIAVDRYVAVCHPLIYPQKITTTKTLISISLCWFCSLTYNAGYLISGRYFEINQSPGTCYGKCFLVISFSWVFTDLLFSFLLPCTLIITLYLRIFYVAHQQVKIINSMMKGGNLEASVKRKSESKAALTLGIIVTVYLLCYIPFYILYMLSVTGTTIISSTTMTFLIWTLYINSSVNPLVYALFYSWFKISVKHILTCKIFSPVLKQKL

>Teleost$zebrafish%Danio_rerio-TAAR18c#ENSDARG00000091796
MKGQKGEKNKLLTGGDSLMAYETEDQETQYCFPNINSSCVKERRSKHEYNIMYVFFSLLSAWTVFLNLLVIISISHFKKLHTPTNMIILSLAVADLLVGLVVMPVEAIKLTETCWYFGDTLCDLFMIIMGLTVSASLCNLVIIAVDRYVAVCHPLIYPQKITSTKILISISLCWFCSLTYNAGYFISGRYFKINQSPGTCYGKCFLVISFSWVFTDLLFSFLLPCTLIITLYLRIFYVVHQQVKIINSMMKGGNLEASVKRKSESKAALTLGIIVTVYLLCYIPFYILCMLSVTGTTIISSTTMTFLVWTLYINSSVNPLVYGLFYSWFKISVKHILTCKIFSPLLKQKL

>Teleost$zebrafish%Danio_rerio-TAAR18d#ENSDARG00000054252
MKGQKEEQNKLLTGEDSLMAYETEDQETQYCFPDINSSCVKEQRSIQEYIIMYVFFSLLSAWTVFLNLLVIISISHFKKLHTPTNMIILSLAMADLFTGLTVMPVEAIKLIETCWYFGEKFCDIFMIIVGLFGSTSFSNIVLISVDRYLAVCHPLIYPHKFTRSKALISICVCWLFALIYNLGFLLTGKYFQSSERTDMCYGKCNLVIISSSWAFTDLFVSFLLPCTLILILYLRIFYVAQQQVKVINSLMKGGKCVKEGLVKRKSENKAAFTLGIVVTVYLLCFIPYYILSVTGVCSATMTYLLWTLYVNCGLNPLIYALFYRWFKISVKHILTLKILQPASSLLDIFTDK

>Teleost$zebrafish%Danio_rerio-TAAR18e#ENSDARG00000094806
MAFETEDQETQYCFPDINSSCVKGKRSRHEYNIMYVFFSLLSAWTVFLNLLVIISISHFKKLHTPTNMIILSLAVNDLLIGLIIMPLEAIKLIETCWYFGETFCGLFMIIMGLLGSTSLSNLVLIAVDRYVAVCHPLLYPQKITMSKTLVTICLCWLFSSAYCSVFVVSNKYFDSSNRTDVCYGMCTLNLSFTYIIVDLIYSFLLPCVVMITVYLRIFYVAIKQVKVINFLMKGRRESSVKRKSEHKAALTLGIVVTVYLLCFIPYYLLSVMGVSSGTLTYLLWTLYANCVVNPLIYALFYRWFKKSVKHILTFKILEPASSLLDIFTDK

>Teleost$zebrafish%Danio_rerio-TAAR18f#ENSDARG00000092030
MAYETEDQETQYCFPDINSSCVKGKRSRYEYNIMYMFFSLLSAWAVFLNLLVIISISHFKKLHTPTNMIILSLAVNDLLVGLIVMPVEAVKLIETCWYFGETLCGLFMIIMGLIGTTSLSNLVLIAVDRYVAVCHPLIYPQKITMTKTLLSICLCWLFSSTYSTVFVVNNKYFEISNRTDVCYGMCTLNLSFTYIIVDLIYSFLLPCVVMITVYLRIFYVAFKQVKVINSLLKGSRESSVKRKSEHKAALTLGIVVTVYLICFIPYSLSSVMGVSSGTLTYLLWTVYVNCVVNPLIYALFYCWFKISVKHILTLKILEPASSLLDIFTDK

>Teleost$zebrafish%Danio_rerio-TAAR18g#ENSDARG00000094375
MNGQKGEQNKLLTGGDSLMAYETEDQETQYCFPNINSSCVKERRSSHGYIIYLFVSLLSAWTVFLNLLVIISISHFKKLHTPTNMIILSLAVNDLLIGLAMPIEAFRLVDTCWYFGELFCGLFLIVMALLSSASLSNLVLIAVDRYVAVCHSLLYPQKITMTNVFVSICLCWSFSLTYCTVFVVNNTYLDTSSRKRVCYGECILHFSFTYVIIDEIYSFLLPCVVMITVYLRIFCVAIKQVKVINSLMKGGKCVKEGSVKRKSEHKAALTLGIVVTVYLLCYIPYYLISLTGVYSKTITYLLWTLYVNSGLNPLIYALFYRWFKTSVKHILTLKILQPASSLLDIFTG

>Teleost$zebrafish%Danio_rerio-TAAR18h#ENSDARG00000095570
MKEQKREQNKLLTGGDSLMAFETEDQETQYCFPNINSSCVKEKRSRHEYNIIYLFLSLLSAWTVFLNLLVIISISHFKKLHTPTNMIILSLAVVDLLTGLIGIPVEGIKQIETCWYFGDTFCGLYVITVRLLLSASLSNIVLIAVDRYVAVCHPLLYPQKITTTKTLISICVCWFCSSVYSIVYVINNGFFNISQKSMCYGQCTVMFSPGWKTADLICSFLIPCTLILTVYLRIFYIVHWQVKVINSLMKGGKRVTEGSVRRKSESKAALTLGIIVTVYLFCWIPFYICSLTKMTAITTTTMTFLTWTMFVSCGINPLVYALFYKWFKISVKCIITLRILQPASSLMDIFN

>Teleost$zebrafish%Danio_rerio-TAAR18i#ENSDARG00000092953
MKGQKGEQNKLLTGGDSLMAYETEDQETQYCFPNINSSCVKGKRSKHEYNIFYIFVLLMSAWTVFLNLLVIISISHFKKLHTPTNLLILSLAVADLFVGLVVIPTEGIKQIETCWYFGDTFCGLFVIIVRLLLSASLSNLVLIAVDRYIAVCYSLQYPQRITKTKTVISICLCWFSCSVYNIWYVIGNGYFSMSDKTLCYGQCMVVITPTWRFIDLIFSFLFPCTVIITAYVRIFYVVHKQVKVINSQIKGVKCVMEVSIKRKSESKAALTLGIIVTAYLLCWIPFYICSLTKITTITSTTMTLLVWTFHLNSGLNPIVYALFYRWFKISVKHIVTLRIFQPASSLMDIFTDSHS

>Teleost$zebrafish%Danio_rerio-TAAR18k#ENSDARG00000095748
MKGQKGDQNKLLTGGDSLMAYETEDTQYCFPDINSSCVKGQRTRLEYNIMYVFVSLLSAWTVFLNLLVIISISHFKKLHTPTNLLILSLAVADLLVGLVVIPIEGIKQIETCWYFGDTYCGLYVMTVRLLLSTSLINLVLIAVDRYMAVCHSLLYPQTITTTKTLISIFLCWFCCSVYIISSVISNGYFDMSNKTLCFGQCIVLITPAWRFIDLICSFLFPCTVIITAYLRIFYVVHKQVKVINSQINGVKCVMEVSVKRKSESKAAQTLGIIVTAYLLCWIPFYICSLTKTTAISATTMTFLTWTFYINSGLNPIVYALFYSWFKISVKHIVTFRIFQPASSLMNILTEGHS

>Teleost$zebrafish%Danio_rerio-TAAR19a#ENSDARG00000090383
MKGQKGEQNKLLTGGDLLMAYETEDQETQYCFPDINSSCVKGRHSSHGYIIIYLFVSLLSVWTVFLNLLVIISISHFKKLHTPTNMIILSLAVNDLIIGLFVIPIQAIKLIETCWYFGDTFCGLYLFLIFELLSASLSNLVLIAVDRYVAVCHPLLYPQKITITKTLMSICLSWVCYSAYNTALIINNRYSETSHRTDECYGRCFIVMSFSWLVADLVMSFIFPCLIMITLYLMIFYVVHQQVKVMNSLMKGGKCVTEGSVKRKSESKAALTLGIIVTIYLLCYIPYYICSLVVNSSTAIHVMSWTVYVNSGMNPLVYALFYPWFKKTAKIIFTLKIFQPASSLINIFTELDM

>Teleost$zebrafish%Danio_rerio-TAAR19b#ENSDARG00000095620
MAYETEDQETQYCFPDINSSCVKEQHSTNGYIIYLFVSFLSAWTVFLNLLVIISISHFKKLHTPTNMIVLSLAVADLLIGLIVMPVEAVKLIETCWYFGDTFCGFTLILIGVIPSASLGNLVLIAVDRYAAVCHPLLYPQKITMANMLMSICLSWVYYSTYITTLVIYNRYFDTSHRTDECYGQCLVMMSFSWILTDLFVCFVFPCVLIITLYLRIFYVVHQQVKVINSLMKGGKCVTEGSVKRKSESKAALTLGIIVSVYLLCWIPYYICTLTVNSSTVLSVLTWVLYANSGLNPLVYALFYPWFKKTVKHILTMTICQLASSLVNIFTEHEL

>Teleost$zebrafish%Danio_rerio-TAAR19c#ENSDARG00000092414
MKGQKGEQNKLLTGGDSLMAYETEHQETQYCFPDINSSCVKEKHFSHGYNILYIFVSLLSVWTVILNLLVIISISHFKKLHTPTNMIILSLAVTDLLIGLIVMPVEAVKLIDKCWYFGDTFCGLTLILIWVIPSASLSNLVLIAVDRYMAVCHPLLYPQKITMANTLMSICLSWVYYSAYNTALLFDNGYFDTSHRTDVCYGDCSVMMSFSWRVTDLFMCFIFPCVMIITLYLRIFYAVHQQVKVINSLMKGGKCVLKGSVKRKSESKAALTLGIIVTVYLLCWIPYYICTLTVNSSTVISVLTWIVYANSGLNPLVYALFYPWFKKTVKLILTLKIFHLASSLVNIFTHHEL

>Teleost$zebrafish%Danio_rerio-TAAR19d#ENSDARG00000094718
MKEQKGEQNKLLTGGDSLMAYETEHQETQYCFPDINSSCVKEQRSTHGYIIICVFVSLLSVWTVFLNLLVIISISHFKKLHTSTNMIILSLAVNDLLIGLIVMPVEAVRLIDKCWYFGETVCGFILILIWVIPSASLSNLVLIAVDRYVAVCHPLLYPQKITMTNTLMSIGLSWLCYSAYISALIIYNRYFDNSHRTDVCYGQCLIMMSFSWIVTDLFMCFIFPCLIMITLYLRIFYVVHQQVKIINSLMKRGKCVTEGSVKRKSESKAALTLGIIVLVYLLCWIPYYICTLTVNYSTAVSILTWIVYANSGMNPLVYALFYPWFKKTTKLILTLKIFQLASSLINIFTEHEL

>Teleost$zebrafish%Danio_rerio-TAAR19e#ENSDARG00000092991
MKGQKGEQNKLLTGGDSLMAYETEDQETQYCFPNINTSCVKENRSKHEYNVLYVFFSLLSAWTVFLNLLVIISISHFKKLHTPTNMIILSLAVNDLLIGLFVMPVEAVRLIDKCWYFGDTFCGFTLILIGVIPSASLSNLVLIAVDRYAAVCYPLLYPQKISMTNTLMSICLSWVYYFAYITALVIYNRYLDTSHRTDECYGECTIMMSFSWIITDLFMCFIFPCTIMITLYLRIFYVVHQQVKVMNSLMKGGKCVTEGLVKRKSESKAALTLGIIVSVYLLCWIPYYICSLTVISSTAINVLIWAVFANSGVNPLVYALFYPWFKKTAKLILTLKIFQPASSLINIFTELEL

>Teleost$zebrafish%Danio_rerio-TAAR19f#ENSDARG00000093266
MKGQKGEQNKLLTGGDSLMAYETEDQETQYCFPDINTSCVKEKHSKHEYNILYVFFSLLSAWTVFLNLLVIISISHFKKLHTPNVADLFIGLFVMPVKAIRLFYKCWYFRETFCGFTLILIGVFPSASLSNLVLIAVDRFVAVCHPLLYPQKITITNMLISICLSWLYYCAYITALVINNRYFDTSHRTELCYGECSIMMSFSWMLTNLFMSLILPCVIIITLYLRIFYVVHRQVKVINSLMKRGKCVMKSSVKRKSESKAALTLGIIVFVYLLCWIPYYICALSVNSSTAINVLSWAVFTNSGLNPLIYALFYPWFKKTAKLILTLKIFKPASSLINIFTELEL

>Teleost$zebrafish%Danio_rerio-TAAR19g#ENSDARG00000094261
MAYETEDQETQYCFPDINSSCVKKQRSSHEYNFMYLFFPLLSAWTVFLNLLVIISISHFKKLHTPTNMIILSLSVADLLIGLVMPIEAIRLIETCWYFGDTFCGFNLIIIGAILSASVSNLVLIAVDRYVAVCYPLLYPQKITISNMLISICLSWVYYSAYNTVLIINNGYFDTSYRTDMCYGQCSAMMSFTWILTDLFVCFTFPCVIIITLYLRIFYVVHQQVKVINSLMKGGKCVTDGSVKRKSESKAALTLGIIVSVYMLCWIPYYICALSVNSSTVLSVLTWVVYANSGLNPLVYALFYPWFKKTVKVILTLKIFEPASSLVNIFIENEL

>Teleost$zebrafish%Danio_rerio-TAAR19h#ENSDARG00000094170
MKEQKGEQNKLLTGGDSLMDYETEDQETQYCFPDINSSCVKYQRSSHEYNIMYVFFYFLSAWTVFLNLLVIISISHFKKLHTPTNMIILSLAVNDLLVGLIVMPIQAIRLIETCWYFGDTFCGISLILSGVIISASLTNLVLIAVDRYVAVCHPLLYPQKITITNMLLIICLSWIYYSGYNTVLIIYNGYFETSERTDACDGDCLVMIRFSWIVTDLFISFIFPCVIIITLYLRIFYVVHQQVKVINSLMKGGKCVTEGSVKRKSESKAALTLGIIVSVYLLSWIPYCICSVTVNSSTLITILSWTVYTNSGLNPLVYAIFYPWFKKTVKVILTLKIFDPASSLVNIFMEHDL

>Teleost$zebrafish%Danio_rerio-TAAR19i#ENSDARG00000094649
MKEQKGEQNKPLTGEYSLMDYETEDQETQYCFPDINSSCVKEQRSIHEYNIMYVFFSLLSAWTVFLNLLVIISISHFKKLHTPTNMIILSLSLNDLLVGLIVMPIQAIRLIETCWYFGHTFCGISLILIGVIISASLSNLVLIAVDRYVAVCHPLLYPQKITISNMLMSICLSWVYYSVYNTALIIYNGYFETSERTDVCYGDCLVMISFSWIVTDLFISFFSPCVIMITLYVRIFYVVHQQVKVINSLINGGRCVMESSVKRKSESKAALTLGIIVSVYLLSWIPYCICSVTVNSSTAITVLSWTVYANSGLNPLVYAIFYPWFKKTVKNILTLKIFEPASSLVNIFMEHDL

>Teleost$zebrafish%Danio_rerio-TAAR19j#ENSDARG00000092188
MKGQKGEQNKLLTEGDSLMAYETEDQETQYCFPNNNSSCIKEQRSTHEYNIMYVFFLLLSAWTVFLNLLVIISISHFKKLHTPTNMIILSLAVADLFVGLIVIPIEAIKQIEKCWYFGDTFCGLNVILTAVLLSASLSNLVLIAVERYVAVCHPLLYPQKITITNILLSICLSWVYYSAYNTVLVVNNGYFGTLHRNKVCYGECLVIISFSWMLTDLFMSFIFTCIIMITLYLRIFYVVHQQVKVINSLMKGGKCVTEGSVKRKSESKAALTLGIIVLVYLLCYIPYCICSVTVNSSTTINVLMWILYANSGLNPLVYAIFYPWFKKTVKHILTLKIFEPASSLINVFIEDEL

>Teleost$zebrafish%Danio_rerio-TAAR20s#ENSDARG00000094490
MAYETEDQENQYCFPDINSSCLKEKRSSHGYNIIYLCVSLQSAWTVFLNLLVIISISHFKKLHTPTNMIILSLAVADLLLGVVMPVEAIRLIEMCWYFGDIFCGLYLLFISFLISASLSNLILIAVDRYMAVCHPLQYPQKITISKTLMSICLSWVYSTVYNSTLVISNGHFDTSPRTDVCYGQCSFDMSFSWIAVDMFMSLIFPCMLIITLYLRIFYVVHKQVMVINSLMKGGKCVVRGSVKRKSESKAALILGIIVSVYLLCYIPYCICSLTVKSSTAIHSLIWAVYSNSGLNPLIYALFYPWFKKTAKLILTLKIFQPASSLVNIFTQHQL

>Teleost$zebrafish%Danio_rerio-TAAR19u#ENSDARG00000074516
MAYETEHQETQYCFPNFNSSCIKGKRSRHEYIIMYVFFSLLSAWTVFLNLLVIISISHFKKLHTPTNMIILSLAVNDLLIGLIVMPIQAIRLIETCWYFGETFCGFYLILIGLIFSASLSNLVLIAVDRYVAVCHPLLYPQKITITNMLKSICLNWLYYSAYNTSFVVNNGSFDSSHRTEVCYGKCSVMMSFSWIITDLFMSFIFPCLIMITLYSRIFYVVHQQVKVINSLMKGGKRVTESSVKRKSESKAALTLGIIVTIYLLFYIPYYICILFVNSSTTITVLAWAVCANSGVNPLIYALYYSSFKKTVKHIFTLKIFQPASFLLCIFK

>Teleost$zebrafish%Danio_rerio-TAAR19m#ENSDARG00000092656
MKGQKGEQNKLLTGGDSLMAYETEDQETQYCFPNINSSCVKEKRSIREYIIMYLFSSLLSVWIVFLNLLVIISISHFKKLHTPTNMIILSLAVADLLIGLIVMPLQAIKQIETCWYFGESFCGINLILIGLIFSASFSNLVLIAVDRYVAVCHPLLYPRKITTAKMLMSILLSWLYYSGYNTGLVINNGYADTSYRTDMCYGECTIIMSFGWILTDMFMFFIFPCLIMITFYVRIFYVVHQQVKVMNSLMKGGKCVTEGSVKRKSESKAALTLGIIVTVYLLCYIPYYICTLSVNSVTAINVLGWIVYANSGVNPLVYALFYPWFKKTAKIILTLKIFEPASSLINIFK

>Teleost$zebrafish%Danio_rerio-TAAR19n#ENSDARG00000090227
MKGQKGEQNKLLTGGDSVMAYETEDQKTQYCFPNINSSCVKEKRSIREYIIMYLFSSLLSVWIVFLNLLVIISISHFKMLHTPTNMLILSLAVADLLIGLILMPLQAIKQIETCWYFGETFCGIHLIIIGLIFSATFSNLVLIAVDRYVAVCHPLLYPRKITTAKMLMSILLCWLYYSAYNTGLVINNGYADTSYRTDMCYGKCTVIMSFSWLVTDLFMSFIFTCIIMITLYLRIFYVVHQQVKVINSLMKGGKCVTEGSVKRKSESKAALTLGIIVLVYLLCYIPYCICSVTVNSSTTINVLMWILYANSGLNPLVYAIFYPWFKKTVKHILTLKIFEPASSLINVFIEDEL

>Teleost$zebrafish%Danio_rerio-TAAR19l#ENSDARG00000094682
MKGRKGEQNKLLTGGDSLMAYETEDQETQYCFPDINSSCVKRQRSSHEYNVMYVLFSLLSAWTVFLNLLVIISISHFKKLHTPTNMIILSLAVTDMFVGLIVMPVKAIKLIERCWYFGDTFCGLFIIIIGVIFSASLTNLVLIAVDRYVAVCHPLLYPQKITMAKMLMSICLSWLYYSAYNTALIINNGYFDTSNRTDVCYGECPVMVSFSWIQTDLFMSFIFPCIIMITLYSRIFFAVHQQVKVINSLMKRDKCVTEGSVMRKSESKAALTLGIIVSVYLLCYIPYYICSLVVNSSTALNVLTWTVYANSGLNPLVYALFYPWFKKTAKLILTLKIFQPASSLINIFTENEL

>Teleost$zebrafish%Danio_rerio-TAAR19o#ENSDARG00000095683
MKGQKGEQNKLLTGGDSLMAYETEHQETQYCFPNINSSCVKEKRSIQEYIIMYVFFSLLSAWTVFLNLLVIISISHFKKLHTPTNMIILSLAVADLLIGLIVMPIQAIRLIETCWYFGDTFCGLSLIIISVIFSATLSCLVLIAVDRYVAVCHPLLYPQKITMAKMLMSICLCWLYYSAYNTALVIDNGYFDTSYRTDMCYGECSVMLSFSWILTDMFMSFIFPCLIMITLYLRIFYVVHQQVKVINSLMKGGKCVMEGSVKRKSESKAALTLGIIVLVYLLCWIPYYICSLTVNSFTTITVLSWTVYANSGLNPLVYALFYPWFKKTTKLILTQKIFQPASSLINIFTQHELLLN

>Teleost$zebrafish%Danio_rerio-TAAR19p#ENSDARG00000076345
MKGQKGEQNKLLTGGDSLMAYETEHQDTQYCFPNINSSCVKGKRSIQEYNIMYVLFSLLSAWTVFLNLLVIISISHFKKLHTPTNMIILSLAVTDLLIGLIVMPIQAIRLIETCWYFGDTLCGINLIIIGVIFSASFSNLVLIAVDRYVAVCHPLLYPQKITMAKMLMCICLSWVYYSAYNTGLVINNGYFDTSHRTDVCYGDCSVIMSFSWLVTDLCLSFIFPCVIMITLYLRIFYVVHQQVKVINSLMKGGKCVTKGSVKRKSESKAALTLGIIVLVYLLCYIPYYICTLSVNSSTTITVLEWTVYTNSGLNPLVYALFYHWFKKTVKLILTLKIFHPESSLINVFTVHEL

>Teleost$zebrafish%Danio_rerio-TAAR19q#ENSDARG00000068528
MKGQKGEQNKLLTGVDSLMAYETEDQETQYCFPDINSSCVKGKRSIQEYIIMYVFFSLLSVWTVFLNLLVIISISHFKKLHTPTNMIILSLAVADLLIGLIVMPIKAIRQVETCWYFGDTFCGLNSILIGAIFSATLSNLVLIAVDRYVAVCHPLLYPQKITMAKMLMFICLCWIYYSAYNTAVVMNNRYFDTSNRTDMCYGDCSVIMSFGWILTDLFMSFILPCLIMISLYLRIFYVVHQQVKVINSLMKGGKCVTEGSVKRKSESKAALTLGIIVLVYLLCYIPYYICALSVNSSTTITVLEWTVYTNSGLNPLVYALFYHWFKKTAKLILTLKIFHPESSLINVFTENEL

>Teleost$zebrafish%Danio_rerio-TAAR19y#ENSDARG00000092371
MRGQKGEQNKLLTGGDSLMAYETEDQETQYCFPNINSSCVKGRRYRHEYIIMYVFFSLLSAWTVFLNLLVIISISHFKKLHTPTNMIILFLAVNDLLIGLIVLPVEAIRLIERCWYFGETFCFLYLILIVLIFSASLSYLVLIAVDRYVAVCHPLLYPQKITITNMLKSICLSWVCYSAYNIAFVINNRNLNSSQKTDVCYGQCLIMMSFSWTVIDLSICFIFPCLIMITLYLRIFYVVHQQVKVINSLMKGGKCETEGSVKRKSESKAALTLGIIVSVYLLCYIPYYICTLLVSSSTTINVLMWNVHANSGLNPLVYAIFYPWFKKTAKLILTLKIFQPASSLINIFTENEL

>Teleost$zebrafish%Danio_rerio-TAAR19t#ENSDARG00000095096
MSDADTVYIKGQKGEQNKLLTGGDSLMAYETEDQETQYCFPDINSSCVKEKRSIQEYNIMYVFFSLLSAWTVFLNLLVIISISHFKKLHTPTNMIILSLAVNDLLIGLILMPVEAIRLIETCWYFGETFCVLYLILIGLIFSATLSCLVLIAVDRYVAVCHPLLYPQKITITNMLMSICLSWVCYSAYNTAFAFNNGYLNSSHRRDVCYGQCFIMMTFSWTVTDLSMCFIFPCVIMITLYSRIFYVVHQQVKVINSLMKGGKCETEGSVKRKSESKAALTLGIIVSVYLLCYIPYYICTLLVSSSTTITVLMWTVHANSGLNPLVYAIFYPWFKKTAKLILTLKIFQPASSLINIFTENEL

>Teleost$zebrafish%Danio_rerio-TAAR19v#ENSDARG00000078171
MKGQKREQNKLLTGGDSLMAYETEDQETQYCFPDINSSCVKGKRSRHEYIIMYVFFSLLSAWTVFLNLLVIISISHFKKLHTPTNMIILSLAVNDLLIGLFVIPIQAIKLTETCWYFGDIFCVLYLILIGLIFSASLSNLVLIAVDRYVAVCHPLLYPQKITITNMLKSICLSWVCYSAYNTAFVVNNGYFDSSHRTDMCNGRCSVMVSFSWTVIDLFMCFIFPCLIMITLYLRIFYVVHQQVKVINSLMKGGKRVTESSAKRKSESKAALTLGIIVTIYLLCYIPYYICSLFVISSTTITVLSWAVHANSGLNPLVYALFYSSFKKTVKHIFTLKIFQPVSFLFRIFK

>Teleost$zebrafish%Danio_rerio-TAAR1#ENSDARG00000089000
MDYQMDLCYEAMNGSCWKYVRPHAIHVPMLIAIMLIISMTFIGNLLVIISIGHFRQLHTPTNQLILSLALCDFLIGLFVMPLSAVRSMQGCWYFGEFLCKLHTCIDITLSTSSIFHLVSVSAERFCAVCGPLRYRSCFGLSTVLLMISISWLIPGIFAYVMTFLEINIHGGKDFYDAHVRCVGGCHVFFSHGPAVFTSVFSFYIPGFIIVVIYSRIYMVARNQERSIRLQLNQLRRVYPSRDVQLQTRKATVTIAIVVGAFLVCWTPFFLCNILNPFIGYATPPMLIDVLMWFGYANSTLNPFIYAFMHSWCRKAVRIIVTGEIFKNNSSRKDLYT

>Teleost$zebrafish%Danio_rerio-TAAR20a#ENSDARG00000096087
MKGQKGEQNKLLTGGDSLMAYETEDQETQYCFPNINSSCVKEQHSSHGYIIIHLFVSLLSAWTVFLNLLVIISISHFKKLHTPTNMIILSLAVNDLFIGIAMPVEAIRLIETCWYFGDTFCVLYLFFVALLLSASLGNLVLIAVDRYVAVCHPLLYTQKTTIAKIFCLSICLSCVCFSAYFTALVNVNNQDFDTSQRTDVCYGQCLVMITFSWIVIDLFVSFIFPCTLIMMFYLRIFYVVHQQVKVINSLMKGGKCVTEGSVKRKSESKAALTLGIIVTVYLLCYIPYYICSLTVNSSTAINVLVWLVYSNSGMNPLVYAIFYPWFKKTAKLILTLKIFQPASSLINIFTEL

>Teleost$zebrafish%Danio_rerio-TAAR20a1#ENSDARG00000093526
MTGQKGEQNKLLTDRDSLMAYETEDQDTQYCFPDINSSCVKGKRFSHGYIIIYLFVSLLSAWTVCLNLLVIISISHFKKLHTPTNMIILSLAVNDLFIGLVMPVEAIRLIETCWYFGDTFCAIHVLFVSFLVSASLSNLVLIAVDRYVAVCHPLQYPQKITITKTLMSICLSWVCLSAYITAFVIYNGYFDYSHRTDVCYGQCSVMMNLSWTVTDLFMSFIFPCLIIITLYLRIFYVVHQQVKVINSLMKGGKCVTEGLVKKKSESKAALTLGIIVTVYMFCYIPYYLYVLTVTSSTTINVLLLLLYANSGLNPLVYALFYPWFKRTAKLILTLKIFQSASSLINIFTQH

>Teleost$zebrafish%Danio_rerio-TAAR20b#ENSDARG00000096169
MKEQKGEQNKHLTGGDSLMAYETEDQETQYCFPDINSSCLKENRSSDEYNIIYLLVSLLSAWTVFLNLLVIISISHFKKLHTPTNMIILSLAVNDLLIGLVMPIEAFRLIETCWYFGDTFCGLYLFFVTLLLSASLGSLVLIAVDRYVAVCHPLLYTQKITMTKTFCLSICLSWVCFSAYLTGLININNQDFDTSHRTDVCYGQCIIMITFSWILTDLFVSFIFPCTLIFTLYLRIFYVVHQQVKVINSLMKGGKCVTEGSVERKSESKAALTLGIIVLVYLLCYIPYYICSLTVNSSTALNVLIWIVYSNSGMNPLVYALFYPWFKKTVKLILTLKIFQQASSLINIFTEH

>Teleost$zebrafish%Danio_rerio-TAAR20b1#ENSDARG00000087049
MKGQKGEQNKLLTGGDSLMAYVTEDQETQYCFPNINSSCVKKKHSRNGYHIIYVFVSLLSAWTVFLNLLVIISISHFKKLHTPTNMIILSLTVNDLFIGLIMPVEAIRLIETCWYFGDTFCGLHILFISLLVSASFSNFVLIALDRYVAVCHPLQYPQKITITKTLMSICLSWLCLSAYITAYVFNNGYFDSSHRTDVCYGQCSVMISFSWSVTDLIISFIFPCVLIITLYLRIFYVVHQQVKVINSLMKGGKCVTEGSVKRKSESKAALTLGIIVSVYLFCYIPYYICSLTVNATTIINVLLLLVYANSGLNPLVYALFYPWFKRTAKVILTLKIFQSASSLINIFTQN

>Teleost$zebrafish%Danio_rerio-TAAR20c#ENSDARG00000054261
MKGQKGEKNKLLTGGDSLMAYETEDQETQYCFPDINSSCVKRRSSSHGYNIIYVFVSLLSAWTVFLNLLVIISISHFKKLHTPTNMIILSLAVTDLLIGLVMPVEAIRLIETCWYFGDTFCGLYLLFVSILLSASLGNLVLLAVDRYVAVCHPLQYPQKITTTKTLMSICLSWLCLSAYNTAIVINNGYFDSSRRTDVCYGRCLIMVSFSWIVTDLCMSCIFPCTLIIMLYLRIFFVVHQQVKVINSLITGGKCVTEGSVQRKSESKAALTLGIIVSVYLLCYIPYYICSLTEIPSTAMNVLIWAVHSNSGLNPLVYALFYRWFKKTAKLILTLEIFQPASSWINIFTEN

>Teleost$zebrafish%Danio_rerio-TAAR20d#ENSDARG00000096025
MKGQKGEKNKLLTGGDSLMAYETEDQETQYCFPDINSSCVKEQRSSHGYIITYVFVSLLSAWTVFLNLLVIISISHFKKLHTPTNMIILSLAVNDLLVGLVMPIEAIRLIETCWYFGDTFCGLYLLFVSLLLATSIGNLVLIAVDRYVAVCHPLLYPQKITITKTLMSICLSWACSSAYIIAILINNSYFDTSHRKDKCYGECLLMITFSWFVTDLFMSFIFPCTLIMMLYLRIFYVVHQQVKVINSLMKHGKCLKEGSVKRKSESKAALTLGIIVSVYLLCYIPYCICSLTVNSVTAMNVLIWIVYSNSGVNPLVYALFYPWFKKTAKHILTLKIFQLTSSLFNVFTEHL

>Teleost$zebrafish%Danio_rerio-TAAR20d1#ENSDARG00000092399
MHDIRVGGKWVGQSDADTVQMKRQKGEQNKLLTGGDSLMAYETEDQETQYCFPDINSSCVKGKRFRHGYITYLFVSLLSAWTVFLNLLVIISIFYFKKLHTPTNMIILSLSVNDLFIGLIMPLEAIRLTETCWYFGDTFCAIYMLFISLLVSASLSNLVFISVDRYVAVCHPLQYPQKITITKTLMSICLNWVCYSAYIITFVNNIGYFDSSHRTDVCYGQCSVMMSFSWIVTDLFVSFIFPCVLIISLYLRIFYVVHQQVKVMNSLMKGGKCVMKSSVKRKSESKAALTLGIIVTVYLLCWIPYYICSLTVISSTTINVLLLLVYANSGLNPLIYALFYPWFKKSAKLILTLKIFNQHHL

>Teleost$zebrafish%Danio_rerio-TAAR20f#ENSDARG00000096027
MKGQKGEQNKLLTGGDSLMAYETEDQETQYCFPAINSSCVKERSASHGYIIIYVFVSLLSAWTVFLNLLVIISISHFKKLHTPTNMIILSLAVNDLFIGLIIPIEAIRQIETCWYFGDTFCGLYLLFVSLLLAASLGNLVIIAVDRYVAVCHPLLYPQKITITNMLKSICLSWVCFSAYCITFIINNGSFDTSHRTDVCYGQCLMIISFSCLIIDLFMSFIFPCLLIITLYLRIFYVVHQQVKVINSLMKAGKCVTEGSVKRKSESKAALTLGIIVSVFLLCWIPYYICSLTVNSYTAINVLIFGVHASSGLNPLVYALFYPWFKKTAKLILTLKIFQPASSLINIFLQD

>Teleost$zebrafish%Danio_rerio-TAAR20g#ENSDARG00000096168
MKGQKGEQNKLLTGGDSLMAYETEDQETQYCFPDINSSCVKGRRSSNGYIIIYVFVSLLSAWTVFLNLLVIISISHFKKLHTPTNMIILSLAVNDLLVGVVMPVEAIRMTETCWYFGDTFCGLYLFFVSLLLAASLGNLLLIAVDRYVAVCHPLLYTQKITITKMLTSICLCWACFSTYCTTFVIDNRNFDTSHRTDVCYGECLVMISLSWLVIDLFMSFIFPCTLIILLYLRIFYVVHQQVKVINSLMKRGKCVTEGSVKRKSESKAALTLGIIVSVYLLCWIPYCICSLIVNSSTALNVIIWTVYANSGVNPLVYALFYPWFKKTGKLILTLNILQPASSVINIFTQNKL

>Teleost$zebrafish%Danio_rerio-TAAR20h#ENSDARG00000096160
MKGQKGEQNKLLTGGDSLMAFETEDQETQYCFPDINSSCVKRRSLSHGYITIYVFVSLLSAWTVFLNLLVIISISHFKKLHTPTNMIILSLAVNDLFIGLAMPVEAIRLIETCWYFGDTFCGLYLLFVSILLSASVGNLLLIAVDRYVAVCHPLLYPQKITITNMLMSICLNWFCLSAYCITFVIKNRDFDTPHRTAYCYGECFLMISFSWIITDLFMSFIFPCTLIMMFYLRIFYVVHQQVKVINSLMKRDKCVKEGSVKRKSESKAALTLGIIVTVYLLCYIPYCICSLTVNSSTALNVIVWFLYANSGVNPLVYALFYTWFKKTAKLILTLNIFQPASSLINIFTQN

>Teleost$zebrafish%Danio_rerio-TAAR20i#ENSDARG00000096028
MKRQKGEQNKLLTGGDSLMPYETEDQETQYCFPNINSSCVKEQRSSHGYIIIYVFVSLLSAWTVFLNLLVIISISHFKKLHTPTNMIILSLAVNDLLIGLAMPMEAIRMIQTCWYFGDTFCGIYILFVSILLAASLGNLLLIAVDRYVAVCHPLFYPRKTTMAKILITICLNFACLSAYNTAFVINNGYFDTSHRTDVCYGQCSVMIRFSWIVTDLFMSFIFPCTLIMMFYLRIFYVVHQQVKVINSLMKGGKCVTEGSGKRKSESKAALTLGIIVSVYMLCWIPYYICSLTVNSYTAINVLIFGVHASSGLNPLVYALFYPWFKKTAKLILTLMIFQPASSLINVFTHEL

>Teleost$zebrafish%Danio_rerio-TAAR20l#ENSDARG00000096070
MAYETEDQETQYCFPAINSSCVKGRHSSHGYIAYLLVSLLSAWTVFLNLLVIISISHFKKLHTPTNMIILSLAVTDLLVGLLMPVEAIRLIETCWYFGDTFCGLYLLFVALLLSASLGNLLLIAVDRYVALCHPLLYPQKITITKTLMSICLCWFCISVYNTALVINNGNLDTLNRKDECYGECFLMIRFSWIVIDLCVSLFFPCTVIIILYSRIFCVVHRQVKVINSLMKGGKCVMKSSMKRKSESKAALTLGIIVSVYLLCYIPYCICSLTVNSLTVLNVLIWLLYASSGLNPLVYALFYSWFKKTAKIILTLHIFQPASSLINIFTEH

>Teleost$zebrafish%Danio_rerio-TAAR20j#ENSDARG00000096086
MAYETEHQETQYCFPDINSSCIKERRSSHGYIIIYVFVSLLSAWTVFLNLLVIISISHFKKLHTPTNMIILSLAVTDLLIGLVMPVEAIRLIDKCWYFGNTFCGLYMLFVSLLVTVSLGNLVLIAVDRYVAVCHPLLYPQRITITKTLVSICLNWVCFSAYCTALIINNSFFDTQTDVCYGQCLVMVSFGWIATDLFISFIFPCLLIISLYLRIFYVVHQQVKVINSLMKGGKCVTEGSVKRKSESKAALTLGIIVSVFLLCYIPYYICSLTVNSSTALNVLVWVLYANSGLNPLVYALFYSWFKKTAKLIITLKILHPASSLINFVSQH

>Teleost$zebrafish%Danio_rerio-TAAR20n#ENSDARG00000096115
MKRQKGEQNKLLTGGDSLMAYETEDQETQYCFPDINSSCVKEKHSSNGYIIIYLFASLLSAWTVILNLLVIISISHFKKLHTPTNMIILSLAVNDLFIGLVMPVDAIRVIETCWYFGDTFCGLYLLFISLLLPASLGNLVLIAVDRYVAVCHPLLYPQKISISKAFMSICLNWVCLSAYNTAFIINNGFLDTSQRTDVCYGQCSFTVSFSWMLTDLFVSFIFPCMLIITLYLRIFYAVHQQVKVINSLMKGGKCVMKSSVKRKSERKAALTLGIIVSVYLLCYIPYCICSLTGVSASTKNVLMWILYANSGVNPLVYALFYPWFKKTAKLILTLEIFQSVSSLINIFTEN

>Teleost$zebrafish%Danio_rerio-TAAR20o#ENSDARG00000093229
MKEQKGEQSKLLTGGDSLMAYETEDQETQYCFPDINSSCVKEKHSRHGYITTYLFVSLLSAWTVFLNLLVIISISHFKKLHTPTNMIILSLAVTDLLVGLVMPVEAIRLIETCWYFGDTFCGLYIFFVSLLLSASLGNLVLIAVDRYVAVCHPLLYPQKITITKTLMSICLSWAGLTAYIITLVINNSYFDSSHRTDVCYGQCLYMISYSWILTELFMSFIFPCVLIITLYLRIFYVVHQQVKVINSLMKGGKCVTEGSVKRKSESKAALTLGIIVSVYLLCWIPYFIYSLTVNSSTTINGLLFAVFANSGLNPLVYALFYPWFKKTAKLILTLKIVHSASSLINIFTEH

>Teleost$zebrafish%Danio_rerio-TAAR20p#ENSDARG00000094679
MAYETEDQETQYCFPDINSSCVKGKNSSHGYIVIYLFVSLLSAWTVFLNLLVIISISHFKKLHTPTNMIILSLAVNDLLIGLFMPVEAIRLTETCWYFGDTFCGLHLLFVSLLLAASLSNLVLIAVDRYVAVCHPLLYPQKITMTKTLMSICLNWVCLSAYIIALLTNYGYFDTSLKTDVCYGECLFMSSFSLVMTDLFMSFIFPCFLIITLYLRIFYVVHQQVKVINSLMKVGKCVMEGSVKRKSESKAALTLGIIVSVYLLCWIPYFICSLTVNSSATINSLLFAVYANSGLNPLVYALFYPWFKKTAKLILTLKIFHSASSLINIFTEH

>Teleost$zebrafish%Danio_rerio-TAAR20q#ENSDARG00000092138
MKRQRGEQNKLLTGGDSLMAYETEDQETQYCFPDINSSCVKGRRSSLGYNIIYVFVSLLSAWTVFLNLLVIISISHFKKLHTPTNMIILSLAVNDLLIGLFMPVEAIRLIETCWYFGDTFCGLHLFFVSLLLAASLSNLVLIAVDRYVAVCHPLLYPQKITITKTLLSICLSWVCLSAYIITLSTNNGYFDTSLKTDVCYGQCLVMMSFSWIVTDLFMSFIFPCTLIITLYLRIFYVVHQQVKVINSLMKGGKCVTEGLVKRKSESKAALTLGIIVSVYLLCYIPYFICSLTVNSSTTINGLLFAVCANSGLNPLIYALFYTWFKKTAKLILTLKIVHSASSLINIFTEH

>Teleost$zebrafish%Danio_rerio-TAAR20r#ENSDARG00000096106
MKRQKGEQNKLLTGGDSLMAYETEDLETQYCFPDINSSCVKERRSSHRFVIIYLFVSLLSAWTVFLNLLVIISISHFKKLHTPTNMIILSLAVTDLLVGLVMPVEAIRMIETCWYFGDTFCGLHLLFVSLLIAASLSNLVLIAVDRYVAVCHPLLYPQKITITKTLMSICLSWVCSSAYNTALLINNGYFGTSHRTDVCYGECLFMSSFNWVVTDLFLSFIFPCLLIISLYLRIFYVVHQQVKVINSLMKGGKCVTEGLVKRKSESKAALTLGIIVLVYLLCYIPYFICSITVNSSTTINGLLFAVCANSGLNPLIYALFYPWFKKTAKLILTLKIFHSASSLINIFTEH

>Teleost$zebrafish%Danio_rerio-TAAR20t#ENSDARG00000095035
MKGQKGEQNKLETDSLMANETEDQETQYCFPDINSSCVKGLLSNHGYIITYVFASLLSAWTVFLNLLVIISISHFKKLHTPTNMIILSLAVTDLFIGVVMPVEAIRLIETCWYFGDTFCALYLLFVELLLSASLSNLVLIAVDRYVAVCHPLLYPQKITITKTLMSICLSWAWLLAYIVAPVINSRHFYTSHGTDECYGECLVLISFSWTVTDLFMSFIFPCTVIIMLYSRIFFVVHQQVKVINSLMKGGKCVTEGSVKRKSESKAALTLGIIVTVYLLCWIPYYICSLTVISSTIINVLIWFLYVNSGLNPLVYALFYPWFKKTAKLILTLKIFQPASSLVNIFKDH

>Teleost$zebrafish%Danio_rerio-TAAR20u#ENSDARG00000096185
MKGQKGEQNKLLTGGDSLMAYETEDQETQYCFPDINSSCVKRRSSSHGYIIIYVFLSLLSAWTVFLNLLVIISISHFKKLHTPTNMIILSLAVTDLLIGLIMPVEAIRLIETCWYFGDTLCELYLLFVDLLISTSLSNLVLIAVDRYVAVCHPLLYPQKITITKTLMSICLSWVCLSAYIIAIAINNRYFDTSHRTDVCYGECLAIISFSWTVTDLFMSFIFPCTVIIILYLRIFYVVHQQVKVINSLMKGGKCVTEGSVKRKSESKAALTLGIIVTVYLLCWIPYYICSLTVMTSTALNALLWVVYASSGLNPLVYALFYPWFKKTAQLILTLKIFQTASSLINIFTQY

>Teleost$zebrafish%Danio_rerio-TAAR20m#ENSDARG00000092891
MAYETEDQETQYCFPDINSSCVKEQRLRNRFKITYLLVSLLSAWTVFLNLLVIISISHFKKLHTPTNMIILSLAVTDLLIGFIMPIEAIRLNDKCWYFGQIFCGLYLLFVSLLLSTSLGNLVLIAVDRYVAVCHPLLYPQKITTAKMLMSICLNWICISAYNTTLVVNNGHFDTSHRIDECHGECLFMISFSWIVIDLCISLIFPCTLIMVLYLRIFYVVHQQVKVINSLMKGDKCVTEGSVKKKSEIKAALTLGVMVSVYLLCYIPYYICSLTVTSSTTLNVLIWTLHANSGLNPLVYALFYRWFKKTAKLILNLKIFLPASSLINIFSQHE

>Teleost$zebrafish%Danio_rerio-TAAR20w#ENSDARG00000095156
MAYEIEDQETQYCFPDINSSCVKEKRSSQGYIIIYLFASLLSAWTVFLNLLVIISISHFKKLHTPTNMIILSLAVNDLLIGVVMPIEAIRQTETCWYFGNIFCGLYLLFISLLMSASLSNLVLIAVDRYVAVCHPLLYPQKITITKTLMIICLSWVWLSAYSIALLINNGYFDTSHRSDECYGECLAIISFSWIITDLFMSFMFPCPLIMMLYLRIFYVVHQQVKVINSLMKGGKCVTEGSVKRKSESKAALTLGIIVAVYMLCWIPYYICSLIVISSTAMIVIIWAVYANSALNPLVYALFYPWFKKTAKLIVTLKILQPASSLSNICTQH

>Teleost$zebrafish%Danio_rerio-TAAR20x#ENSDARG00000093829
MAYETEDQETQYCFPDINSSCVKGRHSSHGYIAYLLVSLLSAWTVFLNLLVIISISHFKKLHTPTNMIILSLAVNDLFIGLIMPIEAVRLIETCWYFGDTFCNLYLIFIVILLSASLSNLVLIAVDRYVAVCHPLLYPQKITITKTFMCICMCWVCFSAYCTALVINNSYFDPSHRTGVCYGQCLVLMSFSWTVTDLFVGFIFPCALIITLYLRIFYVVHLQVKVINSLMKGGKSVTENLLKRKSESKAALTLGFIVTVYLLCWIPFYICSLTVYSSTAMNVLIWAVHSNSGLNPLVYALFYPWFKKTGKLILTLKIFQPASSFIVVHNIN

>Teleost$zebrafish%Danio_rerio-TAAR20z#ENSDARG00000094065
MKRQKGEQNKLLTGGDSLMAYETEDQETQYCFPDINSSCVKGRSASHGYIIIYVFVSLLSAWTVFLNLLVIISISHFKKLHTPTNMIILSLSVADLLVGFIMPVEAIRLTETCWYFGDTFCSLYLLYIAVLLSASLSNFVLIALDRYVAVCHPLLYPQKITITKTLMSICLSWACFSAYNITFVIYNGYFDTLYKTDVCYGQCSFIMSFHWIVTDLFMSFIFPCFLIITLYLRIFYVVHQQVKVINSLMKAGKCVTEGSVKRKSESKAALTLGIIVSVYLLCWIPYYICTLTVSSSTIINVLTWVVYANSGLNPLVYALFYPSFKKTFKHILTLKILHSASSLINIFTES

>Teleost$zebrafish%Danio_rerio-TAAR14b#ENSDARG00000091733
MNLTAVNQTDMCEDYSCPERSVSLSVYVILYVAAAAVALLTVCGNLLVIISVSHFKQLHTPANILILSLAASDFLTGVFVIPLHLSLVIESCWTSRSVMCLVFKVVNFQATSVSVHTVSLIAVDRFLALSFPFFYSEKISLTVVCTATLLNWLFSFIYNFTLLYVNGNFTDVVCPAVCFAITDGISSIIDLLIVFVMPCILIIILYTHVFVIAKKHATAIRALQVHNSTESSKNKISDKSERKAAMLLGILVFVFLLCLLPYYITALAIPYNSENTLQIRDVAVIFFFLNSTINPIIYALFYSWFQKSIKLIFTFKVFHKDSSLMNVM

>Teleost$torafugu%Takifugu_rubripes-TAAR21a
MLLSTTSILNLCFISVDRYHAVCQPLKYRIIINVRITVGMIAVSWTLPILIGIGITMNDPNQSPTRCLFFQNPSLLFLILGAVVLFYVPAVIILTTYLKILIVAQRQARTIKNAASLSRAPGEMLSKMQRKATRTLSVVMGIFLMCWTPFFLSLMLNPLSNNTIPTSVINSFKWLGWSNSMLNPFVYAFFYNWFRSAFKMIISGQIFRGDFMNSKLF*

>Teleost$torafugu%Takifugu_rubripes-TAAR21b
MFLSTTSILNLCFISVDRYHAVCQPLKYRMIINVRVTVRMIVVSWTLPVLIGIGVTMNDLNPKQSKTRCLLFQNPSLILVIIGTVVLFYLPAVIILTTYLKILIVAQRQARTIKNAASLSRAPGEMLNKTQRKATRILAIVMGIFFLCWTPFFLCLTFNHFNYNTLTVSVIEFFKWLGWSNSMLNPFVYAFFYNWFRSAFKMIISGQIFQGDFMNSKLF*

>Teleost$torafugu%Takifugu_rubripes-TAAR21c
MDLHLFHNRSDVFEDNCNESSSRFGITNVVSPYLLCAIFGLLSVIIVCGNLLVITAILYFRQLHSPTHYLILSLAVADLLVGVLVVPFSAVLIVELASTQTFICQVRNSCDMFLSTTSILNLCFISLDRYHAVCQPLKYRMIINVRVTVRMIVVSWTLPVLIGIGVTMNDRNPKQSKTRCLLFQNPSLILVIIGTVVFFYLPAVIILTTYLKILIVAQRQARAIKKAAFLSRLPGEMLNKTQRKATRILAIVMGIFFLCWTPFILCLTFNPLNYNTLTVSVIEFFKWLAWSNSMLNPFVYAFFYSWFRSAFKMIISGQIFQGDFMNSKLF*

>Teleost$torafugu%Takifugu_rubripes-TAAR21d
MLMVNDTSTVNEIHPCYISHDVTYTFTHIPSLKCVILYIFLGSLSVVTVCGNALVIISIIYFKQLHVPTNYLILSLAVADLLVGVLVFPFSMAFTVTSCWYHEDLACKLREVFDVILSTASILNLCCISIDRYYAVCHPLAYKSKINNCIIGVMILVSWGVAALTGICIVYVGRVDGKCEESCLLDALISNTLSCIFAFYIPVIVMLHIYLRIFFAAQKQAKQIQNTKSGANVSKMEKKATKTLAIVVGVFLLCWTPYFLCIIFQPLIHEITPISVIEAFNWLALSNSTLNPFIYAFFYSWFRSAFRTIISGKIFNEDFSNTKLL*

>Teleost$torafugu%Takifugu_rubripes-TAAR21e
MEPRLMVNNTSTVNEIHPCYISHDVTYTFTHIPSLKCVILYIFLGSLSVVTVCGNALVIISIIYFKQLHVPTNYLILSLAVADLLVGVLVFPSSMAFTVTSCWYHEDLFCKIRGSFDVTLSTASILNLCCISIDRYYAVCHPLAYKSKINNRIISIMILVSWGVAALIGIGIIVAGFNQGKCEGSCLIDTLISTTLACVFSFYIPVIIMLSIYLKIYLVAQRQAKTIQRTNCRNTKPEAIVSKIERKATKTLATVMGVFLLCWTPYFLCIIFQPLTYKVTPISVIEALNWLTLSNSMLNPFIYAFFYSWFRCAFKIIISGKIFHSEFVNFKLI*

>Teleost$torafugu%Takifugu_rubripes-TAAR21f
MEESAVNRTAVNDIHPCYEIHDFNYIFTNNPSIICLLLYTFLIILSVVTICGNILVMMSVIYFKQLQSPTNYLILSLALADLLVGILVYPLSMAFSLSSCMYHEELFCKIRASFDITLSTCSILHLCCISVDRYYAVCQPLTYESKITTCCVAIMILVSWVVSVLIGISILIGGLDNDKCEERCFIDVLIENTVGPILSFYLPVVIMLCIYLKIFLVAQRHVRSIQSTTGVANVSKMQRKATKTLAIVLGAFLLCWTPFFLCITFGPFTHLSIPVPVIESLNWLTLANSMLNPFIYAFFYNRFRVAFKMIISGKIFQDDFDTLH*

>Teleost$torafugu%Takifugu_rubripes-TAAR22a
MGELHLFFSCLMESTGEPLPCFAKLNSSCKRLNQTFSETAVFSSLLASLSLLTVTLNLLVIISISHFRQLHTPTNTLLLSLAVSDLVVGLLVMPIEGLRYVEMCWRLGKLMCALTPYVSYCVLSASVGNMVLISIDRYLAIDPLLYTTKVTLTRAKIAICLCWACSLLYNGSILMGHLQQPERYNSCHGECVVVISHISGSVDLFITFVLPCTVMVVMYMRVFIAAVAQMRVIRIQNVALAVNAAPRVKKSEWKAARTLGIVITVFLLCFGPYYYPALAGGDTSSNLSYFAVLFWILMINSCINPLIYALFYPWFRRSIKLIVTLRILHSYSNELKLL*

>Teleost$torafugu%Takifugu_rubripes-TAAR22b
MGELHLFFSCLMESTGEPLPCFAKLNSSCKRLNQTFSETAVFSSLLASLSLLTVTLNLLVIISISHFRQLHTPTNTLLLSLAVSDLVVGLLVMPIEGLRYVEMCWRLGKLMCALTPYVSYCVLSASVGNMVLISIDRYLAICDPLLYTTKVTLTRAKIAICLCWACSLLYNGSILMGHLQQPGRYNSCHGECVVVISHISGTVDLFITFVLPCTVMVVMYMRVFIAAVAQMRVIRIQNVALAVNAASRVTKSEWKAARTLGIVITVFLLCFCPYYYPALAGGDTSNNLSYFAVLSWIMMINSCVNPLIYALFYPWFRRSIKLIVTFKILRLYSNDIKLL*

>Teleost$torafugu%Takifugu_rubripes-TAAR22c
MDDLPRVELCYPELANSSCRGSARPRSEAVLLYALLSCIATLTVTLNLLVIISISHFKQLHEPTHLLLLSLATSDLLVGLLVMPVEMIRFIESCWLLGDLVCALSYIVGFTLTSASVGNMVLISIDRHVAICFPLHYSALITRGRMEVCVCLCWACSLLYNGLILKSHLGEGQTQLLLGRVVVIDYVSGTIDLVFTFIGPCSVIFILYGRVFIVAVSQARALRSRNAVVPAGRVRVTAKKSERKAARTLGIVILVFLMSFCPYYYPSLAGQDISNSASSWAIVSWVLYFNSCLNPLIYAFFYPWFRKAIMHIVTLKIMEKGSSEANIM*

>Teleost$torafugu%Takifugu_rubripes-TAAR27
MELVFCYESRNNSCVKTIHPLPIRVILYIFLGVMVIMTVCGNLLVTVSIIYFKQLHTPTNYLIVSLAVSDLLLGLVVMLPSMIQVVETCWYFGDILCKVYMSCDVMLCTASILNLSFISVDRYYAVIHPLLYRRKMTVNVVLLMILTSWGVSGVVGFGMVFFKLNILGIEDFYYNFVACEGRCVLFQSGLSSTVSSVLSFYIPGIIMISVYMKIFLVAKKQFLSIQNASCMTSAQISNKKQSKATKTLAVIMGAFLSCWTPFFVCNVMDPFINYSTPAALFETFVWVGFINSTLNPIIYAFFYSWFRKAFSLFASGKVFKADMSNISLFTE*

>Teleost$torafugu%Takifugu_rubripes-TAAR28a
MIYVFRHFQTTTNLLLLSMAVSDLLVGLAVMPLMIVTLDSCRCISSYLCFLFHLLSFVLTSASVGNMVLISVDRYVAICYPLRYSSITPNTVKICVSVCWTSSIIYNLVLLKDNILYIDFFSSCNKKCPLYINYILAIADIIITFYGPLTVIIVLYTRVFVVAVTQARAMRSQVSTTGSKAVSAMKSEMRAARTLGIVILFFLICFFPYYISSLTGQGISNEDSTGQLFLFFSNSTINPIIYAFFYPWFRKTVKLFLSCQFCKL*

>Teleost$torafugu%Takifugu_rubripes-TAAR28b
MSLEDGDGYISPFNTSCRLMSDAWKSTLTSAALVCLPPLTVVLNLVVVVSISHFRQRHTTTNLLLLSMAVSDLLMGLAMIPLMIVTLDSCRCISSFICFFFHLLSYILTSASVGNMVLISVDRYVAICYPLRYSSIKPNTVKICVSVCWISSIIYSLILLKDNLLHLDSSSCYKKCPLLLNDILSIVDIIITFYGPLTVIIVLYARVFVVAVTQARAMRSQVSTTGSKTVSSMKSELRAARTLGIIILFFLICFFPYYISTLILQESNEDLTGYILLFYCNSTINPIVYAFFYPWFRNSVKLIVSCKFCKR

>Teleost$torafugu%Takifugu_rubripes-TAAR28c
MTVMSLEDGDGYISPFNTSCRLMSDAWKSTLTSAALACLAPLTVVLNLVVVVSISHFRQRHTTTNLILLSMAVSDLLVGLAMMPLMIVTLDSCQCISSFICFLSHLLSFVLTSASIGNMVLISVDRYVAICYPLRYSSIKPSTVKICVSVCWISSIIYNLILLKDNLLNIDFSSSCNKKCPLFINYILYIADIIITFYGPLTVIIVLYTRVFVVAVTQARAMRSQVSTTGSKAVSAMKSELRAARTLGIVILFFFICFFPYFISSIIGQDTSTEASTGQIFLFYCNSAINPIIYVFIYPWFRKTAKLLLSCKFSK*

>Teleost$torafugu%Takifugu_rubripes-TAAR28d
MSLEDGDGYISPFNTSCRLMSDAWKSTLISAALACLAPLTVVLNLVVVVSISHFRQRHTTTNIILLSMAVSDLLVGLAVMPLMIVTLDFCWCISSFICFLFDLLRFVLTCASIGNMVLISVDRYVAICYPLRYSSIKPSTVKICVSVCWISSIIYNLILLKDNLLNIDFSSSCIKKCPLFINYIVFIADIIITFYVPLTVIIVLYTRVFVVAVTQARAMRSQVSTTGSKAVNAMKSEMRAARTLGIVILFFFICFFPPYISSLIGQGMNIEVSTGQLLLFCSNSTINPIIYAFFYPWFRKTVKLLLNCKFCKL*

>Teleost$torafugu%Takifugu_rubripes-TAAR28e
MSLEDGDGYISPFNTSCRLMSDAWKSTLTSAALVCLAPLTVVLNLVVVVSISHFRQRHTNTNIILLSMAVSDLLVGLAVMPLMIVTLDSCRCISSFICFLFDLLSFVLTSASVGNMVLISGDRYVAICYPLRYSSIKPSTVKICVSVCWITAIIYSLILLKDNLLNINFSSSCNKKCPLYMNYILYIADIIITFYVPLTVIIVLYARVFVVAVTQARAMRSQVSTAGSKPVSSMKSELRAARTLGIVILFFFICFFPYYISSLIGQHMNIEASTGQILLFFSNSTINPIIYAFFYPWFRKTVKLFLSCKFCKL*

>Teleost$torafugu%Takifugu_rubripes-TAAR28f
MSLEDGDGYISPFNTSCRLMSDVWKSTLISAALACLAPLTVVLNLVVVVSISHFRQRHTTTNLLLLSMAVSDLLVGLAVMPFMIVTLDSCRCISSFICFLSQLLSFVLTSASVGNMVLISVDRYVAICCPLRYSSITPNTVKICVSVCWTSSIIYNLILLKDNLLHLDFSSSCHKKCPLYKNYILGITDIIITFYGPLTVIIVLYARVFVVAVTQARAMRSQVSTAGSKTVSSMKSELRAARTLGIIILFFLICFFPYYISALILQESNEDLTGYILLFYCNSTINPIVYAFFYPWFRNSVKLIVSCKFCKR*

>Teleost$torafugu%Takifugu_rubripes-TAAR28g
MSLEDGDGYISPFNTSCRLMSDVWKSTLISAALACLAPLTVVLNLVVVVSISHFRQRHTTTNLLLLSMAVSDLLVGLAVMPFMIVTLDSCRCISSFICFLSQLLSFVLTSASVGNMVLISVDRYVAICCPLRYSSITPNTVKICVSVCWTSSIIYNLILLKDNLLHLDFSSSCHKKCPLYKNYILGITDIIITFYGPLTVIIVLYARVFVVAVTQARAMRSQVSTAGSKTVSSMKSELRAARTLGIIILFFLICFFPYYISALILQESNEDLTGYILLFYCNSTINPIVYAFFYPWFRNSVKLIVSCKFCKR*

>Teleost$torafugu%Takifugu_rubripes-TAAR28h
MSLEDGDGYISPFNTSCRLMSDAWKSTLISAVLACLAPLTVVLNLVVVVSISHFRQRHTTTNLILLSMAVSDLLVGLAVMPLMIVTLDSCRCVSSFLCFLFDLFCYILTSASVGNMVLISVDRYVAICYPLRYSSIKPSTVKICVSVCWVIAIIYNLILLKDNLLHINFSSSCNKKCPLYMNYILSIADIIITFYGPLTVIIVLYARVFVVAVTQARAMRSQVSTAGSKTVSAMKSELRAARTLGVIILFFLICFFPYYISSLIGQDLSDEASAGQTLLFFSNSAINPIIYAFFYPWFRKTVKLLLSCKFL*

>Teleost$pufferfish%Tetraodon_nigroviridis-TAAR21a
MSPVWTSFFLTGLRTANYCNESAMSFGITEKNSIYLLCAVIGLSSLLTVCGNLLVITSVIYFRQLHTPTHYLILSLAVADLLVGVIVLPFSAALIVNPCMYLQTFICRVRNVCDIFMCTTSILNLCFISLDRYHAVCQPLKYRMIINVRVTVGMIVLSWCLPVLIAICITMSDMNKKKSQTRCLLFQTPSLTLLIIGTVLLLYLPAVIILTTYIKILIVAQRQARAIENAACLSGKPGEMISKKQNKATRTLAIIIGVFLTCWTPFSFCVTFNPLTNYTIPVPVIESFKCFGWSNSMLNPFVYAFFYSWFRSAFRMIISGQIFQGDYVNYKLF*

>Teleost$pufferfish%Tetraodon_nigroviridis-TAAR21b
MVNDTTVDEIHPCYTHGRAYTFINISSVKCALLYVFLGLLSVVTVCGNVLVIISVVYFKQLHVPTNYLILSLAVADLLVGTMVFPFSMAVTVTACWYQEDLFCKIRGSLDATLSTASILNLCCISVDRYYAVCQPLTYKSKINDRIIGVMILGSWGVSATIGIGIIVAGFNQGKCEGSCLIDAFISTTLGCVFSFYIPVIIMLSIYLKIYLVAQKQAKNILRTNCQKAKPAAIASKTERKATKTLAMVLGVFLLCWTPYFLYLIFQPLTYKATPISVIEALNWLALSNSMLNPFIYAFFYSWFRSAFRIIISGKIFYGDCSNFKLI*

>Teleost$pufferfish%Tetraodon_nigroviridis-TAAR21c
MEESVGNRTAINDVHPCYEIRDFHYIFTNNPSIICVLLYTFLAILSVVTICGNILVILSIICFKQLQSPTNYLILSLASADLLVGILVYPLSMAFSLSSCLYHEGLFCKIRASFDISLSSSSILHLCCISIDRYYAVCRPLMYESKITNSVVVVMILMSWVVSVLIGISILVGGLNEEQCVEGCFIDVLLENVVGPVFSFYLPVVIMLCIYLKIFLVAQRHVRSIRSTTALADVSKIQRRATKTLAVVLGAFLLCWTPFFLCITFGPFTPLSIPVSVIETLNWFTLANSMLNPFIYAFFYSRIMVAFKTIISGKIX

>Teleost$pufferfish%Tetraodon_nigroviridis-TAAR22a
MDSNGDPWLCFANLNSSCKRLNRTFSETAVLNSLLASISLVTVTLNLLVIISISHFRQLHTPTNALLLSLAVSDLLVGLLVMPIESLRYVETCWLLGSLMCALTPYVSLCIISASVGTMVLISIDRYLAICDPLLYSNKVTLKRAKIAICVCWACSLFYNGCILMGHLKHPERYSSCHGECVVVIDHISGTVDLFITVVFSLYHHGCDVHESVCSCCCSNASHSFAERRRRCERSDHREKIRVESSQNSWDCDRCVSNVFLSILLSSSCRWRHLKQLILLCCFGLACDDQLLYEPSDLCSVLSLVQEIHQSHHHTQNTAFILQRNQDHLKSTNTLLHLNLNIFCFVPNMPSVYSPQVFSMCKYISMLFF*

>Teleost$pufferfish%Tetraodon_nigroviridis-TAAR22b
MDSNGDPWLCFANLNSSCKRLNRTFSETAVLNSLLASISLVTVTLNLLVIISISHFRQLHTPTNALLLSLAVSDLLVGLLVMPIESLRYVETCWLLGSLMCALTPYVSLCIISASVGTMVLISIDRYLAICDPLLYSNKVTLKRAKIAICVCWACSLFYNGCILMGHLKHPERYSSCHGECVVLIDHISGTVDLFIGFFAPCTIMVVMYMRVFAAAVAQMRVIRLQNAAVAVNRSDHREKIRVESSQNSGDCDRCVSNVFLSLLLSSSCRWRHLKQLILLCCFGLACDDQLLCEPSDLCSVLSLVQEIHHTHHHTQDTAFILQRNQDHLKSTNTLLHLNLNIFCFVPNMPSVYSPQVFSMCKYISMMFF*

>Teleost$pufferfish%Tetraodon_nigroviridis-TAAR22c
MDSNGDPWLCFANLNSSCKRLNRTFSETAVLNSLLASISLVTVTLNLLVIVSISHFRQLHTPTNALLLSLAVSDLLVGLLVMPIESLRYVETCWLLGSLMCALTPYVSLCIISASVGTMVLISIDRYLAICDPLLYSNKVTLKRAKIAICVCWACSLFYNGCILMGHLKHPERYSSCHGECVVVIDHISGTADLFITVVFPCAIMVVMYMRVFAAAVAQMRVIRLQNAAVAVNTATTVKKSEWKAARTLGIVIAVFLMCFLSLLLSSSCR*

>Teleost$pufferfish%Tetraodon_nigroviridis-TAAR22d
MDSNGDPWLCFANLNSSCKRLNQTFSETAVLNSLLASISLVTVTLNLLVIVSISHFRQLHTPTNALLLSLAVSDLLVGLLVMPIEGLRYVETCWLLGSLMCALTPYVSYSVLSASVGNMVLISIDRYLAICDPLLYSNKVTLKRAKIAICVCWAGSLFYNGCILIGHLKHPDRYSSCHGECVVLIDHISGTADLFITVVFPCTIMVVMYMRVFAAAVAQMRVIRLQNAAVAVNAATTVKKSEWKAARTLGIVIAVYLMCFCPYYYPALAGGDTSNSLSYFAALSWIMMINSCVNPLIYALFYPWFRRSIKLIITLRILRSYSSEIKII*

>Teleost$pufferfish%Tetraodon_nigroviridis-TAAR22e
MDSNGDPWLCFANLNSSCKRLNRTFSETAVLNSLLASISLVTVTLNLLVIVSISHFRQLHTPTNALLLSLAVSDLLVGLLVMPIEGLRYVEMCWRLGKLMCVLAPYVSYSVLSASVGNMVLISIDRYLAICDPLLYSNKVTLKRAKIAVCVCWAGSVLHNGCILIGHLKHPERYSSCHGECVVVIDHISGTVDLFITFFAPCTIMVVMYMRVFAAAVAQMRVIRLQNAAVAVNTATTVKKSEWKAARTLGIVVSVFLMCFCPYYYPAFAGEDTSNNSSYFAALVWIMMINSCMNPLIYALFYPWFRRSIKLIITLRILRSYSSEIKII*

>Teleost$pufferfish%Tetraodon_nigroviridis-TAAR22f
MTDGLQRGELCYPELGNSSCRGLTRPRSEAVLLYVLLSCVSVLTVSLNLLVIISISHFKQLHAPTHLLLLSLAISDLLVGLLVMPVETIRLVETCWLMGDVVCALSYIVGFSLTSASVGNMVLISIDRYTAICFPLHYASIITRGRVEVCVCLCWACSVLYNGLILKDHLRQPDKHKSCQGECLVVIDYVSGTIDLVVTFIGPCSVIFVLYARVFVAAVSQARALRASESRQEGSESQPRTRSEKQRGPWASSYWCF*

>Teleost$pufferfish%Tetraodon_nigroviridis-TAAR27a
MEPVFCFEKNISCVKTVYPLPFRVILYMVLGVMVVVTVCGNLLVTVSIIYFKQLHTPTNYLLVSLAVSDFLLGFLVMLPDVIQSVETCWYFGDILCKVHLSSDVMLCTASIMNLSLIAIDRYNAVIHPLVYRRKMSGHVVLLMIFFSWSVSGVVGFGMIFFRLNIFGTEDFYNNFVACEGKCLLFQRGLSGTVLSVLSFYIPGIIMISVYLKIFFVAKKQFLSIQNTTCMTSARDSDKKQAKATKTLVVIMGAFLLCWAPFFLCHIIDPLISYSTPAAMFETFVWLGYINSTLNPLIYAFSYTWFRKAFRLFASGKVFKAGYVKHFPFYSLNGIIISQTN*

>Teleost$pufferfish%Tetraodon_nigroviridis-TAAR27b
MEPVFCLEKNISCVKTVYPLPFRVILYMVLGVMVIVTVCGNLLVTVSIIYFKQLHTPTNYLLVSLAVSDLFLGLLVMLPNMIQSVETCWYFGDILCKVYLSIGVMLCTASIINLSLISIDRYNVVIHPLRYRRKMSGNVILLMISFSWGVSGVVGFGMIFFRLNILGIEDFYNSVACEGRCIFLQSGMSSTVSSVLSFYIPGIIMISLYLKIFIVAKRQFLSIQNTTCMASARDSNKKQTKATKTLVVIMGAFLLCWAPFFVCNIIHPFISYSTPAALFETFLWAGYINSTLNPIIYAFFYTWFRKAFRLFVSGKIFKDDMSNITLFIE*

>Teleost$pufferfish%Tetraodon_nigroviridis-TAAR27c
MEPVFCFESQNISCVKTVYPLPIRVILYMVLGVMVIVTVCGNLLVTVSIIYFKQLHTPTNYLLVSLAVSDFLLGFLVMLPNMIQSVETCWYFGDILCKVYMSSDVMLCTASIINLSLISIDRYNAVIHPLLYRRKMSGHVVLLMISFSWSVSGVVGFGQIFLRLNILGIEDFYNNFVACEGRCVLLQSGPSSTVSSVLSFYIPGIIMISLYLKIFFVAKRQLLSIQNTTCMTSARDSDKKQAKATKTLVVIMGAFLLCWAPFFLCNIIDPFISYSTPAALFETFVWLGYINSTLNPLIYAFFYTWFRKSFCLFASGKVFKEDMSNISLFTD*

>Teleost$pufferfish%Tetraodon_nigroviridis-TAAR27d
MEPVFCYESKNISCVKTVYPLPIRVILYMVLGVMVVVTVCGNLLVTVSIIYFKQLHTPTNYLLVSLAVSDFLLGFFVMLPSMIQLVETCWYFGDILCKVHLSFAVMLCTASIINLSTISIDRYNAVIHPLLYRRKMSGNVVFLMIFFSWSVSGVVGFGMIFLRLNILGIEDFYNNFVACEGRCVLLQSGLSSTVSSVLSFYIPGIIMISLYLKIFFVAKRQFLSIQNTSSMTSARDSNKKQAKATKTLVVIMGAFLLCWAPFFLCNIIDPYISYSTPAALIETFLWVGYINSTLNPLIYAFFYTWFRKAFCLFASGKVFKEDMSNIS

>Teleost$pufferfish%Tetraodon_nigroviridis-TAAR27e
MEPVFCVESKNISCVKTVYPLPFRVILYMVLGVTVIVTVCGNLLVTVSIIYFKQLHTPTNYLLVSLAVSDFLLGFLVMLPDMIQLAETCWYFGDILCKVHLSFAVMLCTASIINLSLISIDRYNAVIHPLLYRRKMTGNVVLLMIFVSWSISGVVGFGMIFFRLNILGIEDFYKDFVACEGRCILFQSGMSSTVSSVLSFYIPGIIMICVYLKIFFVAKRQFLSIQNTTCMTSARISNKKQTKATKTLVVIMGAFLLCWAPFFLCNVIDPFISYSTPAALMKTFGWVGFINSTLNPLIYAFFYTWLRKAFCLFASGKVFKEDMSNITLFTE*

>Teleost$pufferfish%Tetraodon_nigroviridis-TAAR27f
MEPVFCYESKNFSCVKTVYPLPIRVILYMIFGVIVIVTVCGNLLVTVSIIYFKQLHTPTNYLLASLAVSDFLLGFLVMLPDMIQLVETCWYFGDILCKVHLSFAVMLCTTSIINLSLISIDRYNAVIHPLLYRRKMSGHVVLLMIFFSWSVSGVVGFGMIFFRLNILGIEDFYNFVACEGRCVFLQSGMSSTLSSVLSFYIPGIIMINLYLKIFFVAKRQFLSIHNTTCMTSAQISNNKQAKATKTLVVIMGVFLLCWAPFFLCNIIDPFISYSTPAALFKTILWGGLFNSTLNPIIYAFFYTWFRKAFHLFVSGKVFKDDMSNTSLFVE*

>Teleost$pufferfish%Tetraodon_nigroviridis-TAAR28a
MIMKTKAKINIPSQGDQPAAVPQQFSLHSPTLKMVMLLEDGCISPFNTSCRFMSGSWKSTLTSAALFCLSPLTVVLNLLVVFSISHVRTTTNLILLSMAVSDLLVGLAVMPLIIVTLDSCQGTSTFECYLYQLLGLILTSASVGNMVLISVDRYVAICYPLRYSSIKPNRVKLCVSLCWICSVIYSFILMKDSLSLIDFSVTCYKKCILFINFILVIVDVVITFYVPLTVIIVLYSRVFVVAVTQARAMRAQVSTISSQSVSAMKSEMRAARTLGIIVLFFLMSFLPYYISYLTGHSTDTESVANQLILFCCNSTINPIIYAFFYPWFRNNVKVIISGKVFGL*

>Teleost$pufferfish%Tetraodon_nigroviridis-TAAR28b
MAVSDFLVGLAVMPLMIVTLDSCRGTSTVVCYLYHLFSFILTSASVGNMVLISVDRYVAICYPLRYSSIKPNRVKICVSLCWISSVIYNFILLNDYLSQLDFTSSCYKKCILYIDYILVIVDVVITFCVPLTVIIVLYSRVFVVAVTQARAMRAQVSTISSQSVSAMKSEMRAARTLGIIILFFLMSFFPYYISSLTGQGLSDEALTGQLLLFFCNSTINPIIYAFFYPWFRKSLKVLVSGKYCGL*

>Teleost$pufferfish%Tetraodon_nigroviridis-TAAR28c
MAVSDLLVGLAVMPLMIVTLDSCRGTSTVACFLYHLLGLILTSASVGNMVLISVDRYVAICHPLRYSSIKPNRVKICVSLCWICSVIYSFILMNDYLSLNDFSSSCYKKCILSINYILVVLDLFLTFYIPLTVIIVLYSRVFVVAVTQARAMRSQVSTISSQSVSAMKSEMRAARTLGIIVLFFLMSFLPYYISSLTGQVVSNEALAGQFLLFYCNSTINPIIYAFFYPWFRKSLKVLFSGKFCEKLTG*

>Teleost$stickleback%Gasterosteus_aculeatus-TAAR21a
MEPEETDNGFNAVSDLHPCYESDNGTYSFTSNFSISCVSLYVFLGGLSVVTICGNLLVIISVSYFKQLHVATNFLILSLAVADLLVGVVVFPFSMVFTVTSCWHHEGLFCKVRGGFDVTLSTASILHLCCISIDRYYAVCQPLSYKSKVNDRVTGMMILMSWAVPLLIGICIIIAGFNQGKCEESCLIDALISTTLACIFSFYIPVIIMLSIYLKIFLVAKRQAISIQITTGLTKKSGTTVSKRERKATKTLAIVLGVFLLCWAPYFLCMIFQPITYNVTPIAVIETLNWLTLSNSMLNPFIYAFFYSWFRSAFKMIISGKVFWGNLENSKLL*

>Teleost$stickleback%Gasterosteus_aculeatus-TAAR21b
MEPEETDNGFNAVSNLHPCYESDNGTYSFTSNFSISCVSLYVFLGGLSVVTICGNLLVIISVSYFKQLHVATNFLILSLAVADLLVGVVVFPFSMVFTVTSCWHHEGLFCKVRGGFDVTLSTASILHLCCISIDRYYAVCQPLSYKSKVNDRVTGMMILMSWAVPLLIGICIIIASFNQEKCEESCLTDALISTTLACIFSFYIPVIIILSTYLKIFLVAKRQAISIQNTTGLTKKSGTTVSKRERKATKTLAIVLGFFLLCWAPYFLCVPFNPFSKNSVPTPVIETLNWLTLSNSMLNPFIYAFFYSWFRSAFKMILCGKVFWGNFANSKLL*

>Teleost$stickleback%Gasterosteus_aculeatus-TAAR21c
MKLDMEINKTNVLTEIHPCYEIDVSYVLAINPSAECALFHIFLGLLSAITVCGNLLVIIAIIYFKQLQNSTNFLILSLAVADLLVGVLVFPLTMQFSITLCLYDEDIFCKVRSTFDVLLCTCSILNLCCISVDRYYAVCQPLTYRAKINNHVVAIMILVSWGASIVIGISFIIIGIYQEKCAAKCAIVALMANILGLIFSFYLPTIVMLFIYLKIFLVAQRQARRIQNTTSQRTKGGGTVKMERKATKTLAIVMGLFLIAWLPFFLCTTVLSFSRVNVPLPLIELLNWFALSNSTLNPFIYAFFYSWFRSAFRIIISGKIFQGNLKNTNLH*

>Teleost$stickleback%Gasterosteus_aculeatus-TAAR22a
MDGMEGAQLCFPQLLNSSCRGLLRPRTESVLLYTLLSSMAVLTVLLNLLVIISISHFAQLHTPTNLLLLSLAISDLLVGLLVMPSEMVSVIETCWLLGDLLCTLSTMMGSTLVSASVGNMVLISIDRYVAICYPLQYPIQITRSRISVLYNGLILKDRLRQPDRDNSCDGECKVVINNVSGAIDLVFTFFAPCSVIVVLYVRVFTVAVSQARVGSHFTAVGAVKITAKKSERKAARTLGMVILVFLISFCPFYYPALAGQEISNNASSWVIVSWLLFFNSCLNPLIYALFYPWFRKAVKLIVTLKILEQNSSQENII*

>Teleost$stickleback%Gasterosteus_aculeatus-TAAR22b
MNVSEGRLLCFPGLNSSCTRLPKPRSEAALLYALLACVSLLTVALNLLVIVSIAHFRQLHNPTNTLLLSLAVSDLVVGLLVMPVEGLRYTETCWLLGELMCALAPYVSYSLLSASVGNMVLISIDRYMAICDPLLYASKITPNRVKASVCVCWSCSILYNGCILMGHLGQPDRFSSCYGECVVVISHVAGTIDLFLSFLGPCTVMVVLYMRVFVVAVSQLRVIRLQIVAVKVTPSAKRSERKAATTLGIVIAVFLMCFCPYYYPSLAGEDTSTSLSYYALVSWIMLLNSCVNPLIYALFYPWFRKAIKLIITLRILQPHSQEYKLL

>Teleost$stickleback%Gasterosteus_aculeatus-TAAR23
MAEHASQLCFPQLLNVSCRKPSVLWNDAVLSLALMSVSALTVALNLVVIISVSLFRHLHTPTNILIVSLAVSDLFVGLLVMPVEILFRVSCWFLGDLVCALFNYVFFIITSVSVGTMVLISLDRYLSICEPLHYATRVTVKRVRCSVCTCWLCSVCYSGVLASDGVTPSGRYSSCHGECLIVIDYVTVTVDLVVTFGVPVSVIVVLYMRVFAVAASQARSLRSHVLVVTHQLPVGQRAKKSELKAARTLGVLVVLFLICFCPYYIVSLVGYSQLSNLYMSFVLYLFYLNSCLNPLIYALFYPWFRKAVKRIVTLQTGS*

>Teleost$stickleback%Gasterosteus_aculeatus-TAAR24
METLPGDYLCFPQLNSSCKKPAHPHTEAMLVYVLLSSISLITVVLNVLVIISISHFRQLHSPTNLLILSLAVSDLLVGLLLMPVEIIYIEACWFLGDILCTTYYLVDYVITSASVANMVLISVDRYIAICEPLHYPTKVTKRRVQNCVCFCWIWSAIFRIFLLYDHLEKPGSSNSCLGECVVIINYAAGVADLVFTFIIPILCIIVLYLRVFVVALSQARAMRSRVAASTTRRSGATTVKKTEMKAARTLGLVILVFLFCFCPYYYPALAGKDTSIDASSAAFEIWLAHFNSCLNPVIYAFFYPWFRKSIQLILTLQILKPGSCDANVL*

>Teleost$stickleback%Gasterosteus_aculeatus-TAAR25a
MKSLEEDELCFPHLLNSSCRKAMHPHFVSMLTYILLSSISLLTVTLNLLVIISISHFRQLHTPTNLLLLSLAVSDFFVGFIVFFQIVVIEGCWFLGDLMCILYIFLDYIITSASVGTMVLISVDRYVAICEPLHYSNKVTQKRVKISVCLCWTCSAFLQTLLLKDNLEEPGRYNSCFGECVVVINYIAGLADLFFTFIGPVTVIIVLYMRVFVVAVTQARVMRSHVAVLPHKFSMNITAKKSEMKAARTLGVVIVVFLLCVCPYYCVLLSAQDTLFNISSAAFVTCVFYFNSCLNPLIYAFFYPWFTKSMKLIVTLEILQPGSCERNLL*

>Teleost$stickleback%Gasterosteus_aculeatus-TAAR25b
MKSLEEDELCFPHLFNSSCRKAMRPHFVSMLTYILLSSISLLTVTLNLLVIISISHFRQLHTPTNLLLLSLAVSDFFVGFIVFFQIVVIEGCWFLGDLMCILYIFLDYIITSASVGTMVLISVDRYVAICEPLHYSNKVTQKRVKISVCLCWTCSAFLQTLLLKDNLEEPGRYNSCFGECVVVINYIAGLADLFFTFIGPVTVIIVLYMRVFVVAVTQARVMRSHVAVLPHKFSMNITAKKSEMKAARTLGVVIVVFLLCVCPYYCVLLSAQDTLFNISSAAFVTCVFYFNSCLNPLIYAFFYPWFTKSMKLIVTLEILQPGSCERNLL*

>Teleost$stickleback%Gasterosteus_aculeatus-TAAR25c
MRSLEEDELCFPHLLNSSCRKAMRPHFVSMLTYILLSSISLLTVTLNLLVIISISHFRQLHTPTNLLLLSLAVSDFFVGLIVFFQIVLIEGCWFLGDLMCILYIVLDYIVTSASVGTMVLISVDRYVAICEPLHYSNKVTQKRVKICVCLCWTCSAFLQTLLLKDNLEEPGRYNSCFGECVIVINYIAELADLFFTFICPVTVIIVLYMRVFVVAVTQARVMRSHVAVLPHKFSMNITAKKSEMKAARTLGVVIVVFLLCVCPYYCVLLSGQDTVFNVSSAAFVMCVFSFNSCLNPLIYAFFYPWFRKSLKLIVTLEILQPGSCERN

>Teleost$stickleback%Gasterosteus_aculeatus-TAAR25d
MKSLEEDELCFPHLNSSCRKAMRPHFVSMLTYILLSSISLLTVTLNLMVIISISHFRQLHTPTNLLLLSLAVSDFFVGLFVFFQIVLIEGCWFLGDLICILYSFLDFTITSSSVGTMVLISVDRYVAICEPLHYSNKVTQKRVKICVCLCWTCSAFLQTLLLKDNLEEPGRYNSCFGECVIVINYIAGRANLFLTFICPVTVIIVLYMRVFVVAVTQARVMRSHVAVLPHKFSMNITAKKSEMKAARTLGVVIVVFLLCLCPYYCVSLSGQDTLINASSATIVICLFYFNSCLNPLIYAFFYPWFKKSMNLIVTLEILQPGSCERNLL*

>Teleost$stickleback%Gasterosteus_aculeatus-TAAR25e
MKSLEDDELCFPHINSSCRKVVRPHFVSMLTYILLSSISLLTVTLNLMVIISISHFRQLHTPTNLLLLSLAVSDFFVGLIVFFQIVLIEDCWFLGDHMCILYTFLDYIITSASVGTMVLISVDRYVAICEPLHYSNKVTQKRVTICVCLCWTGSAIYSTLPLKDNLTEPGRNNSCFGECVIVINYIAGLADLFLIFIGPVTVIIVLYMRVFVVAVTQARVMRSHVAVLPHKFSMNITAKKSEMKAARTLGVVIVVFLLCVCPYYCVALSDQDTLINVSSGTIVVCVFYFNSCLNPLIYAFFYPWFRRSMKLIVTLEILQPGSCERNLL*

>Teleost$stickleback%Gasterosteus_aculeatus-TAAR25f
MKSLEDDELCFPHLLNSSCRKVVRPHFVSIITYILLSSISLLTVTLNLLVIISISHFRQLHTPTNLLLLSLAFSDFFVGLIMFFQVVLTEGCWFLGDLICTLYQYLAYIITSSSVGTMVLISVDRYVAICEPLHYSNKVTQKRVQISVCLCWTCSAFLHSVLLKDNLEEPGTYNSCFGECVVVINYIAGLADLFFTFIGPVTVIIVLYMRVFVVAVTQARIMRSHVAVLPLKVSMNITAKKSEMKAARTLGVVIVVFLLCLCPYYCVALSDQDTLFNVSSATIVTCVFYFNSCLNPLIYAFFYPWFRRSMKLIVTLEILQPGSCERNLL

>Teleost$stickleback%Gasterosteus_aculeatus-TAAR25g
MKSLVEDELCFPHLNSSCRKVVRPHFVSMFTYILLSSISLLTVTLNLLVIISISHFRQLHTPTNLLLLSLAVSDLFVGLIVFFQILLIDGCWFLGDLVCILYLYVAYVITSASVGTMMLISVDRYVAICEPLHYSNKVTQKRVTICVCLCWTCSAIYSTLLLKDNLEEPGRYNSCFGECVIVINYIAGLADLFFTFIGPVTVIIVLYMRVFVVAVTQARVMRSHVAVLPHKFSVNKTAKKSELKAARTLGVVIVVFLLCFCPYYCVSLSGQDTYLDASSATIVICVFYFNSCLNPLIYAFFYPWFRRSMKLIVTLEILQPGSCERNLL*

>Teleost$stickleback%Gasterosteus_aculeatus-TAAR25h
MKSLEKDELCFPHFLNSSCRKALHPHFASMLTYMLLSSISLLTVTLNLLVIISIYHFKQLHTPTNLLLLSLAVSDFFVGLLMVFQIVLIDGCWFLGDLMCIFYTFLDFIITSASVGTMVLISVDRYVAICEPLHYFNKVTQKRVKICVCLCWTWSAILHSVLFKDNLEEAGRYNSCIGECVIVINYIAGRANLFLTFIGPVTVIIVLYMRVFVVAVTQARAMRSHVAALPLKIAMTKTAKKSEMKAARTVGVIVVVFLVCLCPYYCVSLSEQDTLLSASSATIVVRVFYFNSCLNPLIYAFFYPWFRKSMKLIVTLKILQPGSCERNLL*

>Teleost$stickleback%Gasterosteus_aculeatus-TAAR25i
MKSLEEDEICFPHLLNFSCRKAVNPHFVFMLTYILLSSISLLTVTLNLLVIISISHFKQLHTPTNLLLLSLAVSDFFVGLILLFQTMLIDGCWFLGDFMCILYIFLNYIVVSSSVGTMVLISVDRYVAICEPLHYSNKVTQKRVNICVCLCWTCSAFLLILLLKDNLKKNGRYTSCIGECVIVVNYIAELADFFLTFIGPVTVIIVLYMRVFVVAVTQARAMRPHVAASPLKFSMTITAKKSEMKAARTLGVVIVVFLLCVCPYYCFALSGHDSLISLSSVNILICVFYFNSCLNPLIYAFFYPWFRKSMKLIVTLKILQPGSCERNLL*

>Teleost$stickleback%Gasterosteus_aculeatus-TAAR25j
MKSLEEDEICFPHLLNFSCRKAVNPHFVFMLTYILLSSISLLTVTLNLLVIVSISHFKQLHTPTNLLLLSLAVSDFFVGLILLFQTMLIDGCWFLGDLMCILYIFLNYIVTSSSVGTMVLISVDRYVAICEPLHYSNKVTQKRVNICVCLCWTCSAFLLILLLRDNLKKTGRYTSCIGECVIVVNYIAELADLFLTFIGPVTVIIVLYMRVFVVAVTQARAMRPHVAASPLKFSMTITAKKSEMKAARTLGVVIVVFLLCVCPYYCFALSGHDSLISLSSVNILICVFYFNSCLNPLIYAFFYPWFRKSMKLIVTLKILQPGSCERNLL*

>Teleost$stickleback%Gasterosteus_aculeatus-TAAR25k
MKSLEEDEICFPHLLNFSCRKAVNPHFVFMLTYILLSSISLLTVTLNLLVIVSISHFKQLHTPTNLLLLSLAVSDFFVGLILFFQIMLIDGCWFLGDLMCTLYIVLDYIVVSSSVGTMVLISVDRYVAICEPLHYSNKVTQKRVNICVCLCWTCSAFIMILMLQDHLKNRGRYTSCIGECVIVLNYVAELADLFLTFIGPVTVIIVLYMRVFVVAVTQARAMRPHVAALPLKFSMNTTAKKSEMKAARTLGVVIVVFLLCVCPYYCFALLGQDSLINFSSANIVICLFYFNSCLNPLIYAFYYPWFRKSMKLIVTLKILQPGSCERNLL*

>Teleost$stickleback%Gasterosteus_aculeatus-TAAR25l
MKSLEKDELCFPHLLNTSCRKAMRPHFASMLTYILLSSISLLTVTLNLLVIISIHHFKQLHTPTNLLLLSLAVSDFFVGLLMVFQIMLIDGCWFLGDLMCTLYIVLDYIVVSSSVGTMVLISVDRYVAICEPLHYTNKVTQKRVKICVCLCWTCSAFVLILMLQDHLKRTDDISCIGECVIVVSYVAELAQFFLIFIGPVTVIIVLYMRVFVVAVTQARAMRPHVAALPLKFSMTITAKKSEMKAARTLGVVIVVFLLCVCPYYCFALSGQDNLVNFSSVNILICVFYFNSCLNPLIYAFFYPWFRKSIKLIVTLKILQPGSCERNLL*

>Teleost$stickleback%Gasterosteus_aculeatus-TAAR26a
METLVGTELCFPQLINTSCRKPIRPHLEAMLIYILLSSISLLTLALNLLVIISISHFKQLHTPTNLILLSLAVSDFFVGLFVIFQIMIIEGCWLLGDLMCSLWLILSSIIMSSSIGTMVLISVDRYVAICYPLHYFTKVKPKRIRVCVCLCWMFAALFNSLLLKNNLQHPGRYNSCIGECVIEMNYIANVFDLILSFFFPITVIVILYIRIFGVVVYQARAMRPHIAVVTMKVAVKKSEMKAARNLGVVVVVFLICVCPYYCFTLTSQNNLYTSLSVTILVWLFQFNSCLNPLIYATLYPWFRKSIKVIVTLQILKPGSYRTNML*

>Teleost$stickleback%Gasterosteus_aculeatus-TAAR26b
METLVGTELCFPQLINTSCRKPIRLHLEAMLIYILLSSISLLTVALNLLVIISISHFKQLQTPPNLLLLSLAVSDFFVGLFMIFQIMMIDGCWLLGDLMCSLWLILSSIIISSSVGTMVLISVDRYVAICYPLHYFTKVKPKRVKICVCLCWMFAALIYSLLLKNNLQHPGRYNSCIGECTVDINYIVNLFDLIVTFIFPITVIVILHIRIFGVVVDQARAMRSHIAVVTRKVTVKKSEMKAARNLGVVVVVFLICICPYFCFTLKSQNNLYTATSVTIVMWLAQFNSCLNPLIYAILYPWFRKSIKVIVTLEILKPGSYRTNML*

>Teleost$stickleback%Gasterosteus_aculeatus-TAAR26c
METLVGTELCFPQLINTSCRKPIRPHLEAMLIYILLSSISLFTVALNLLVIISISHFKQLHTPTNLLLLSLAVSDFFVGLFMIFQIMLIDGCWLLGDLMCSLWSILSSIITSSSVGTMVLISGERYVAICYPLHYFIKVKQERVQVCVCLCWMFAALINSLLLKNNLQHPGRYKSCIGECTVDMNYIVNLFDLIVTFIFPITVIVILYIRIFGVAVYQARAMRSHIAVVIMKVTAKKSEMKAARNLGVVVVVFLICVCPYYCVVLTSQNNLDTSLSVTIVICFFQFNSCLNPLIYATLYPWFRKSIKVIVTLQILKPGSYRTNML*

>Teleost$stickleback%Gasterosteus_aculeatus-TAAR26d
METLVGTELCFPQLLNTSCRKKIRPHLETMLIYILLSSISLLTVALNLLVIISISHFKQLQTPTNLLLLSLAVSDFFVGLIMIFQIMIIDGCWLLGDLMCSLWLILLSIITSSSVGTMVLISVDRYVAICYPLHYFTVVKPVRIQVCVCLCWMFAVLFNGLLLKDNLQHPGRYNSCIGECVFEINHIANLFDLIVSFIFPITAIVILYIRIFGVAVYQARAMRSHIAVVTMKVNAKKSEMKAARNLGVVVVVFLICVLPYYCSALKSQNNLYTALSVTIVIWFFHFNSCLNPLIYATLYPWFRKSIKVIVTLQILKPGSYQSNML*

>Teleost$stickleback%Gasterosteus_aculeatus-TAAR26e
METLVGTELCFPQLINTSCRKPIRPHLEAMLIYMVLSSISLLTVALNLLVIISISHFKQLQTPRNLILLSLAFSDFFVGLIMIFQIMITDGCWLLGDLMCSLWLILLSIITSSSVGTMVLISVDRYVAICYPLHYFTKVKPKRVQVCVCLCWMFAALIYSLLMKNNLQNPGRYNSCIGECVFEINYIANLFDLIITFIFPITVIIILYIRIFAVAVYQARAMRSHILVVTMKVTVKKSELKAARNLGVVVVVFLICVCPYYCFALTSQNNLYTASSVTIVVWLFHFNSCLNPLIYAILYPWFRKSIMVIVTLQILKPGSCQTN

>Teleost$stickleback%Gasterosteus_aculeatus-TAAR26f
METLVGTDLCFPQLINTSCRKTIRPQLEEILIYVLLSSISLLTVALNLLVIISISHFKQLQTPPNLLLRSLAVSDLFVGLFMIFQIMIIEGCWLFGDLMCSLWLILSSIVVLSSVGTMVLISVDRYVAICYPLHYFTKVKPERVQVCVCLCWMFAALIYSLLLKNNLQHPGRYNSCIGECVFDVNYIVNLLDLIVTFIFPITVIIILYIKIFVVAVYHARAMRSHIAVVTTKVTVKKSELKAARNLGVVVVVFLICICPYYCFALTSQNNLYTASSVTIVVWLFHFNSCLNPLIYAILYPWFRKSIKVIVTLQILKHGSYQANML*

>Teleost$stickleback%Gasterosteus_aculeatus-TAAR26g
METLVGTELCFPQLINTSCRKPIRPHLEAMLIYILLSSISLLTLALNLLVIISISHFKQLQTPTNLLLLSLAVSDFFVGLLMIFRIMMIDGCWLLGDLMCSLWLILSSIIISSSVGTMVLISVDRYVAICYPLRYFTKVKPERVQVCVCLCWMFAALFNSVLLKNNLQHPGRYNSCIGECVFEMNYIAYLIDMTVSVLFPITVIVILYTRIFGVAVYQARAMRSHIAVVTTKITVKSELKAARNLGVVVVVFLICICPFYCFALTSQTNVYTATSVTFVIWLFHFNSCLNPLIYAILYPWFRKSIRLIVTLQILKPGSYRTN

>Teleost$stickleback%Gasterosteus_aculeatus-TAAR26h
METLVGTELCFPQLLNTSCRKTILPHLEEMLIYILLSSISLLTIALNLLVIISISHFKQLQTPTNLLLLSLAVSDFFMGLNTIFQIIMIDGCWLLGDLMCSFWLILSAILFLASIGTMVLISVDRYVAICYPLHYFTKIKTKRVQVCVCLCWMFAASLNSLLLKNNLQHPGRYNSCIGECVIDINYITSLLDLIVTFIFPITVIVILYIRIFVVAVYQARAMRSHIAVVTTKATVKKPEMKAARNLGVVVVVFLICVCPYYCFVLTSQNNVYTTSSLTIVIWLFNCNSCLNPLIYATLYPWFRKSIKVIATLEILKPGSCRTN

>Teleost$stickleback%Gasterosteus_aculeatus-TAAR26i
METLVGTELCFPQLINTSCRKTIRPHLEAMLIYILLSSISLLTVALNLLVIISISHFKQLHTPTNLLLLSLAVSDFFMGLNMIFQIIMIDGCWLFGDLMCSFWLILSSILFLASVGTMVLISVDRYVAICYPLHYFTKIKTKRVQVCVCLCWMFAALIYSLLLKNNLQHPGRYNSCIGECVIDMNYIASLLDLIVTFIFPITVIVILYIRIFVVAVYQARAMRSHIAVVTMKATVKKPEMKAARNLGVVVVVFLICVCPYYCFVLTSKSNVYTTSSVTIVLWLFNCNSCLNPLIYATLYPWFRKSIKVIVTLEILKPGSYRTN

>Teleost$stickleback%Gasterosteus_aculeatus-TAAR26j
MESVGTELCFPQLINTSCRKTIRPHLEAMLIYILLSSISLFTVALNLLVIISISHFKQLHTPTNLLLLSLAVSDFFMGLNMIFQIIMIDGCWLLGDLMCSLLLILASVITMSSIGTMVLISVDRYVAICYPLHYFTKVKPESVQVCVCLCWMFAALFNSALLKNNLQHPGRYNSCIGECVIDMNYIASLLDLIVTFIFPITVIVILYIRIFVVAVYQARAMRSHIAVVTMKATVKKPEMKAARNLGVVVVVFLVCVCPLYCIVLTSQNTVYTTSSVTILIWLFNCNSCLNPLIYATLYPWFRKSIKVIVTLEILKPGSYRTNML*

>Teleost$stickleback%Gasterosteus_aculeatus-TAAR26k
MESVGTELCFPQLINTSCRKQIRPHLEAMLIYILLSSISLFTVALNLLVIISISHFKQLHTPTNLLLLSLAISDFFMGLNMIFQIRMMDGCWLFGDLMCSLLLILASIIFLASVGTMVLISVDRYVAICYPLHYFTKIKTKRVQVCVCLCWMFAALIYSALLRNNLQHPGRYNSCIGECVIDMNYIASLLDLIVSFIVPITVIVILYIRIFVVAVYQARAMRPHIAVVTMKVTVKKSEMKAARNLGVVVVVFLICVCPYYCFVLTSQNNVYTTSSVTILIWLLNCNSSLNPLIYATLYPWFRKSIKVIVTLEILKPGSYRTNML*

>Teleost$stickleback%Gasterosteus_aculeatus-TAAR26l
MLIYMLLSSISLLTVALNLLVIISSHFKQLQTPTNLLLFSMAVSDFSMGLNMLFQMMTIDGCWLLGDLMCSLWLILASIITSSSVGTMVLISVDRYVAICYPLHYFTKVKAKSVKVCVCLCWMFAAIFNSLLLKNNLQHPGRYNSCIGECVIDVNYIANLVDLIVTFFFPVTVIIILYIRIFVVAVYQARAMRPHIAVVITKATVKKSEMKAARNLGVVVVVFLICVCPYYCFVLTSQNNVYTTSSVTIVIWLFNCNSCLNPLIYATLYPWFRKSIKVIVTLEILKPGSYRTNML*

>Teleost$stickleback%Gasterosteus_aculeatus-TAAR26m
METLVGTELCFPQLVNTSCRKTIHPHIAAILIYILLSSISLLTVALNLLVIISISHFRQLQTPTNLILLSLSVSDFFIGLFMIFQIMLIDGCWLLGDLMCSLWLILSSTIFLSSVGTMVLISVDRYVAICYPLHYFTKVKPKRVQVCVCLCWMFAALIYSVLLKNNLQHPGRYNSCIGECVFDMNYIASLFDLFVTFIFPITVIIILYIRIFCVAVYQARAMRSHIAVVTTKVTVKKSEMKAARNLGVVVVVFMISVCPYYCFVLTSQNNVYTSSSVTIVIWFFQFNSCLNPLIYATLYPWFRKSIKVIVTLQILKPGSYRTNVL*

>Teleost$stickleback%Gasterosteus_aculeatus-TAAR26n
METLVGTELCFPQLINTSCRKTIHPHLEATLIYILLSSISLLTVVLNLLVIISISHFKQLQTPTNLLLLSLAVSDFFMGLFMIFQTMIEGCWLLGDVMCYLWLILSSVVFLSSIETMVLISVDRYVAICYPLHYFTKVKRKSVQVCVCLCWMFAALINSVLLKNNLQHPGRYNSCIGQCVIDRNYIASIFDLIVTFIFPITVIIILYMRIFVVAVYQARAMRSHIAVVTLKATVKKSEMKAARNLGVLVVVFLICICPYYCFVLTSQNNVYPTSSVTIVIWLSNCNSCLNPLIYAILYPCFRKSIKVIVTLQILKSGSYRTNML*

>Teleost$stickleback%Gasterosteus_aculeatus-TAAR26o
METLVGTELCFPQLINTSCRKPIRPHLEAMLIYILLSSISLLTVALNLLVIISISHFEQLQTPTNLLLLSLAVSDFFVGLFMIFQIMIIDGCWLLGDLMCSLWLILLSIIITSSIGTMVLISVDRYVAICYPLHYFTKVKPRRVQVCVCLCWMFAALIYSLLMKNNLQHPGRYNSCIGECVIDMNYIASLLDLIVTFIFPITVVVILYIRIFAVVVYQARAMRSHIAVVTTKVAVKKSEMKAARNLGVVVVVFMICICPYYCLVLTSQINVYTTSSLTIVIWLTQFNSCLNPLIYAILYPWFRKSIRLIVTLQILKSGSYRTN

>Teleost$stickleback%Gasterosteus_aculeatus-TAAR26p
METLVGTELCFPQLMNTSCRKTIRPHLEAMLIYIVLSSISLLTVALNLLVIISISHFKQLQTPTNLLLLSLAVSDFFVGLFMIFQIMLIDGCWLFSDLMCSLWLVLSSIIMSSSIGTMVLISVDRYVAICYPLHYFTIVKPKRVQVCVCLCWMFAALIYSLLLKNNLQHPGRYNSCIGECVIDVNYIASLLDLIVTFIFPITVIVILYIRIFVVVVYQARAMRSHIAVVTTKVTVKKSEMKAARNLGVVVAVFMICICPYYCFVLTSQINVYTASSVTIVIWLTNSNSCFNPLIYAILYPWFRKSIRLIVTLQILKPGSYRTNML*

>Teleost$stickleback%Gasterosteus_aculeatus-TAAR26q
METLVGTELCFPQLINTSCRKTILPHLEAMLIYIVLSSISLLTVALNLLVIISISHFKQLQTPTNLLLLSLAVSDFFMGLNMIFQITITDGCWLFGDLMCSLWFILSSIIISSSVGTMVLISVDRYVAICYPLHYFTKVKPKRVQVCVCLCWMFAALIYSLLLKNNLQHPGRYNSCIGECVIDVNYIASLLDLIVTFIFPITVIVILSIRIFGVAVYQARAMRSHIAVVTKKVTVKKSEMKAARNLGVVVVVFLICVCPYYCFVLTSQNNVYTASSVIIVIWLFNCNSCLNPLIYAILYPWFRKSIKVIVTLQILKSGSYRTNML*

>Teleost$stickleback%Gasterosteus_aculeatus-TAAR26r
METLVGTELCFPQLINTSCRKTILPHLEAMLIYIVLSSISLLTVALNLLVIISISHFKQLQTPTNLILLSLAVSDFFMGLIMIFQIMIIEGCWLFSDLMCSLWLILASIITSSSIGTMVLISVDRYVAICYPLHYFTNVKPKTVQVCVCLCWMFAALYNSLLLKNNLQHPGRYNSCIGECVFDMSYIANVFDLIVTFVFPITVIVILYMRIFGVAVYQARAMRSHIAVVTIKVTVKKSEMKAARNLGVVVVVFLICACPYYCFVLTSQNNVYTASSVTFVIWLFNFNSCLNPLIYAILYPWFRKSIKVIVTLQILKSGSYRTNVL*

>Teleost$stickleback%Gasterosteus_aculeatus-TAAR26s
METLVGTELCFPQLINTSCRKTIRPHLKAMLIYIVLSSISLLTVALNLLVIISISHFKQLQTPTNLLLLSLSVSDFFVGLFMIFQIMITDGCWLLGDLMCSLWLILASIITSSSIGTMVLISVDRYVAICYPLHYFTKVKPKTVQVCVCLCWMFAASFTGLLMKDNLQHPGRYKSCIGECVIDVNYIANVFDLIVTFIFPITVIVILYIRIFGVAVYQARAMRSHIAVVTTKVTVKKSEMKAARNLGVVVVVFLLCVCPYYCFVLTSQNNLYTISSATFVIWLFYCNSCLNPLIYAILYPWFRKSIRLIVTLQILKSGSYRTN

>Teleost$stickleback%Gasterosteus_aculeatus-TAAR26t
METLVGTELCFPQLINTSCRKTIRPHLEAMLIYILLSSISLLTVALNLLVIISISHFKQLQTPTNLFLLSLAVSDFFMGLNMIFQIMIIEGCWLFSDLMCSLWLILSSIIISSSVGTMVLISVDRYVAICYPLHYFTKVKPKTVQVCVCLCWMFAASFTGLLLKNNLQHPGRYNSCIGECVFDMNYIAYVFDLIVTFIFPITVVVILYIRIFAVAVYQARAMRSHIAVVTLKVTVKKSEMKAARNLGVVVVVFLICICPYYCFVLTSQNNLYTISSITIVIWLFQCNSCFNPLIYAILYPWFRKSIRLIVTLQILKPGSYRTN

>Teleost$stickleback%Gasterosteus_aculeatus-TAAR26u
METLVGTELCFPQLINTSCRKPIRPHLEAMLIYIVLSSISLLTLALNLLVIISISHFKQLQTPTNLLLLSLAVSDFFMGLNMIFQIMIIEGCWLFSDLMCSLWLILSSIIISSSVGTMVLISVDRYVAICYPLHYFTKVKPKAVQVCVCLCWMFAALIYSLLMKNNLQHPGRYNSCIGECVIDMNYIAYVFDLIVTFIVPITVIVILYIRIFAVVVYQARAMRSHIVVVTTKVTVKKSEMKAARNLGVVVVLFMICVCPYYCFVLTSQNNLYTISSATIVIWLFQCNSCFNPLIYAILYPWFRKSISLIVTLQILKPGSYRIN

>Teleost$stickleback%Gasterosteus_aculeatus-TAAR26v
METLVRTELCFPQLINTSCRKPIRPHLEAMLIYMLLSSISLLTVALNLLVIISISHFKQLQTPTNLLLLSLAVSDFFVGLFMIFQIIITDGCWLFGDLMCSLWLILSSIIMTSSVGTMVLISVDRYVAICYPLHYFTKVKPKRVQVCVCLCWMFAASFYSLLMKNNLQHPGRYNSCIGECFIYMNYIANVIDLIVTFIFPITVIVILYIRIFGVAVYQARAMRSHIAVVTTKVTVKKSEMKAARNLGVVVVVFLICVCPYFCFVLTSQNNVYTASSVTIVIWLLYCNSCLNPLIYATLYPWFRKSIKVIVTLQILKSGSYQTN

>Teleost$stickleback%Gasterosteus_aculeatus-TAAR26w
MLIYILLSSISLLTVALNLLVIISISHFKQLQTPTNLLLLSLAVSDFFVGLFMIFQIMITDGCWLLGDLMCSLWLVLLSIIMTSSVGTMVLISVDRYVAICYPLHYFTKVKPKRVQVCVCLCWMFAALFYSLLMKNNLQHPGRYNSCIGECVIDMNYIANVFDLIVTFIFPITVIIILYIRIFGVVVYQARAMRSHIAVVTMKVTVKKSEMKAARNLGVVVVVFLICICPYFCFVLTSQNNVYTTSSVTFVIWLTNCNSCLNPLIYAILYPWFRKSIKVIVTLQILKSRSCRTNML*

>Teleost$stickleback%Gasterosteus_aculeatus-TAAR26x
METLVGTELCFPQLINTSCRKTIRPHLEAMLIYIVLSSISLLTVALNLLVIISISHFKQLHTPTNLLLLSLAVSDFFVGLFMIFQIMIIDGCWLFSDLMCSLWLILLSILFLTSIGTMVLISVDRYVAICYPLHYFTKVKPKTVQVCVCLCWMFAASYTGLLLKNNLQHPGRYNSCIGECVYDMNYIANVFDLIISFLFPITVIVILYIRIFGVAVYQARAMRSHIAVVTTKVTVKKSEMKAARNLGVVVVVFLLCVCPYYCFVLTSPYNVYTTASVTIVIWLSNCNSCLNPLIYAILYPWFRKSIKVIVTLQILKPGSYRTNML*

>Teleost$stickleback%Gasterosteus_aculeatus-TAAR26y
METLVGTELCFPQLINTSCRKQIRPHLEAMLIYIVLSSISLLTVALNLLVIISISHFKQLQTPTNLLLLSLAVSDFFVGLFMIFQIMIIDGCWLFSDLMCSLWLVLLSILFLTSIGTMVLISVDRYVAICYPLHYFTKVKPKRVQVCVCLCWMFAASFTGLLLKNNLQHPGRYKSCIGECVYDMNYIANVFDLIISFLFPITVIVILYIRIFVVAVYQARAMRSHIAVVTKKVTVKKSEMKAARNLGVVVVVFLICVCPYYCFVLTSPYNVYTTASVTIVIWLSNCNSCLNPLIYAILYPWFRKSIKVIVTLQILKSGSYRTNML*

>Teleost$stickleback%Gasterosteus_aculeatus-TAAR26z
METLVATELCFPQLINTSCRKTIRPHLEAMLIYILLSSISLLTVALNLLVIISISHFKQLQSPTNLLLLSLAVSDFFVGLLMIFQIMMIDGCWLLGDLMCSLWFILTIIVFSSSVGTMVLISVDRYVAICYPLHYFAKVKPESVKVCVCLCWMFAALYNSLMIKDNLRHPGRYNSCIGECVIDIEYITVLFDLIVTLIFPITVIIILYIRIFGVAVYQARAMRSHIADVTLKVTVKKSEMKAARNLGVVVVVFMICICPYYCFVLTSRNNMYTASSVTFVIWLLYCNSCLNPLIYAILYPWFRKSIKVIVTLQILKPGSRRTN

>Teleost$stickleback%Gasterosteus_aculeatus-TAAR26a1
METLVGTELCFPQLINTSCRKTIRPHLEAMLIYIVLSSISLLTVALNLLVIISISHFRQLHTPTNLLLLSLAVSDFFVGLFMIFRIIIIDGCWLLGDLMCSLWLIISSTIISSSIGTMVLISVDRYVAICYPLHYFIKVKPRRVQVCVCLCWMFAALYNSELMKDNLQHPGRYNSCIGECIIDIDYIANLLDLIISFIFPITLIVILYIRIFGVAVYQARAMRSHIAVVTTKETVTKSEMKAARNLGVVVVVFLICAFPYYCFVLTSQNNVYTASSVTIVIWLFYLNSCLNPLIYATLYPWFRKSIKVIVTLQILKPGSSRANML*

>Teleost$stickleback%Gasterosteus_aculeatus-TAAR26b1
METLVGTELCFPQLINTSCRKPIRPHLEAMLIYMLFSSISLLTVALNLLVIISISHFKQLQTPTNLLLLSLAFSGLFVGIFLIFQIMLIDGCWLLGDVMCSLWLILSSFITSSSIGTMALISVDRYVAICYPMHYFTKVKPKRVQVCVCLCWMFAALFNSVLLKDTLQHPGRYNSCIGVCVIEINYIASLLDLIVSFLFPITVIIILYVRIFVVSMKVTVKKSEMKAARNLGVVVVVFLICFCPYCCFVLTSQNNLYTASSVIIVIWLLYFNSCLNPLIYAVLYPWFRKSIKVIVALQILQPGSSRANLR*

>Teleost$stickleback%Gasterosteus_aculeatus-TAAR27
MEPVLCYESRNGSCLRTIYSLPIQITVYMILGVIVVLTVFGNLLVTVSIAYFKQLHTPTNYLISSLAVCDLLLGLLVMFPSMVQCVESCWYFGDVFCKVYMSSDVMLCTTSILNLLFISIDRHYAICQPLRYREKISVNVVLIMILLSWTISGLIGFGMIFLKLNFWGIEEFYSNHIVCEGECILFQTGLSSIMSSVLSFYIPGIILLSVYLKIFLVARRQYSIQIASRTCSEGISNTSQKKATKTLAIIMGAFLSFWTPFFVCNIVDPFISYSTPPALFKTLVWLGYFNSTVNPLIYAFFYSWFRKALKLFTSGIMFKADISETTLFTL
