# Supplementary material for: Evolution of Brain-Expressed Biogenic Amine Receptors into Olfactory Trace Amine-Associated Receptors
Source: Mol Biol Evol. 2022 Jan 11;39(3):msac006. doi: 10.1093/molbev/msac006 (PMC8890504; doi:10.1093/molbev/msac006)
Supplement: msac006_Supplementary_Data [file msac006_supplementary_data.zip › supplementary_data_S2.txt]

>Pseudogene$American_alligator%Alligator_mississippiensis-TAAR6-p#NW_017714183.1_15904648-15905680
ATGGGTACAGCTTTTCCTGAAAGGGAAGATTTGCATTATTGCTTTGAGGACATTAACGGGTCTTTCACTAAAATAGTCTGGCCTTCTGCTTTCCGAGTAACTTTATATTTTGTTCTTGGTTTTCTGACGATTCTTAGTATAGGAGGAAACTTAATGGTAATTATTTCTATTACTTATTTTAAACAGCTTCACTCTCCTACAAACTTCTTGATTGCTTCTTTAGAAGGGGCTGATTTTGGTCTGGGTCTGGCTGTGCTGCCCTTCAGCACTGTAAGATTAGTTGAAAGCTGCTGGTACTTTGGAGAAACATTTTGTAGATTCCACAGTTGTTTGGATGTATTATTTTGTTATGCATCAATATTTAACTTGTTTTTCATTTCTATTGATCGGTTCGTTGCTGTCAATGACCCTCTGATTTACCCCTTCAAGTTCACAGTGCCTGTTTCTAGAGTGTGTGTAACTGCTTCGTGGGGACTCTCTTTTGTGTACAGTTTTGCAGTATTCTACACTGGAGCTAATCAAGAAGGGATACAGGATTTAGAGAATATTCTCTCCTGTGTAGGGAGGTGCCAGGTTACTTTCAATAAAATCTGGGTCATTATAGCTGGCCTCCTTTATTTCATACCTTTCTTTACAATGATAGATAGCACTTTACAGCAAGATTTTCAGTATGGCTAAACAGCAAGCTCGAGTGATAGAGGGGATGAGCAATAAATCACAGACCTCTGATAATTACAGGAACAGAGTTAGCAAAAGAGAGAGAAAAGCTGCAACAACATTGGGAGTGGCTGTGATTGCTTTCTTGGTATTCTGGTTTCCTTATAATACCATGGTAATAATTGATGCTTTCCGTAACTCTATATCACCTCCTCTTGTTGTGGATATTATGTGTTGGTTTGCTTATTCAAACTCTGCTATTAACCCTCTGATTTGTTCTTTCTTTTACCCCTGGTTTCAGAAAGCAATGAAAGTGATTGTAAGTTGCAAAATGATGAAACATGATTGTTCAACAATGAACTTATTTTCAGAATGA

>Pseudogene$American_alligator%Alligator_mississippiensis-TAAR7a-p#NW_017714183.1_15872319-15873366
ATGTCAGATCCAGAATTCATCAATTGCAGACTTGCTGGGAAAAAAATGAACTCAACTTTTTATGAAAAGGAAGATGTGCAATACTGCTATGAGAAAATGAATGGATCCTGCTATAAAACACCATGGTCTTCTGGGATCCAAGGAACTTTGTATGTTGTACTTGGTTTTCTCACAATTCTTACAGTAGCAGGAAACCTGATGGTAATTATTTCAATTGCCTATTTCAAACAGCTTCACTCTCCTACAAATTTTTTAATTGCCTCCTTGGCTTGTGCTGACTTTTGCTTGGGTTTGACAGTGCTGCCTTTCAGCACTATAAGATCTGTTGAGACCTGCTGGTATTTTGGGGAAACTTTCTGTAGAGTCCACAGTTCTTTAGATGTGTCTTTTTGCCTAGCATCAATATTTCATTTATGTGTCATCTCCTTCGATCGGTATGTTGCTGTTATTGATCTTTTAGTTTACCCCTTGAAGTTCACCATGCCTGTTTCAAGAATGTTTGCAGCTGCTGCCTGGACATTTTCATTAATCTACAGTTTTTCTGTAGTTTTTACTGGAGCTAATGATGAAGGGCTACAAGAATTAGTGAAAGCACTCTCCTGTGTAGGAAGCTGTCAGCTTGTTTTCAATAAGACTTGGGTATTCATTTCATCCCTCCTTTATTTCATATCTTTCTTTACAATGATAATACTTAACAGCAAGATTTTCAGTGTAGCCAAAAAGCAAGCTAAAAGGATAGAGAGTGTGAGCAGCAAAACACAGTCCTCCGATAATTACAATAACCAAGTGGGGGAAAAGAGAGAGAGAAGCTGCTAAAACACTGGGCATAGCTGTGATTGCTTTCCTCATATTCTGGTCACCATATTTTATAACAGTCATAATTGATGCCTTATTTGAGTTTCTAATTCCACCTCTTGCCTTTGATATTATGGTTTGGGTTGCTTATTCTAACTCTGCCATTAACCCCTTGATTTATTCTTTCTTTTATCCCTGGTTTCGAAAAGCAATGAAAGTGATTGTGAGTTGCAAAAAGTTTGTGACTGACTGA

>Pseudogene$American_alligator%Alligator_mississippiensis-TAAR7a-p#NW_017714183.1_c15853246-15854307
AATACTAAAAAATGTAGGATCAGTACACTCCAGAAAAACAAGATGAGTTCAGCACTTCTTCAAAACGAAATACAGTACTGCTTTGAGAACATCAATGGGTCCTGCCATAAAACTCCATGGCCTTTGGGAATCCAGTCTATTTTGTATGTTGTGCTTGATTTTCTGACTTTTCTTACTCTGAGTGGGAATGTCATGGTCATGATCGTATTTGCTTATTTCAAACAGCTTCACTCCTACACATTTTTTAGTTGCCTCCTTGGCCTGTGCTGATTTTTGCTTGGGTTTGTCAGTGCTGCCCTTCAGCACTATAAGATCTGTTGAAACTTGTTGGTACTTTGGGGAAACTTTCTGTAGAGTCCACAGTTCTTTAGATGTGTCTTTTTGCCTAGCATTGATATTTCATTTATGTTTTGTCTCCATTGATCGGTATGTTGCTGTTACTGGTCTTTTAGTTTACTCCTTGAAGTTCACCATGCCAGTTTCAAAAATGTTTGCAGCTGCTGCCTGGACATTTCCATTCATGTACAGTTTTTCTGTTGTCTTTGCTAGTGCAAGTGATGAAAGACTACAAGATTTAGTACAAGCTTTTACTTGCATAGGAAGCTGTCAAATTGTGTTCAATGAGACCTAGGTGTTTATATCCTCCCTCCTTTGTTTCATACCATTCTTTACCTTGATAGCACTGTACAGCAGGATCTTCAGTGTGGCTAAAAGACAAGCTAGAATGACAGAGAGTGTGAGCAACAAAACACAGTCCTCTGATAATTATAGTGATAGAGTTAGCAAGAGAGAGGAAAAGGCTGCTACAACTCTGGGCATAGCCATGATTGCTTTCTTCATATTCTGGTCACCTTATTTTATGATGCTAATAATAGATGCCTTATTTAACTTTATAATTCAACCCTTTTCTTTGATGTTATGGTGTAGTTTACTTATGCTAACTCTGCCATGGATCCTTTGATTTACTCTCTTTTTTATCCTTGGTCTCAAAAAGCAGAAGTGATTGTGAGCTTTAAAATCCTGAGGCAGGATTGTTCAACAATGAATTTAGTTCAGAAATGA

>Pseudogene$American_alligator%Alligator_mississippiensis-TAAR4-p#NW_017712294.1_c386-1270
GTGATCATTTCCATCTCTCACTTCAAGCAGCTTCATTCTCCAACCAACTTGCTGATCTGCTCCATGGCAACTACAGACTTTTTGCTTAGTACCCTAGTTATGCCATACAGCATGGTCAGGTCTGTTGAGTCATGCTGGTATTTTGGAGAGGTCTTCTGTAAACTCCATACCTGTTGTGATATAATGCTGTGTACCACTTCGATTTTCCACCTGTGTTTTATCTCTGTTGACCGTTACTATGCCGTGTCTGACCCATTGCATTATGTCACCAAAATAACTATCCCAGTGGTAGAGGTTTTCTTATTAATTAGTTGGTCTGTCCTGTTCATATTTGCCTTTGGCCTGGTTTTATCAGAGATGAATACTGATGGCATTGAAAATTATGTGGCTTCAATTGACTGCAGGGGTTTATGTACACTCATAGTTAATAAGCTCTGGGGAGTGTTAGCTTCTCTTATAGCCTTCTTTANNNNNNNNNNAGTCATGGTGGGCATTTATGTCCACATATTTACTGTGGCAAGGAAACATGACACACAAATTGCTAAAGCCTCCAACATGTTAAAACCAGTTTCAGACACAAAAAATAAAATCTCTACAAAAATAGAAAGCAAAGCAACTAAAACATTAAGCATAGTCATAGGTGTGTTTGTTTTTTGCTGGCTGCCATTCTTTGTTCTTACAATAACTGATCCTTTCATTAATTTCTCAACCCCAGAAGACTTGTATAATGTCTTCCTCTGGCTGGGATACTTCAATTCTGCCTGTAATCCAATCATTTATGGTTTATTTTATCCTTGGTTTCGCCAAGCATTTAAAATGATAGTGACAGGTAAGATTTTCAGACCAGATTCATCTACTCTTAATCTGTTTCCTGCAGATACTTAA

>Pseudogene$West_Indian_Ocean_coelacanth%Latimeria_chalumnae-TAAR4-p#scaffold05258_c5066-6118
TATTTTCTTAGAATGAGGATGGACTTGACACCTTTGGAAAGTATGAATACAGTCAAATTCTGCTTCGAACGTTTGAATGGATCTTGTATTAAAACCGCACGGACAACAGAAATCAAAGTAATGTTTTATATTGCTTTAGCCTTAGCAATACTGATAACATTATCAGGAAATTCATTGGTGATTATAGCTATCTCCCATTTTGAACAGCTCCACTCTCCCAAAAACATGTTGATTCATTCTTTGGCAACAGCTGATTTTCTTCTTGGACTCTGTGTTATGCCTTTTAATATGATCGCATCAGTTGAAGCATGTTGGTATTTTGGTGACTTATTTTGCAAATTTTATTTAGGTATGGACTTTTTTACTTTGTACAGTTTCTGCTTTTCACTTGTGTTTTATAGCTATTGATCAGTATTATGCTGTGTGTGATCAACTTCGTTACCCACATAAAATAACTGTAAAGATGGCATGGGTGTTCATAATAATTTCATGGCTGGTTCCAGGTTGTTATGATTCTCTGTTAATTTACTATGCAACAAATGAAGAAAGAGAAGAATATTTAAGCGGTACATCTTGTGTTGGAAATTGCGTGATCTATTTTGATAGAATCTGGGGATTAGTGGACTATATGATGTTTTTCATACCATGTTTGAAAATGGGGGCTATTTATGCCAAGATTTTTTCTGTAGCTAGAAGGGAAGTTCAAATGATTCAGATTATGGAAGAGAAGTTTCAAGCTTCAAAAGAAAACTGCCTCCAATCACAGAACAGAAAACACAAAGCTGCTAAAACATTTGCTATAGTAATTGGGGGCTTTTTTTATGCTGGCTTCCTTACTTTATACATACAATCATTGAAGAATATGGTAATGTTTTCACCCCTACTGCTGTGTATTATGCTGTGAGCTGATTAGGATATTTTAATTCTGCCATTAATCCATTCATTTATTCTTTCTTTTATCCTTGGTTTAGAAAGGCTACTAAAATTATTTTCATTGGCAAAATATTTGCTTCCAGCTCATCAACAATACAGCTTTATGCTGAATATAAATAA

>Pseudogene$West_Indian_Ocean_coelacanth%Latimeria_chalumnae-TAAR4-p#scaffold04467_c82727-83715
AATGGATCTTGTATTAAAACCGCACGGACAACAGAAATCAAAGTAATGTTTTATATTGCTTTAGTCTTAGCAATACTGATAACATTATCAGGAAATTTGTTGGTGATTATATCTATCTCCCATTTTGAATAGCTCCACTCTCCCAAAAACATGATTCATTCTTTGGCAACAGCTGATTTTCTTCTTGGACTCTGTGTTATGCCTTTTAATATGATCACATCAGTTGAAACATGCTGGTATTTTGGTGACTTATTTTGCAAATTTTATTTAGGTATGGACTTCTTACTTTGTACAGTTTCTGGTTTTAACTTGTGTTTTATAGCTGTTGATCAGTATTATGCTGTATGCGATCCTCTTCATTACCCACATAAAATAACAATTCGTGTGGCATGGGTGTTCATAGCAATTGCAAGGCTGGTTCAAGATTGTTACAATTTTATATTAATTTACTATTCATCGAGTGAAGAAAAAGAGGAATATTCAAGTGATACTTCATGTGTTGGAGAATGTTTAATATATATTGATAGAACCTGGGTATCAGTGGATTGTATTCTCTTTTTGATACCTTGTTTGATAATGATAGCTATTTATGTCAAGATATTTTCTGTAGCCAAAAGACAAATTCGAATGATTCAGGCTATGGAAGTTAAGTTTCAAGCCTCAGAAAAGAACTGTTCTAAAACTGCTCTAAAACATCTCAGAACAGAACACACAAGGCTGCTAAAACATTGGCTTTAGTAATGGGAGTCTTTCTTTTTTGCTGGCTTCCTTATTTTATAAATATTCTAATTGAAGAATATAGCAATATTTTCACCCCTACTACCTTATATCATATTAAGTACTGGTTAAGCTAAATAATTTCTGCCTTTAATCCATTTCTGTATGGCTTCTTTTATTCCTGGTTTCGAAAAGCTGTTAAAATTATTTTCACTGGGAAAATATTCACTTCCAGTTCATCAAACATAGAGCTTTATGCTGAATATAAGTAA

>Pseudogene$West_Indian_Ocean_coelacanth%Latimeria_chalumnae-TAAR13d-p#scaffold06701_c3000-3918
ATCACAATATGCAAAAACTTAGTGGTCATCATTTCTATGTCTCATTTCAAGCAACTCCACTCACCAACAAACCTTCTTGTCCTTTCTCTGGCCATGACTGATCTACTTCTAGGACTGTTATTGAAGCCTTTTAGTACGATCCAATCTGTTGAAACCTATTGGTACTTTGCAGATGCTTTCTGTCTTCATTCCAGTTTTGGTATGCTACTGACATCAGTTTCAATTTATCAACTAATTTTTTTTTTTTTTGCTGTCGATCGGTATTATGCTGTGTGTAAACCATTGCTCTACTCCACTAAAATTACAATTCCTACAGCAGGAGTATTTGTGACAATTAGCTGGGTGGTTTCTGTACTAAACACCAATGGCTTACTATATTCTAAGGATCATTCTGTGGGAATGGAAGACTGCATTGCTTCTACATTTTGTCAAGGTAACTGCATACTCTTGTATAATGAACTATGGAGAACTCTGTCTTGATTCTCTGCTGGCCTTTTTTATACCATGCTCTGTGATGATAGGTCTTTATACAAAGGTCTTTACTGTTGTCAGAAGGCATGCAAGATTTGTCAACTGCATTTCAGAAAAAAATTCTTCCTTCAATTTAAAAGGGAACATTTCTCAAAATAAGGAAACAAAGGCTGCTAAGACTCTAGGAATAGTAATGGGGGGGGGGGTCTTTGTACTATGCTGGCTACCTTTTTTTCTCAATTCTATCATTGACCCACACATTGGATTTTCTACACCAGAGACAGTATTTGATACTTTACTATGGTTAGGTTATTTTAATTCTACTTTTAACCCAATTATTTATGCATTCTTTTACCCATAGTTTCAAAAGGCATTGAAGCTTATTTTAACACTCAGGATTTTTAGATCTGATTCCTCTATCATTAATTTAATTACAGAAAATCATTAG

>Pseudogene$West_Indian_Ocean_coelacanth%Latimeria_chalumnae-TAAR1-p#scaffold06088_9089-9961
ACATTAGCTGGAAATTTTGTGGTTATTATTTCTATCTCCCATTTCAAGCAACTCCACTCTCCCAGTAATATGTTGTTTTTTTCATTGGCAATAGCGGATTTCCTTGTTGGATTATGTGTTATACCCTTCAGTATGGTTACATTAGTTGAAACTTGTTTGTATTATGGTGACTTCTTTTGCAAATTTCATTTTGATTTGGACTTCTTACTTTGTACAGTTTCTACATGTCATTTGGGATTTATAGCTGTAAATAATTATTATGCTCTGTGTGATCCTCTTCATTATCCGAATAAAAATAATATACAGGTGGCTTGGATCTTCATCGCAATTGCATGGTTGGCTACAGGTTGTTACACTGTTGGGTTAGTTTATACTGCAGCAACTAATGAAAGATCAGAACTATCCTGTATTGGCCAATGCTACATTTATTTTAATAAAATTCTGACATTAATGGACTCTATGACCTTTTCCATATCATGTTTGATATTGGTGGTTGTATATGCTAAGATTTTTTTGGTAGCTAGAAGGCAAGTTTGAATGATTCAGAGCATGGAGGATATGTTTCGAACTAAAGAAGAAAAATCTTCAAATGCATCTTGGAATAGGGAACACAAGGCAATGAAAACATTGCCTTTAGTAATGGGGATCTTTCTTTTTTGCTGGCTTCCTTACTATACAGATACAATAATTGAAGAATTCAATGATATTACCATCCCGCTTAGTGTTTTTGATGCTGTGAGCTGGTTACGATATTTAAATACTTCAATTAATCCATTTATTTATGCTTTCTTTTACCCCTGGTTTAGAAAAGCTTTTAAACTGATATTCACTGGTAAAAGCTTTGCTTCCAATTCATCAACAATTCAGCTTTAG

>Pseudogene$West_Indian_Ocean_coelacanth%Latimeria_chalumnae-TAAR4-p#scaffold03343_c33102-34004
ATAACATTATCAGGAAATTTGTTGGTGATTATATCTATCTCCCATTTTGACCAGCTCCACTCTCCCAAAAACATGTTGATTCATTCTTTGGCAACAGCTGATTTTCTTCTTGGACTCTGTGTTATGCCTTTTAATATGATCACATCAGTTGAAACATGCTGGTATTTTGGTGACTTATTTTGCAAATTTTATTTGGGTATGGACTTCTTACTTTGTACAGTTTCTGCTTTTAATTTGTGTTTTATAGCTGTTGATCAGTATTATGCTATATGCGATCCACTTCATTACCCACATAAAATAACAGTTCGGGTGGCATGGGTGTTCATAGCAATCGCATGGCTGGTTCCAGGTTTTTATGATTTTATGCTAGTTTACTATGTAACAAATGGAGAAAAAGAGGAATATTCAACTGATACATCATGTGTTGGAGAATGTTTAATATATCTTGATAGAATCTGGGTATCAGTGGATTGTATTATCTTTTTGATACCTTGCTTGATAATGATAGCTATTTATGTCAAGATATTTTCTGTAGCCAAAAGACAAATTCGAATGATTCAGGTTATGGAAGATAAGTTTGAAGCCTCAGAAAAGAACTGCTCTAAAACATCTCAGAACAGAACACATAAGGCTGCTAAAACATTGGCTATAGTAATGGGAGTCTTTCTTCTTTGCTGGCTTCCTTATTTTATAAATATAGTAATTGAAGAATATAGCAATCTTTTCACCCCTACTACCTTGTATCATATTATGTACTGGTTAAGCTACTTAAATTCTGCCTTTAATCCATTTCTGTATGGTTTCTTTTATCCCTGGTTTCGAAAAGCTGTTAAAATTATTTTCACTGGGAAAATATTCACTTCCAGTTCATCAAATATAGAGCTTTATGCTGAATATAAGTAA

>Pseudogene$West_Indian_Ocean_coelacanth%Latimeria_chalumnae-TAAR4-p#scaffold03343_c145492-146289
ATGAGGATGGACTTCACACCTTTGGAAAGTATGAAAACAGTCAAATTCTGCTTTGAACCTTTAAATGGATCTTGTATAAAAACTGCACGGACAACAGAAATCAAAATAATGTTTTATATTGCTTTAGTCTTAGCAATACTGATAACATTATCAGGAAATTTGTTGGTGATTATATCTATCTCCCATTTTGAACAGCTCCACTCTCCCCAAAATATGTTGATTCATTCTTTGGCAACAGCTGATTTTCTTCTTGGACTCTGTGTTCTGCTTTTTAATATGATCACATCAGTTGAAACATGCTGGTATTTTGGTGACTTATTTTGTAAATTCTATTTAGGTATGGACTTCTTACTTTGTACAGTTTCTGCTTTTAACTTGTGTTTCATAGCTGTTGACCAGTATTATGCTGTATGCGATCCACTTCATTACCCACAAAAAATAACAGTTCAGGTGGCATGGGTGTTCATAACAATTGCATGGCTGGCTCCAGGTTTTTATGATTTTATGCTAATTTACTATGTAACAAATGGAGAAAAAGAGGAATATTCAAGTAATACATCATGTGTTGGAGAATGTTTAATATATCTTGATAGAATCTGGGTATCATTGGACTTTCTTGTCTTTTTCATACCTTGCTTGATAATGATAACTATTTATGTCAAGATATTTTCTGTGGCCAAAAGACAAATTCAAATGATTCAGGTTATGGAAGATAAGGTTCAAGCCTCAAAAAAGAACTGCCAGCCCCTGGGAAGCCATATGTTAGACCATCAATCACTATTGGCAAAACTGAATTGA

>Pseudogene$West_Indian_Ocean_coelacanth%Latimeria_chalumnae-TAAR13e-p#scaffold04219_c60147-61064
ATTACAATATGTGGGAACTTGGTGGTCATCATTTATATCTCTCATTTCAAGCAACTCCACTCACCAACAAACCTTCTTATCCTTTCTCTGGCCATGACTGCTCTACTTGTAGGACTGTTGTTCAAGCCTTTTAGTACAATGCAATCTGTTGAAACCTGTTGGTACTTTGGAGATACTTTCTGTCTTCTTCATTCCAGTTTTGATATGCTACTGACATCAGTTTCAATTTATCATCTAATTTTTTTTTTTTTTGCTGTCGATCGGTATTATGCTGTGTGTAAACCATTGCTCTACTCCACTAAAATTACAATTCCTGTAGCAGGAGTATTTGTGACAATTAGCTGGGTAGTTTCTGTACTAAACACCAATGGCTTACTATATTCTAAGGATCATTCTGTGGGAATGGAAGACTACATTGCTTCTATATCTTGTCAAGGTAACTGCATACTCTTGTATAATGAGCTGTGGGGGACTCTTGATTCTCTGCTGGCCTTTTTTATACCATGCTCTGTGATGATAGGTCTTTATACAAAGGTCTTTATTGTTGTCAGAAGGCATGCAAGATTTGTCAACTGCATTTCAGAAAAAAATTCTTCCTTCAATTTAAAAGGGAACATTTCTCAAAATAAGGAAACAAAGGCTGCTAAGACTCTAGGAATAGTAATGGGGGGGGGGGGCTTTGTACTATGCTGGCTACCTTTTTTTCTCAATTCTATCATTGACCCACACATTGGATTTTCTACACCAGAGACAGTATTTGATACTTTACTATGGTTAGGTTATTTTAATTCTACTTTTAACCCAATTATTTATGCATTCTTTTACCCATAGTTTCAAAAGGCATTGAAGCTTATTTTAACACTCAGGATTTTTAGATCTGATTCCTCTATCATTAATTTAATTACAGAAAATTATTAG

>Pseudogene$West_Indian_Ocean_coelacanth%Latimeria_chalumnae-TAAR7e-p#scaffold04203_29128-29913
ATGTTTTTTCTGTACAGATACATTGTTATATTTAATGAGAAAACTACTAAAGACAATAGTTCGACAATGAATTATACATCCTTCAAGAACATGACTACAGTACAGTTCTGCTATGAGCACATAGTGGAATCATGTGTAAAAACCACAAGGTCAATGAAAAGCAGAATTTTATTATATTCAATTTTGATTTTGGCATCACTGATGACAGTAGCTGGAAACTTGGTGGTGGTTATTTCCATCTCCCACTTTAAGCAACTCCACTCTCCAAATAACATGCTGGTTCATTCTTTGGCGACAGTTGATTTTCTTCTTGGACTCTGTGTGATGCCTTTCAGTGCGGCACGAACAGTTGACTCCTGCTGGTATTTTGGTGAAATCTTCTGCACATTGCATTCGAGTGTGGACTGGCTGCTTTCTACATCTTCTACCTTTCACTTATGCTTTATTGCAATTGATCGATATTATGCTGTCTGCCATCCTCTCCATTACACTACCAAAATTACTGTAAAAGTGGCATGGTTCTTTATACTAATAGCTTGGCTGGTTCCTACTGTATATGGGTTTGCATTAATCTATTCTGGGGGAAATGATGAAGGCTTAGAAGACTTTGTAGAGTTATTAACTTGTGTTGGTGGCTGTCCTTTTGTGTTTAACAAATTTTGGGTATTAATGGATTACTTGATCTTTCTAATACCAAGCTTTATTATGATTTGTATGTATGCCAGAATTTTTTTTGTAGCAAAAAAACAGGTTGCGTTAGTTAAGAGTATGGAAAAAAAAATTTGA

>Pseudogene$West_Indian_Ocean_coelacanth%Latimeria_chalumnae-TAAR1-p#scaffold02513_254129-255157
ATGGATTTAGACAGATTTGAAATCCCTGAAGGTTTATTTTGCTATGATGTGAATGGATCTTGTCACAAAACCATAAGACCAAAGAGCGCAAGAATACTTATTTATGTGGTTCTAGTTAGGACAATTCTGATTACAGTGTGCGGAAACCTGGTGGTCATTATCTCCATTACACATTTCAAGCAACTTCACACACCTACCAATTTTCTTGTAATGTCGATGGCATTTGTTGATCTTCTTCTTGGAAGCATGGTTATGCTGTATAATATGGTAAGAACTGTGGAGAACTGTTGGTACTTCGGCGAGATTTTCTGCAAGGTTCACTCAAGTACTGATATCATGCTTTGCACAGCATCCATTCTGCATTTGTGCTTTATTGCAATTGACCGATACTATGCTGTATGTAATCCACTGTGATACAAAACAAAAATAACTGGTATTGTTGTACTATCGATGATAACTATAAGCTGGACGTTATCAGCAGTTATTTCATTTGGAATGATCTTTCTAGGACTACACATGAAAGGATTGGAAGAGTTTTATTACAACCACATTAAATGCATTGGGGGCTGTGTTCTTTTTCTTAGTGAAGCAACAGCATTAACCTCCTCCATGCTTTCCTTCTACATTCCAGGAGTTATCATGGTGTGCATCTATGGGAAGATCTATCTTGTAGCCAGAAAGCAGGCTACAGCTATAAAAGATACAGCAAACCAGTCAAAAGAAGCAAACGGGAGTAGAATTTCAAGAAAAAGAGAGAGGAAAGCTGCAAAGACCTTGGGAATTGTGATGGGGGTTTTTCTCCTTTGTTGGTTCCTCTATTTCTTTTGTAATATCATGGACCCATTTCTGAATTATAGAACTCCACCAGTTTTATTTGAGGTCCTTGTCTGGTTTGGATATTTAAATTCCACTTTCAATCCAATAGTGAATGGCCTTTTTTATACCTGGTTTCGGAAAGCATTAAAGATTATTTTGTTTGGCAAAGTTTTTCAACATGACTCCTCCACGATTAATCTATTTTCAGATTAA

>Pseudogene$spotted_gar%Lepisosteus_oculatus-TAAR9-p#NC_023179.1_c56522212-56523216
CACTTAGAAACTTTCCAATCCCTAGTTCGTTTTCCATCTGATAATACATCTTGCCGAAAAGAAACTCGATCTGCAGTTGTTAATGTAATTGTATATGTTTCAGTGTTGATACTGACAGTGTGTGGAAACCTGATGGTGATCATCTCTATCTCTCACTTCAAGCAGCTTCACACACCAACTAACCTCCTCCTGCTCTCTCTGGCTGTGGCAGACTTTCTAATAGGGCTGATTGTGATGCCATTCGTAATGATCAGATATATAGAAACCTGTTGGTATTTTGGGAGGATATTTTGTATGATTTTCTATTCTGTTCTCTTCATTCTTTCAGTTGCTTCTCTTATTAATGTTGTTTTCATAAGTATTGATCGGTATTTTGCTGTGTGTGACCCATTGCAATATTATAATAAAATAACAGTTAATGTTATGTGCCTATACAGTATATAATATTCATTTGGTCATTCTCTGTATTTTATGTGTTGATGATTGTTACTTGTAATATTAATGTTATAAACTCTGCAGGTGCAAATGCCTGTCTAGGAGAATGTGTTTTTGAAATTAGTGCATCCTATAGTTGATATGTTAGCTACTTTTATTTTGCCTTGCTCTATTATGATAGCTCTCTATATGAAAATATTTATTGTTGCCAAAAGACACGCACATGTGATCAAAACTGTTACTGAGCAACTGACATATCGAAATGGAAGCAACACTAAAGCTTCCAAAAGATCTGAAATAAAAGCAGCCAAAACCTTAGGAACTGTAGTGGCTGTATTCCTTCTGTGTTTCCTGCCCTATTATATTGGCAGTCTAGTTCAAGGAGATCTTAGTGTCTCTTCTTCAGTAACAAACTCATTAATTTTTGTTATAAATACAAGCTCTGCAGTGAATCCTATTATTGATGTTTTGTTTTACCCCTGGTTTCAAAAGTCAGTGAAAGAAATATTAAAATTCAGGATATGTTATTGAGCATCCAATCTAATCAATCCGTTCCCTGAAAATCAATGA

>Pseudogene$spotted_gar%Lepisosteus_oculatus-TAAR1-p#NC_023179.1_c56524439-56525308
GTGATCATCTCTATCTCTCACTTCAAGCAGCTCCACACACCAACTAACCTCCTCCTGCTCTCTCTGGCTGTGGCAGACTTTCTAATAGGTCTGATTGTGATGCCTTTGGCAATGATCAGATATATAGAAACCTGCTGGTATTTTGGGAGGATATTTTGTATGATTTTCTATTCTGTTCTCTTAATTCTTACAGTTGCTTCTCTTATTAATGTTGTTTTCATAAGTATTGATCGATATGTTGCTGTGTGTGACCCATTGCAATATTATAATAAAATAACAGTTACTGTCATGTGCCAATGTATAATATTTATGTGGTCATTCTCTGTATTTTACATGTTGATGATTATTATTGGTAATATTAATTTTGTAAACTCTGTAGGTGAAAATGTCTGTCTGGGAGAATGTGTTCTTGAAATCAGTGCGCCCTGGGTGATAGTTGACATGATAGCTACTTTGATTTTGCCTTGCTCTGTTATGATAGCTCTCTATATGAAAATATTTATTGTTGCCAAAAGGCACGCACAATTGATCAAAATGATAACTGAGCAGCTGACCTATCAAAATGGAAGCAATGGTAAAGTTTCCAGAAGATCTGAAATTAAAGCAGCCAAAACATTAGGAATCGTAATGGCTATATTCCTCACATGTTACTTGCCATATTACATTGGCAGTCTAGTTCAAGGAGATTTCAGTGACTCTTCTTCAGTTACTAATTCATTAATATTTATTATCAATGTAAGCTCTGCAATTAACCCTATTATTTATGCTTTGTTTTATCCGTGGTTTCAAAAGTCAGTGAAAGAAATATTAAAATTCAGGATATGTGATGGAGCATCTGATCTAATTAATTTGTTCCCTGAAAATCACTGA

>Pseudogene$spotted_gar%Lepisosteus_oculatus-TAAR19p-p#NC_023179.1_c56574073-56575094
ATGGAAGTTACGGAATTTGAACCAGTGCAGTATTGTTTTCAGACTTACAACTCATCCTGTATTAAGGAAGTCCGCTCTACAGCTGTTTATGTAGTGATGTATATTTCTGCAGTGGTAGTGGTGATGCTGACAGTGTGTGGAAACCTGGTGGTGATCATCTCTATCTCTCACTTCAAGCAGCTCCACACACAACAACTAACTTCCTCCTGCTCTCTCTGGCTGTAACAGACTTACTTTTAGGAATAATTGTGATGCCTTTCAAATTAATCGTGCTAATAGAAACATGTTGGTATTTTGGAGATATATTTTGCACAATTTTCACAACATTTTCATCTGTTCTCACTTCTGTTTCTGTTAATAATGTTGCATGCATATCGATTGATCGTTATTTTGCTGTTTGTTACCCTTTTGTTTGTTCTGCTAAACTAATAACTAACATAACATGGTCAATTATATTATTAAATTGGTTTTTATCACTGCTATACAATTTGGCTTTTGTTTATTTTAATGGAAATAGCAGTGCTGAACTCAACACTTGTCTTGGAGACTGTTTGTTTGTAATTGATAAAATATGGGGAATGGTTGATTTAATATTTGTATTTATTCTGCCTTGTTCTATAATGGTTGCCCTCTATTTGAAGATTTTTGTAGTAGCTAGCAGACATGCAAAATTAATCAACTGTGTTACAGCAAAAAATAGTCCTACAAATGAAAGAAAACATAACCTTACTAAGACATCTGAAGGAAAAGCTGCTAAAACGTTAGGGATCATTGTTATTGTTTTTCTCTTGTGTTTGGTGCCATACTATATCTGCACTCTTGTTTATGAAAAGGTGAATATTTCTTCTTCTTCTGTGGTTATTAATTTTCTGTGTTGGCTGATGTTATTTAATTCTTCTTTCAATCCCATTATTTATGCTTTGTTTTATTCCTGGTTTCAGAAATCAGTTAAATTAATTATAACACTGAAGATTTTTAACCAATCATCATCTTTGATCAACCTGTTTCCAGAAACCTTGTAA

>Pseudogene$spotted_gar%Lepisosteus_oculatus-TAAR19p-p#NC_023179.1_56731213-56732058
ATGGAAGAGAAATTTCAAACTCTGCAGTACTGTTTTCAGGCTGACAACTCTTCCTGTCTTAAGGAAGTGCGATCTACAGCTGTGTATGTTGTGATGTATATTTTTGCAGCAGTGGTTGTTATCTTGACAGTGTGTGGAAACCTGTTGGTGATCATCTCCATTTCTCACTTCAAGCAGCTCCACACACCAACTAACTTCCTCGTGCTCTCTCTGGCTGTGGCAGACTTTGTAGCAGGAATGTCTGTGTTGCCTTTCTGCTTAATTCTTCTAATAGAATCCTGTTGGTATTTTGGGGAAATGTTCTGCATACTTTACAACACAATTAGTTATATAGTAGTTTGTGTTCCAGTTTATAATGTTGTATGTATCGCTATTGACCGGTATTTTGCTGTGTGTGACCCTTTACTTTATTCCACCAAAGTAACAGTAAGTATAGCAAGGTCTCTCATATTGTTTGTGTGGCTGTTTGCAATCCTATACAACTTGGTACTAATTTATTTTAATGGAAATTTCACTGGTACAGAAAAAACAAACGATTGTCTGGGAAACTGTTTGATTGTTATGAGTGAAACCTGGAGTGTAGCCGATATAATTATTGTATTTATTGTGCCTTGCTCAGTGATAGTATTGGTGTATGGAAAGGTTTTTGTTGTAGCAAGACGTAATGCAAAAGTTATTGCTTTGGTTAAGGAAAAAAATAATTCTTTTGACAAAAGGAAAAATGCAATTTCTAAAAAATCTGAGAGGAAATCTGCCAAAACATTAGGAATTGTAATTGTTGCATTTCTCATGAGTTTGATGCCATATTTTATGTGTAGTTTTTCTTATTCAGATGGCACTCTGTCT

>Pseudogene$spotted_gar%Lepisosteus_oculatus-TAAR19p-p#NC_023179.1_c56757589-56758462
GTGGTGATCATCTCTATCTCTCACTTCAAGCAGCTCCACACACCAACCAACTTCCTAATGCTCTCCCTGGCTGTGGCAGATTTTCTAGTAGGAATAGCTGTGATGCCTTTCTGCCTAATTTTATTGATAGAAACATGTTGGTATTTTGGTGACATTTTTTGCATGTTTTATAACTTATTTGTTTTTTTCCTCACTTCTGTTTCAATTAGTAATGTTGCATGCATAGCTATTGACCGCTATTTTGCTGTGTGTTACCCATTACTTTATTCTACTAAAGTAACAGTTAATATAACATCTTCCGTCATATTACTTAGTTGGCTGATATCACTACTGTACAATTTAGCCTTCATGTATTTTAATGGAAATATTGGTGGTGCTGAAAAAATGACCATTTGCCTTGGAGACTGTTTACTTTTCAACACTAAGAGCTGGATTGTAATTGATTTTTACATTGATTCTCCCTTGTTCTGTAATGATAACACTATACTTCAAGATTTTTATAGTTGCTAGAAAGCATGCACGTGCAATAAACTCTGTTACAGAACAAATGTGCTCCGGAGATGCAGGCAGTAATAAAATTTCTGCAAAATCTGAAAGAAAAGCTGCAAAAACATTAGGAATATTAGTGATTGTATTTCTTCTCTGTTTGGTACCATATTACATATGCTGTCTAGTCCTAAAAAATGTGGACCGGGAATCTACTAATATAGTACTGAATTTGCTTTGTTGGTTGTTATATTTTAATTCTGCTATCAATCCTATCATTTATGCTTTGTTTTATCCCTGGTTCCAGAAGTCTGTTAAGCTAATAGTTACTCTTAAAATATTTAAAATAGAATCCTCACTGATCAATGTATTTTCTAAACAGAGTTAA

>Pseudogene$spotted_gar%Lepisosteus_oculatus-TAAR19p-p#NC_023179.1_c689700072-68971171
ATGGAATTAAGTGATTTGCATTGTTGTCATGCTATAGAGTATTGCTTTCCATCGAACAATGCATCTTGTCTTAAAGAAATTCGATCTACAGCAGTCTATGCTATTCTCTACACAGTGCTGGTTTTAGCAATTAGTGTAACAGTGTGTGGAAACCTGGTGGTAATCATCTCTATCTCTCACTTCAAGCAGCTTCACACACCAACAAATCTCCTCTTACTCTCCCTGGCTCTTGCAGACTTTTTAGTAGGTACGATGGTGTTGCCTTTTGTTTTTATTCTTTTTATAGAAACATGTTGGTATTTTGGTGACATACTATGTTCTATCCTGAAGTTACTTGATTCTGTTTGAATTTCTGTATCTCTGAGTAATCTGGCATTAATAGCTATTGACCGCTATTTTGCTGTGTGTGACCCATTGCTTTACTCCACTAAAATCAATTTTAAAATGATGTGCTTATTTATTCTGTGCAGCTGGCTACTGTTTCCTCTCTACAGACTGGCTCTGCTGTACTTTAATGAAAACGTTGATGGCCCTGATACTCTGAGTATTTGTCTTGGACAGTGTTTTTTTGTAATGTCTGCAAACTGGAGAATTACTGATGTGATAGTTACATTAATTTTGCCTTGCTCTATTATGATAGGTCTGTATGTAAACATCTTTATAGTTGCCACAAGACAAGCAAGAGTAATCAGTTCTATTACACAACAAATATTATCCATGGATTAAAGGAGAAACAAAATCTCTGAAAAATCAGAACAAAAGGCTGCAAAAACATTAGGAATTGTAGTATTTGTTTTTCTATTTTGTTGGATACCATATTACCTATAGAAGGTCCTCATAGAAGAAGAAATTCATACTGTACATCTTCTGTGGTACTTTACTTTCTATGGTTTATAGTATATTTGAACTCTGCCATGAATCCAATCATTTATGCTTTATTTTATCCTTGGTTTCAAAAATCGGTTAAATTGATCATTACTTTAAGAAAATGTAACCCAGGTTCCTCTTTGATTAGTCTATGTAAATTCTATGTATTTCATTTAAGTGTACAGGTCATGGTGGAAACATGCTGTGCATTTGTCTTTATTCTAATGAAATAG

>Pseudogene$spotted_gar%Lepisosteus_oculatus-TAAR19p-p#NC_023179.1_c68973831-68975324
ATGGAACCCAGTGATTCAGAAATACTTCAGTCTGTTCAATATTGTTTTCCATCTAACAATGCATCTTGTCGTAAAGAACAGAGATCTGCGTCAGCCTATTCTGCTCTGTACACAGGAATGGGAGCGACTGTTGTGCTCACAGTGTGTGGGAACCTTTTGGTGATCATTTCCATCTCTCACTTCAAGCAGCTCCACACACCTACAAACCTGATCCTGCTGTCCCTGGCTGTNGTTGTGCTCACAGTGTGTGGGAACCTGTTGGTGATCATTTCCATCTCTCACTTCAAGCAGCTCCACACACCTACAAACCTGATCCTGCTGTCCCTGGCTGTGGCTGACTTTCTAGTAGGAGTGACTGTGCTGCTTTTAACCATGATGGTACTTCGGGGACATGCTCTGCTCTCTTTACTTGTTACTTGACTCCGTTCTCATTTCAGTTTCTCTCAGTAATCTGGTCTTAATAGCAATTGATCGTTATTTTGCTATTTGTGACCCATTATTTTACTCTACTAAAATATCAGTGAATTTAATGCATTTATTAATACTATTTAGCTGGTTGTTATCGCCATGTTACATGTTGGCCTTCCTTTACCTAAATGGAAATTCACATGATGCTGAAACATTACATTCATGTTTTGGACAGTGTTCATTTGTAATCAGTGAATCTAGGAAAATAACAGATGTAATATTCTTTTTAGTTTTACCTTGCTGTTCTATGATAACTCTATACATGAAAATATTTATTGTTGCAAAAAGGCATGTAAGATTAATCAGTTCATTTAAAGACAAAAATAAAGAAACCACATATAAAATATCAAAAATATCAGAAAGGAAAGCTGCAAAAACATTAGGAATTGTAGTGTTTGTTTTTTTCTTTTGTTGGTTACCTTATTATATCTGGACATTTACTTCAACAAATGTTAACATGTCTCTGATAACATTCTATTTTTCCCCAGTTGTAATAGTTTATCTTAATTCTTGCATCAATCCGATTATTTATGCCTTGTTTTACCCTTGGTTTCAAAAGTCTGTGAAACTCATATTAACATTCAAGATATGTTACAGAGAATCCTCTTTCGTTAATCTATTTCCAGACCATAACTGA

>Pseudogene$spotted_gar%Lepisosteus_oculatus-TAAR19p-p#NW_006270553.1_1843-2749
CTGACAGTGTGTGGAAACCTGGTGGTGATCATCTCTATCTCTCACTTCAAGCAGCTCCACACACCAACTAACCTCCTCCTGCTCTCTCTGGCTGTGGCAGACTTTCTAATAGGTCTGATTGTGATGCCTTTGGCAATGATCAGATATATAGAAACCTGCTGGTATTTTGGGTGGACATTTTGTACTATTTTCTACTCAATTCTCTCCATTCTTATGGTCGTTTCTCTTTTTAATGTTGTATTCATAAGTATTGATCGATATTTTGCCATGTGTGACCCACTTTGATATTCTAATAAAATAACAAGTAATGTAATGTATTCATGTATAATATTAATTTGGTCATTTTCTATTCTTTATGTGTTGATGGTAGTTATTTTTAATATTAATCTTAGAAATACTGAAGAGGTGAATGCCTGTCATGGAGAATGTGTTTTTGAAATGAGTGCACCCTGGGTGATAGTTGACATTCTAGTTTCTTTTATTTTGCCTTGCACTGTTATGATGGCGCTATATATACAAATATTAATTATTGCTAAAAGGCATGCACAATTGATCTGTTCTGTTACTGAACACAAAACCTGTAAACACAGAAACAGAAGTAAAGTTTCCAAAAGATCTGAAAGAAAAGCAGCCAAAACATTAGGAATTGTGGTGGCTGTACTCCTTCTGTTTTGTACCATATTATATTGGCTGTCTAAAGGAAGGAAAGCTTAATGTTTCTTCTTCAGCTGCAGTAACTAATTCCTTAATTTTTGTTGCAAATGTAAACTCTGCAATAAATCCTATTATTTATGCTTTGTTTTATCCCTGGTTTCAGAAGTCAGTGAAAGAAATATAATTTGCCAAAAAATTCAGTATCTGTGATGCAGCATCTGCTCTAATTAATTTGTTTCCTGAAAATCATTGA

>Pseudogene$spotted_gar%Lepisosteus_oculatus-TAAR1-p#NW_006270467.1_c8692-9450
CTTGAATCCTGCTGGTATTACGGTGACTTGTTTTGTAAAATCCAAGAGAGTCTAGATGTTATGTTATGTACTGCTACAATTTTGCATCTATCTTTCATTTCAATTGATCGATATTATGCTGTATGTGAACCGCTAAAATACAAAACTAAAATTAACGTCTGTGTTGCATTTTACATGATTTCAGTTAGTTGGAGTATTTCAGCTGTTACTGGATTTGGAATGATATTTCTAGAGTTAAATATAATGGGAATGGAAGATGTCTACTATGACACATTTTATTGTATAGGTAGCTGTAAACTGATACAGACTGAAGCATCAAGCATTATTTCCTCCACACTCTCTTTTTACATCCCTGGGTTTATCATGATAGGCATCTATTCGAAAATTTTCCTTGTAGCAAGGAGGCAAGCCAGGACAATTCAAGGCCTCGTATCCCAGAGTAAGACCTCCGAAGACAGCAGGAAAACAACTTCAAGCAAGACAGAAAGAAAAGCTGCAAAGACGTTGGGCATAGTGATGGGGGTCTTTCTCTGCTGCTGGATGCCATTTTTCTTGTGTAATACCCTGAACGCTACATTCAATTATTCAGTCCCATCAGTTTTATTTAACAGTCTTTTGTGGTTAGGCTACTTAAATTCTACATTTAATCCTCTTGTCTATGCTTTCTTTTACAGCTGGTTCAGAAAAGCTCTTGGTATGATTGTGTTTGGTCAAATATTTAAAACCGATTCTTCTAGAACAAAACTAATTACAGATTAA

>Pseudogene$whale_shark%Rhincodon_typus-TAAR4-p#NW_018045707.1_21758-22596
ATGTATATTGTTCTGATAACATCTATATTGATCACAGTGTTTGGAAACTTAATGGTTATCATTTCAATCTCACACTTCAGGCAGTTCCAGACACCTACTATGTTTTTCCTCGGCTGCTACAGATTTTCTTGTGGGTTTCTCGGTCATTCCTTACAGTATGGTGAGATCCATTGAAACATATTGGTACTTTGGGAGTACATTTTGCAAAATCCACTCAAGCTTAGATATGATGAGTACAGCATCTATTTTCCATTTGTGTTTTTATTACAATTGATCTCTATTGTGCCGTATGTGACCCGTTACACTACCTGACACCTCTTGTAAATGCTATTTTTACCACAGTTAGTTGGTAATTCCTGCATTATTTGCATTTGGTGTAGTATTCTCTGAAATGAATCTGTGGGGCATTCAGGATGTAATTATTTCCAATTCGCGTGTAGGTAGTTGTGTTCATGTGTTCAATCACCAGTGGGGGAATATTAGCTCCAACAATCGCCTTTTGTATTCCAGGTGTCATAATGCTGGGTATTTATATCAACATATATTTTGTGGCAAGAAAACATGCCAAAGCAAATGAAAATACAAACAAAAGAACTAATTGTGCAGAAGAAAATAAACGTCAACGCTCAAGAAGTAAAGAGGTCAAGACAGCAAAATCATTAGGGATAGTGATAGGAATCTGCTGGACTTGTTGGATTCCTTTCTTTATAACTCCTGTCATTGATCCAATGATAAATTTTTCCACATTACCAATCATATTTGATGCATTTGTATGGTTTGGGCATTTTAATTCTGCTTTCAACCCAATACTATGTGCTCTCTTGCACCCCTGGTTTTGA

>Pseudogene$whale_shark%Rhincodon_typus-TAAR4-p#NW_018045707.1_45125-46162
ATGAATTCAACCCAAATTCAGGATAAGGCTGATACAGAAGACTGCTTTGAATTTGTCAACACTTCATGTCGCAAAAACAGCCAGTCAACAGCTGTACATGTAGCATTATATATGATCTTTGTAATTATTGTGTTGATTACAATTATAAGCAACTTACTGGTGATTATTTCAATCTTACATTTTAGAAAACTACAGACAGAAACCAATTTTCTTGTTCTTTCACTTGCTGTAACTGATTTTCTAGTGGGGCTGGTGGTTTTGCCTTACAGTACGATTAGGTCTGTTGATACATGCTGGTATTTTGAAAGTATATTTTGTAAAATCCATTCAGGCCTGGACATGGTGCTGACAATAACATCGATTTATCACGTGTTTTATTGCCATTGACCGTTACTATGCTGTGTGCAAACCTTTACTCTATCCGACAAAAATCACTCTGCCTGTCATTGGTTTATTTGTTACATTTAGTTGCATGTTTTCTATAGTTTATGGATTTGCTTTAATTTTCTCAGATGCTAATGTATATGGAATCGAAGATTATATCAGTGCTATTTCTTGCCATGGCAGTTGTGCGCTCATCTTTAATAAACTATGGGGCCATCTGGATCCACTGATAGCAGTTTTTGTACCAGTTTCAGTTATTGTATATATATACCTCAAAATATATTTTGTAGCAAGGAAGCATTTTCGAGCAATTGGAAATATAACACACAGATTGAATTCGAAACAGCAAAATAATACAGGAGGTTTCCAAAAAAAAGAATTCAAGGCTGCTGTAAAGCTGGGGGATGTAATAGGAATCTTCATTATCTGCTGGTTGCCATTTTTCATAATTACCATTGTTGATCCTTATATTGGTTTCTCCACACCTCCTGCATTGTTTGAAGTGTTTTGTGTGGCTTGGTTATTTTAATTCCACTTGCAATCCAATATTATATGGCTTTTTTTTATCTCTGGTTTCATAAAGCATTAAAAATGATCATTTCTTGTAAGATATTTGATGAACACTCTCCAATGATGAATGTGTACCTGGAATGA

>Pseudogene$whale_shark%Rhincodon_typus-TAAR4-p#NW_018045707.1_c67233-72559
ATGCTGCTGCGTGGCCATGCTGCACCTCAGGGCACACCAACAATTATCATTCATGTAAATATCTTCTGTCTCCTATATGTATTCATGTACATTACTGTTCTTGGAAACTTATTGGTGATTATTTCAATCTCCCATTTCAAGCAACTCCATACTCCTACATATTATCTTGTTCTTTCTTTAGCTGTGGCTGACCTTCTACTGGGATTAGTTGTTTTACCAAACTGCATGGGATACTCTGTTGAAACATGCTGGTATGTTGGGAATATTCTCTGTGACGTTCATATAAGATTATCTGTGACACTGGCATTAGTGTCAATCAATCTTTTGGGCTTTATTGCAGTTAGTCATTACTATGCTGTGTGTGATCCCTTGCTCTACACTACAAAAATCACACTACCTGCGATCATCACAATTATTATATTTATTTGGGTGTTCTCTATTATTTATGGGTTTGGATTAGTTTGTTCAAAAATAATTAGGAAGGGAATAGAAGATTATATTAGGACAGTTTCATGTCATGGTAGCTGTATACTTGCATTTAATAAGCTGTGGGGACATTTGAACCCATTGATTGGATTTCTTGGCCCCAGTTTGACGATTTTTGATATTTACATTAGAATCTTTATTATAGCAAGAAGGCATGCTCGAGTCATTAGAAACATGACAAGGAAAGCCCAATCTGAAGAGGAATACAGTAATCTAGATTTTGCAGGCAAGGAACACAATGCTGCCATGAAACTGAGCATAGAGCTTGGAGACTACATCACAGAATGA

>Pseudogene$whale_shark%Rhincodon_typus-TARL1-p#NW_018070009.1_175620-176626
ATGGCTGACCGATGCTTATCGAGCATAGGATCTCCTGCAGTCAGGACTGGCCTTTACCTCTTTATAATGGTCATCATGGCAGCAACTTTGGCTGGAAATTTCCTTGTGGTTCTGGCTGTTGTCTACTTTAAACAGCTACGCTCAGCGACCAATGCTTTTGTGCTGTCACTGTCCATAGCTGATTTCTTCGTTGGGATCATGGTGATGCCCTACAGCATGAGCAGGACAATTGAAGGATGCTGGCACTTTGGGCCGACCTTCTGTCAAATCCACTCAAGCCTGGATGTGATGTTCTGCACCGCCTCCATTCTTCACCTCAGTTGCATTGCTCTTGACCGTTACTATGCCATCTGTGATCCTCTGGTGTATCGTTGTAAGATGTCGCCCAGCAGGGTGGTTGTTCTACTCCTTGCCTGCTGGTGGTGCCAGCTGCAATATCCGTTATCCCGATAATGTTGCAGCTACACAGATTAGGTGTTGATCCTGATTTGCTAACCAATAGGAGCTGTGTGCTCATGGTGAACCAGACCTATGCTATCTGGGCCTCTCTTATATCCTTTTACCTGCCCATGGTGGTTATGCTCGTGGCATATTGGAAGATTTACCAGGCAGCTAGAAAGCAGGCAATTCAGATTAATGCTATGGATAACCAAGTCCAGGGATATGCTTCAGGCTTAGCAACAGCCCATGTGCGCAAACAATCCAATAAACGGGAAAGAAAGGCAGCGAAAACACTGGGGATAATTATCGGCATATTTCTTTCCTCCTGGTTGCCCTTCTTCATGGCAAACATCGTTGACCCTTTCCTGGGTTACAAGATAGACAGAGGGACTTGGGAGGTGTTGGTCTGGCTTGGCTACAGCAATTCTTCCATGAACCCAATTCTCTACGGGGTTGTAAACCGGTCCTTCCGACGAGCATTCCTGATCATCATCAGCTGTAAGATCTGTGTTTCCCGATCTCTGCAAAACATCGACTTATCCAACAGTGAGCAAGTTGCCACGTAG

>Pseudogene$sea_lamprey%Petromyzon_marinus#NC_046089.1_13163078-13164484
TTGCACTGCATCCTGACGTAGATCAACGTGGTGTGCGGGCAGCCCACCGTCTCCCCTGCGTACGTGGAGGTCATTCTCATTGCCATGGTCATCTCCATTGTCTTGAACATATTCGGCAATCCCCATCCTCTGCTTCAGGCAGCTGCAGGTGCTGCGCAACGCCTTCACCTTCTCGCTGTCAGTGGTCGACATCCTGGTAGGCATGGTGGTGATGCCCTTCTACATGAACTGGTGCATCTACAACTACTGGTTCTACGGCCACGCATTCTGCAAGGTGCGCCACTTTCTGCACACCTTCCTGCCCACCGCCTCCACCATGCCCTTCTGCTGCATCGGCACTGACTGCTATCTGGCCATCTGCGACCCCTTCCACTACCAAGAGCACTTCACGAGAAGGACTGCGACTGCAATGCTTGCGGCCGCGTGTCTCGGCTCGCTGCCGCACGTAGTGCCCATCATGCTGAACTGGATCGGCATCGAGGAGATGGTGGCCGAGCGCACCTGTCCCGACAACTGCTTCTTCTTCATAAACAGTTTTCTCGAGCTGCAGGGCCTTCAGCTTTGTGTTGCCCATGGGCACCATGACACTCACGAATGCCAAGATCTACCATGTTGCCCACAAGCAGGCCGGCTCCATTGGCACCCAGCAGCGTGGGAAGCCGGGCCAGGCTGGGCTGGGTTTCAACAAGCAGTAGTGGGCAGCCATGAAGCGAGAGCACAGCGCCATCAAGACTGTGTCAATCATCCTGGGAATTTTCATGATATGTTGGGCACCGTTCTTTGGCACCATCGTCAATGACCCGTACTTGAACTATACGACCAAGCCTGTGGTGTGGGAGATGCTCAATATGGATTGGGAATGCCAACTCGGCCATCAACCAGGTCCTCTATGGTGGTTTCGACTACACTTACCATAACGCCATCCGCATCATGTTCAATCACTGGCTCCTGCAGCCTTGGATCTGCAGTGCTGAGCTGTGA

>Pseudogene$sea_lamprey%Petromyzon_marinus#NC_046089.1_13052974-13054008
ATGTACATGGGCAAATATGCAAGCCCGGCACTTGCCTTAAACTCGTCGATTCAGAATGGGACGTTCCAGTCGCACTGTGTCCTGACACAGTTCAACCTGGTGTGCCGGCAGCCTACCGTCCCCCCTGAATACGCAGAGGTCATCCTCATCGCCATGATCATGTCCATCATCTTGAACATGTTCGGCAATGCCCTCATCATCGCGGCCATCCTCTACTTCACCTCCTCACTGTCAGTGGCCGACATCCTGGTCGGCGTGGTGGTGATGCCCTTCTACATGAACTAGTGCGTCTACAACTGCTGGTTCTACGGCCATGCATTCTGCAAGGTGCACCACTTCCTACATGCCTTCCTGCCCACTGCCTCCACCATGCACTTCTGCTGCATCGGCTACGACCGCTACCTGGCCATCTGTGACCCCTTCCACTACCAAGAGCGCTTCACGAGAAGGACTGCAGTCATAGCACTCGCAGCCACGTGGCTTGGCTCACTGCTCTACGTGGTGCCCATCATGCTGGACTGGATCGACATCGAGGAGATGGTGGCCGAGCGCACCTGTCCCGACAACTGCATCTTCTTCACGAACAAGGTGTTCTCGAGCTGCGGGGCCTTCTTCAGCTTCGTGTTGCCCATGGGCATCATGACAGTTACGTATGCCAAGATCTACCGTATCGCCCGCAAGCAGGCCCGCTCCATTGGTGCCCAACAGCATGGGATGCTGGGCCAGACCGCGCTGGGCTTCAACAAGCAGCAGTGGGCAGCCATGAAGCGAGAGCACAATGCCACCAAGACCGTGTCCATCATCCTGGGCATTTTCATATGCTGGGCGCCGTTCTTTGGCACCATCGTCATAGATCCTTACTTGAACTACACGACCAAGCCCGTGGTGTGGGAGATGCTAAACTGGATCGGGCACGTCAACTCGGCCATCAACCCGTTCCTCTACGGCTGCTTCAACCGCACATTCCGTAATGCCATCTGCATAATTTTCAGTCGCAGGCTCCTGCAGCCTGGGATCCGCAGTGCTGAGCTGTGA

>Pseudogene$sea_lamprey%Petromyzon_marinus#NC_046089.1_c9011677-9017971
ATGACCATGGCAGTGCAGTGCTCACTGAGCCATGATGGCCGCTTCAACTGCTCCGCGCCGTCGCTGGGCCCCGAGGAGAGCCGGGCGCTGGCTTTTCTCTGCTTCTCTCTCGCCACCCTCACGGTCATGGGCAACCTCCTCGTGGTGGCCTCCATCGCCTTATTCAGGCAACTCCAGACCCGCACCAACGCCTTCACGCTGTCTCTGGCCGTGGCCGACCTTCTGGTCGGACTCCTGGTCATGCCGTTCAGCGCCACGCGCTCGCTGTACGGCTGCTGGTTCTTCGGGCGAACCTTCTGCAAGGTGCACACGTGCCTCGACGTCCTCTTGAGCACGGCCTCCATCGCACACCTGGGCGCCATCGCCTTCGACCGCCACACGGCCATCTGTGACCCCCTGCGCTACCACCAGCGCCTCACAGCCGGTCGCGCGGCCTCCTTGCTGGCCCTCTGCTGGGTGGGTTCGGCCCTGCTGGCCGTAGGCCCCATTTTGCTCGGGTGGAACACGGTGGGCATCGAGGAACTGGTGGCCTCATTGTCCTGCCCAGATGCCTGCGCCTTCTTCATGAATGCCCCCTTCGCCATAGCCGGCTCCACCTGCAGCTTCTTCGGGCCGAGCTTCATCATGGTGGTCACCTATATGCGCATCTATCGGGTGGCGCTGCGCCAGGCCCGGGCCGTTCGCAACGTCATCTCGGTGTCGTCCGTGGCGCGGCAACGTTGCGACATCGACTCTCCACCGGAGCAGGGACGGGACCAGAGACGGGAGCGCGGTGCCACCAAGACCTTGGGCGTGATCATGGGCACCTTCGTCATCTGCTGGCTGCCCTTCTTCTCGCTCACCTTGCTCGACCCCTTCACGGGGTTCTTGGCCGAGCCCATGGGTGTGGGAGGCTGCAACGTGGCTGGGGTACGTGAATTCAGCGCTCAATCCCATCCTCTATCCGGCCTTCAACCGGGCCTTCCGTCGAGCCTTCTGCCTGGTGTTCACATGTGCGTGGCGTTCGCAGAACATGAGGCGTGCGGACCTTGCCGAG

>Pseudogene$sea_lamprey%Petromyzon_marinus#NC_046134.1_4459572-4460450
GTTTATCGGTCTCTGTGCGAGTCTAGGCAGCTCCAATCTCGCTCCAATGTCCTGGTGGCGTCCCTAGCAGTCGCCGACCTCCTGGTCGGCCTGCTGATCATGCCCTTCAGCGCCGCACGCACCGCCTACAACTGCTGGTTCTACGGCGACCTCTTCTGCCACCTTCACACGTGGCTCGACTTCTCCACCTGCACCTCCTCCATCGCCAACCTAGCGTGCATCTCCCTCGAAAGGTACGCGTCCATCGCCGAGCCCCTCCGCTACCGTCAGATGGTGACGCCACGTGTCCTGGCCGCCATGCTGCTCCTCTCATGGTCCGGCCTCCCCCTGTACGGCGCCACCTTCATGCTGGGCTGGAACCTCGTGGGCATCAAGCGCCAGGTGGCCGAGTCGAGCTGCCGGCACGACTGTCGCGTCTACATGAACCCGGCGTCGACCGCCACAAACGTCCTGGTGGCCTACGTGACGCCGATGCTGCTGATGATCATGGCGAACGCGAAGATTCACCGGCTCGCCCGGGCCCAGGTGAGAAGGATCGAGGGTTCGGCGATGGTCTCGGGGCGGGACGACCGTGCCTCGACGAAGCGGGAACACAATGCGACCCAGACACTCGGCATCATCACGGGTACGTTCATTCTGCTCTGGATGCCCTACTTCATCTTGGTGGCGAGCGAGCCACTGCTGGGCTACGGGACGAGCCGAGCTGCCTGGGAGGTGGTGTGCTGGCTTCCTTACCTCAACTCGGCCGTCAACCCGGTCCTGCTGATGGTCTTCAACCGCTCGTTCAATGGAGCCTTCAGGTTGGTGCTGAAGGGCGGGGTCTTAAAGTCCAGGTGCAGAGGAATCGACCTGTTTAATTTCAGGGATGGGAATATGTGA
