# Supplementary material for: Evolution of Brain-Expressed Biogenic Amine Receptors into Olfactory Trace Amine-Associated Receptors
Source: Mol Biol Evol. 2022 Jan 11;39(3):msac006. doi: 10.1093/molbev/msac006 (PMC8890504; doi:10.1093/molbev/msac006)
Supplement: msac006_Supplementary_Data [file msac006_supplementary_data.zip › tableS1.xlsx]

## Sheet: TARLL, TARL, and TAAR summary
	Latin name	Common name	number of TAARs	TAAR S1	Clade Ia	TAAR S2	Clade Ib	Clade II	Clade III	number of TARLs	number of TARLLs
Jawless fish	Eptatretus_burgeri	hagfish	0	0	0	0	0	0	0	0	0
	Petromyzon marinus	sea lamprey	0	0	0	0	0	0	0	0	33
Cartilaginous fish	Callorhinchus milii	ghostshark	2	1	0	1	0	0	0	1	0
	Chiloscyllium punctatum	bamboo shark	3	2	0	1	0	0	0	1	0
	Rhincodon typus	whale shark	3	2	0	1	0	0	0	2	0
Teleost fish	Oryzias latipes	medaka	22	0	8	0	0	0	14	1	0
	Ictalurus punctatus	catfish	44	0	1	0	0	0	43	1	0
	Carassius auratus	goldfish	62	0	8	0	22	0	32	1	0
	Tetraodon nigroviridis	pufferfish	18	0	3	0	0	0	15	1	0
	Gasterosteus aculeatus	stickleback	48	0	3	0	0	0	45	0	0
	Takifugu rubripes	torafugu	18	0	6	0	0	0	12	1	0
	Danio rerio	zebrafish	108	0	8	0	10	0	90	1	0
Holost fish	Lepisosteus oculatus	spotted gar	36	0	11	0	3	1	21	1	0
Lobed-finned fish	Latimeria chalumnae	coelacanth	25	0	3	0	3	15	4	2	0
Amphibian	Xenopus laevis	clawed frog	5	0	2	0	3	0	0	1	0
Reptile	Alligator mississippiensis	alligator	6	0	1	0	1	4	0	0	0
	Crocodylus porosus	crocodile	1	0	1	0	0	0	0	0	0
	Podarcis muralis	lizard	2	0	1	0	1	0	0	0	0
	Coturnix japonica	quail	3	0	1	0	1	1	0	0	0
	Gallus gallus	chicken	3	0	1	0	1	1	0	0	0
	Meleagris gallopavo	turkey	3	0	1	0	1	1	0	0	0
	Zonotrichia albicollis	sparrow	1	0	1	0	0	0	0	0	0
Mammalian	Loxodonta africana	elephant	12	0	1	0	4	7	0	0	0
	Bison bison bison	bison	16	0	0	0	3	13	0	0	0
	Urocitellus parryii	squirrel	9	0	1	0	3	5	0	0	0
	Neomonachus schauinslandi	seal	2	0	1	0	1	0	0	0	0
	Rattus norvegicus	rat	17	0	1	0	3	13	0	0	0
	Macaca mulatta	monkey	7	0	1	0	3	3	0	0	0
	Camelus dromedarius	camel	12	0	1	0	3	8	0	0	0
	Delphinapterus leucas	whale	1	0	1	0	0	0	0	0	0
	Vombatus ursinus	wombat	7	0	0	0	3	4	0	0	0
	Felis catus	cat	9	0	1	0	3	5	0	0	0
	Capra hircus	goat	14	0	1	0	3	10	0	0	0
	Monodelphis domestica	opossum	21	0	1	0	5	15	0	0	0
	Cavia porcellus	guinea pig	13	0	1	0	3	9	0	0	0
	Mesocricetus auratus	hamster	8	0	1	0	3	4	0	0	0
	Equus caballus	horse	11	0	1	0	3	7	0	0	0
	Mus musculus	mouse	15	0	1	0	3	11	0	0	0
	Homo sapiens	human	6	0	1	0	1	4	0	0	0
	Myotis lucifugus	bat	7	0	2	0	3	2	0	0	0
	Dasypus novemcinctus	armadillo	6	0	1	0	2	3	0	0	0
	Ornithorhynchus anatinus	platypus	4	0	1	0	3	0	0	0	0
	Ursus maritimus	polar bear	9	0	1	0	3	5	0	0	0
	Oryctolagus cuniculus	rabbit	10	0	1	0	3	6	0	0	0
	Vulpes vulpes	red fox	2	0	0	0	1	1	0	0	0
	Ovis aries	sheep	13	0	1	0	3	9	0	0	0
	Physeter catodon	sperm whale	1	0	1	0	0	0	0	0	0
	Sus scrofa	boar	10	0	1	0	3	6	0	0	0
Sum	48 species		655	5	84	3	114	173	276	14	33

## Sheet: HTR4 and outgroup summary
	Gene name	number of receptors
HTR4	HTR4	17
outgroup	ADRA	7
	ADRB	3
	CHRM	9
	HRH	7
	DRD	4
	HTR	9
	Sum	39
