# Supplementary material for: Evolution of Brain-Expressed Biogenic Amine Receptors into Olfactory Trace Amine-Associated Receptors
Source: Mol Biol Evol. 2022 Jan 11;39(3):msac006. doi: 10.1093/molbev/msac006 (PMC8890504; doi:10.1093/molbev/msac006)
Supplement: msac006_Supplementary_Data [file msac006_supplementary_data.zip › tableS2.xlsx]

## Sheet: Cloned_receptors
Cloned receptors according to the clades
				HTR4	TARLL				TARL	TAARS1	Clade Ia TAARs						TAARS2	Clade Ib TAARs					Clade II TAARs						Clade III TAARs
Group	Latin name	Common name	Total receptor number	HTR4	TARLL1	TARLL2	TARLL3	TARLL4	TARL	TAARS1	TAARC1	TAAR1	TAAR10	TAAR11	TAAR21	TAAR27	TAARS2	TAARC4	TAAR2	TAAR3	TAAR4	TAAR12	TAARC2	TAAR5	TAAR6	TAAR7	TAAR8	TAAR9	TAARC3	TAAR13	TAAR14	TAAR15	TAAR16	TAAR17	TAAR18	TAAR19	TAARSG2~6	TAAR20	TAAR22	TAAR23	TAAR30	TAAR31
Jawless fish	Petromyzon marinus	sea lamprey	28		TARLL1a,b,c	TARLL2a,b,c,d	TARLL3a,b,d,g,h,i,j,k,l,m,n,o,p,q,r	TARLL4a,b,c,d,f,h
Cartilaginous fish	Chiloscyllium punctatum	bamboo shark	4						TARL2	TAARS1a,b							TAARS2
Teleost fish	Danio rerio	zebrafish	63	HTR4					TARL1			TAAR1	TAAR10,10a,b,c,d	TAAR11								TAAR12a,b,c,e,g,h,i,j,m								TAAR13a,b,c,d,e	TAAR14a,b,d,e,f,g,h,i,k,l	TAAR15b	TAAR16a,b,c,f,g	TAAR17b,c	TAAR18a,c,d,e,f,g,h,i	TAAR19a,b,e,k,s,t		TAAR20a,b,f,g,t,w,z,d1
	Ictalurus punctatus	catfish	17						TARL1			TAAR1										TAAR12b								TAAR13c,d,e,f,g,h	TAAR14a,b,f,j,l,p,s,z
	Atlantic salmon	salmon	7									TAAR1a																		TAAR13a								TAAR20.1p,q,r,s,y
	Takifugu rubripes	fugu	3						TARL1						TAAR21e	TAAR27
	Tetraodon nigroviridis	pufferfish	7												TAAR21a,b	TAAR27a,b,c																							TAAR22e,d
	Oryzias latipes	medaka	12						TARL1						TAAR21a,b,c,d,e,f,g																									TAAR23f	TAAR30a,b	TAAR31a
Holost fish	Lepisosteus oculatus	spotted gar	16						TARL1			TAAR1a,b											TAARC2								TAAR14e,g,h,i,k						TAARSG2,3,4a,4b,4c,5a,6
Lobed-finned fish	Latimeria chalumnae	coelacanth	15						TARL1，2		TAARC1b							TAARC4					TAARC2a,b,d,h,i	TAAR5a,b					TAARC3a,b,c,d
Reptile	Alligator mississippiensis	alligator	5																TAAR2					TAAR5,5.1a,5.1b,5.1c
	Gallus gallus	chicken	2																TAAR2					TAAR5
Mammalian	Oryctolagus cuniculus	rabbit	8																TAAR2	TAAR3				TAAR5	TAAR6a,b		TAAR8a,b	TAAR9
	Cavia porcellus	guinea pig	10																	TAAR3	TAAR4			TAAR5		TAAR7a,b,c,d,e	TAAR8a,b
	Mesocricetus auratus	hamster	7																TAAR2	TAAR3	TAAR4			TAAR5	TAAR6	TAAR7		TAAR9
	Felis catus	cat	8																TAAR2	TAAR3	TAAR4			TAAR5	TAAR6a,b		TAAR8	TAAR9
	Equus caballus	horse	10																TAAR2	TAAR3	TAAR4			TAAR5a,b	TAAR6	TAAR7a	TAAR8a,b	TAAR9
	Rattus norvegicus	rat	17									TAAR1							TAAR2	TAAR3	TAAR4			TAAR5	TAAR6	TAAR7a,b,c,d,e,g,h	TAAR8a,b,c	TAAR9
	Mus musculus	mouse	16	HTR4								TAAR1							TAAR2	TAAR3	TAAR4			TAAR5	TAAR6	TAAR7a,b,d,e,f	TAAR8a,b,c	TAAR9
	Homo sapiens	human	6									TAAR1							TAAR2					TAAR5	TAAR6		TAAR8	TAAR9
	Macaca mulatta	rhesus	5																TAAR2	TAAR3	TAAR4			TAAR5	TAAR6
	Ovis aries	sheep	11																TAAR2	TAAR3	TAAR4			TAAR5	TAAR6a,b	TAAR7a,b,c	TAAR8	TAAR9
	Sus scrofa	wild boar	9																TAAR2	TAAR3	TAAR4			TAAR5	TAAR6	TAAR7	TAAR8a,b	TAAR9
Sum			286	2	3	4	15	6	8	2	1	8	5	1	10	4	1	1	13	11	11	10	6	21	17	27	19	10	4	12	23	1	5	2	8	6	7	13	2	1	2	1
Summary of cloned receptors
Group	Latin name	Common name	Total receptor number	HTR4	TARLL	TARL	TAAR	Total TAAR number
Jawless fish	Petromyzon marinus	sea lamprey	28	0	28	0	0	0
Cartilaginous fish	Chiloscyllium punctatum	bamboo shark	4	0	0	1	3	3
Teleost fish	Danio rerio	zebrafish	63	1	0	1	61	104
	Ictalurus punctatus	catfish	17	0	0	1	16
	Atlantic salmon	salmon	7	0	0	0	7
	Takifugu rubripes	fugu	3	0	0	1	2
	Tetraodon nigroviridis	pufferfish	7	0	0	0	7
	Oryzias latipes	medaka	12	0	0	1	11
Holost fish	Lepisosteus oculatus	spotted gar	16	0	0	1	15	15
Lobed-finned fish	Latimeria chalumnae	coelacanth	15	0	0	2	13	13
Reptile	Alligator mississippiensis	alligator	5	0	0	0	5	7
	Gallus gallus	chicken	2	0	0	0	2
Mammalian	Oryctolagus cuniculus	rabbit	8	0	0	0	8
	Cavia porcellus	guinea pig	10	0	0	0	10
	Mesocricetus auratus	hamster	7	0	0	0	7
	Felis catus	cat	8	0	0	0	8
	Equus caballus	horse	10	0	0	0	10
	Rattus norvegicus	rat	17	0	0	0	17
	Mus musculus	mouse	16	1	0	0	15
	Homo sapiens	human	6	0	0	0	6
	Macaca mulatta	rhesus	5	0	0	0	5
	Ovis aries	sheep	11	0	0	0	11
	Sus scrofa	wild boar	9	0	0	0	9
Sum			286	2	28	8	248	142
