# Supplementary material for: Evolution of Brain-Expressed Biogenic Amine Receptors into Olfactory Trace Amine-Associated Receptors
Source: Mol Biol Evol. 2022 Jan 11;39(3):msac006. doi: 10.1093/molbev/msac006 (PMC8890504; doi:10.1093/molbev/msac006)
Supplement: msac006_Supplementary_Data [file msac006_supplementary_data.zip › tableS3.xlsx]

## Sheet: Deorphaned_receptors_and_ligand
			TARLL				TARL								TAARS1	Clade Ia TAARs													Clade Ib TAARs															Clade II TAARs
			TARLL				TARL								TAARS1	TAARC1	TAAR1						TAAR10		TAAR21			TAAR27	TAAR2	TAAR3				TAAR4						TAAR12				TAAR5
Cluster	Name	Pubchem ID	TARLL1b	TARLL2a	TARLL3h	TARLL4a	Shark TARL2	Zebrafish TARL1	Medaka TARL1	Catfish TARL1	Fugu TARL1	Spotted gar TARL1	Coelacanth TARL1	Coelacanth TARL2	Shark TAARS1b	Coelacanth TAARC1b	Zebrafish TAAR1	Salmon TAAR1a	Spotted gar TAAR1b	Mouse TAAR1	Rat TAAR1	Human TAAR1	Zebrafish TAAR10a	Zebrafish TAAR10b	Medaka TAAR21e	Medaka TAAR21f	Fugu TAAR21e	Fugu TAAR27	Mouse TAAR2	Mouse TAAR3	Guinea pig TAAR3	Hamster TAAR3	Horse TAAR3	Mouse TAAR4	Guinea pig TAAR4	Hamster TAAR4	Cat TAAR4	Horse TAAR4	Cow TAAR4	Zebrafish TAAR12h	Zebrafish TAAR12i	Zebrafish TAAR12j	Catfish TAAR12b	Mouse TAAR5	Rat TAAR5	Cat TAAR5	Hamster TAAR5	Horse TAAR5	Cow TAAR5
1	Taurine	1123
2	Butylamine	8007
	Hexylamine	8102
	Isoamylamine	7894
	Isobutylamine	6558
	Cadaverine	273
	Pyrrolidine	31268
	Putrescine	1045
	2-methylbutylamine	7283
	3-methylthiopropylamine	77743
	Agmatine	199
	Cyclohexylamine	7965
	Cyclopentylamine	2906
	Piperidine	8082
	Spermidine	1102
	5-amino-1-pentanol	75634
	Spermine	1103
	Amylamine	8060
	Octylamine	8143
	Heptylamine	8127
	Propylamine	7852
	GABA	119
	β-alanine	239
	2-aminopentane	12246
	Cystamine	2915
	Dibutylamine	8148
	Ethylamine	6341
	Ethylenediamine	3301
	Ethanolamine	700
	Cysteamine	6058
	1-aminopropan-2-ol	4
	1-(2-aminoethyl)pyrrolidine	1344
	1,8-diaminooctane	24250
	1,7-diaminoheptane	69533
	Hexamethylenediamine	16402
	1,10-diaminodecane	1317
	1,3-diaminopropane	428
	5-aminovaleric acid	138
	6-aminocaproic acid	564
	7-aminoheptanoic acid	13580
	Glycine	750
	Methylenediamine	75408
	Diethylenetriamine	8111
	Triethylenetetraamine	5565
	Piperazine	4837
3	Benzylamine	7504
	Tryptamine	1150
	Phenylethylamine	1001
	Histamine	774
	Tyramine	5610
	Octopamine	4581
	3-methoxytyramine	1669
	5-methoxytryptamine	1833
	4-methoxyphenethylamine	4657
	5-methoxy-N,N-dimethyltryptamine	1832
	Gramine	6890
	Phenylethanolamine	1000
	Dopamine	681
	Serotonin	5202
	5-hydroxyindole-3-acetic acid	1826
	(-)Epinephrine	5816
	3-Indoleacetic acid	802
	L-tryptophan	6305
4	Creatinine	588
5	N,N-Dimethylcyclohexylamine	7415
	1-methylpyrrolidine	8454
	1-methylpiperidine	12291
	Trimethylamine	1146
	N,N-dimethylphenethylamine	25125
	N,N-dimethyl benzyl amine	7681
	N,N-dimethylisopropylamine	70452
	N,N,N',N'-Tetramethyl-1,4-butanediamine	66074
	N,N,N',N'-Tetramethyl-1,3-propanediamine	8084
	Triethylamine	8471
	N,N-dimethylethanolamine	7902
	N,N-dimethylglycine	673
	N,N-dimethylaniline	949
	1-dimethylamino-2-propanol	37511
	Captamine	25799
	Tetramethylethylenediamine	8037
6	Isopropylamine	6363
	Dimethylamine	674
	Methylamine	6329
7	Aniline	6115
	Adenine	190
	P-Phenylenediamine	7814
8	Indole	798
	1-methylindole	11781
	3-methylindole	6736
	5-methylindole	11978
	6-methylindole	137928
	7-methylindole	70275
	quinoline	7047
	Quinazoline	9210
	Pyridine	1049
	5-hydroxyindole	16054
	2-methylindole	7224
	Chemical font color: blue	Receptor found			Deorphaned in this study
	Chemical font color: green	Receptor not found			Deorphaned by previous studies
[truncated: 42 more columns]
