# Supplementary material for: Evolution of Brain-Expressed Biogenic Amine Receptors into Olfactory Trace Amine-Associated Receptors
Source: Mol Biol Evol. 2022 Jan 11;39(3):msac006. doi: 10.1093/molbev/msac006 (PMC8890504; doi:10.1093/molbev/msac006)
Supplement: msac006_Supplementary_Data [file msac006_supplementary_data.zip › tableS4.xlsx]

## Sheet: EC50_of_receptors
Clades	Receptors	Ligands	EC50 (μM)
HTR4	mouse HTR4	5-methoxytryptamine	0.09
		Tryptamine	~180
	zebrafish HTR4	Tryptamine	31.3
TARL	zebrafish TARL1	Tryptamine	0.04
		Serotonin	0.11
	spotted gar TARL1	Tryptamine	3.1
	medaka TARL1	Tryptamine	2.1
		Serotonin	0.05
	fugu TARL1	Tryptamine	4.8
		Serotonin	0.08
	shark TARL2	Tryptamine	~40
	coelacanth TARL1	Tryptamine	18.1
		Serotonin	0.1
	coelacanth TARL2	Tryptamine	~200
		Serotonin	0.39
TARLL	TARLL1b	Indole	18.9
	TARLL1b	1-methylindole	162.4
	TARLL1b	3-methylindole	6.6
	TARLL1b	5-methylindole	8.9
	TARLL1b	6-methylindole	9.1
	TARLL1b	7-methylindole	37.8
	TARLL1b	Tryptamine	~100
	TARLL1b	Serotonin	0.2
	TARLL3h	N,N,N',N'-tetramethyl-1,4-butanediamine	40.4
	TARLL3h	N,N,N',N'-tetramethyl-1,3-propanediamine	116.4
	TARLL4a	Amylamine	10.6
	TARLL4a	Butylamine	73.5
	TARLL4a	Hexylamine	20.4
	TARLL4a	Propylamine	132.8
	TARLL4a	3-methylthiopropylamine	62.4
	TARLL4a	5-amino-1-pentanol	40.3
	TARLL4a	Cyclopentylamine	112.9
	TARLL4a	Isoamylamine	140.7
	TARLL4a	Isobutylamine	198.6
	TARLL4a	Isopropylamine	254.3
TAARS1	shark TAARS1b	Trimethylamine	1.374
	shark TAARS1b	1-methylpiperidine	17.6
	shark TAARS1b	N,N-dimethylisopropylamine	40.32
Clade Ia TAARs	salmon TAAR1a	Tryptamine	29.48
	spotted gar TAAR1b	Tyramine	0.68
	TAARC1b	Tryptamine	~150
		Serotonin	0.83
	mTAAR1	Tryptamine	~28
		Serotonin	14.44
	zTAAR1	Tryptamine	~52
		Serotonin	2.35
Clade Ib TAARs	guinea pig TAAR3	Isoamylamine	~200
	hamster TAAR3	Isoamylamine	~300
	horse TAAR4	Phenylethylamine	~100
	cat TAAR4	Phenylethylamine	~30
	cow TAAR4	Phenylethylamine	98.4
	hamster TAAR4	Phenylethylamine	~300
	guinea pig TAAR4	Phenylethylamine	~150
	zebrafish TAAR12j	Phenylethylamine	4.77
Clade II TAARs	cat TAAR5	Trimethylamine	6.9
	cow TAAR5	Trimethylamine	~300
	hamster TAAR5	Trimethylamine	2.255
	sheep TAAR5	Trimethylamine	~500
	wild boar TAAR5	Trimethylamine	123.6
	horse TAAR5	Trimethylamine	49.5
	mouse TAAR5	1-methylpiperidine	8.2
	sheep TAAR5	N,N-dimethylisopropylamine	~50
	mouse TAAR6	N,N-dimethylcyclohexylamine	~50
	rat TAAR6	N,N-dimethylcyclohexylamine	~50
	cat TAAR6b	N,N-dimethylcyclohexylamine	100.6
	guinea pig TAAR7b	N,N-dimethylcyclohexylamine	~30
	guinea pig TAAR7b	Isoamylamine	~50
	hamster TAAR7a	N,N-dimethylcyclohexylamine	~50
	mouse TAAR7d	N,N-dimethylcyclohexylamine	107.3
	rat TAAR7a	N,N-dimethylcyclohexylamine	49.5
	wild boar TAAR7	N,N-dimethylcyclohexylamine	~50
	sheep TAAR7c	N,N-dimethylcyclohexylamine	~150
	mouse TAAR8c	1-methylpiperidine	1.5
	rabbit TAAR8b	N,N-dimethylcyclohexylamine	~50
	rat TAAR8a	N,N-dimethylcyclohexylamine	27.6
	Wild boar TAAR8a	N,N-dimethylcyclohexylamine	14.6
	mouse TAAR8a	Piperidine	~300
	rat TAAR9	N,N-dimethylcyclohexylamine	~30
Clade III TAARs	Salmon TAAR13a	Agmatine	2.2
	catfish TAAR13g	Tryptamine	~30
	catfish TAAR13h	Agmatine	164.8
	catfish TAAR13f	Agmatine	4e-05
	fugu TAAR21e	4-methoxy phenethylamine	2.191e-05
	fugu TAAR27	Tryptamine	10.4
	medaka TAAR21e	Dopamine	39.2
	medaka TAAR21f	Tyramine	0.09
	spotted gar TAARSG2	Cadaverine	22.7
