# Supplementary material for: Evolution of Brain-Expressed Biogenic Amine Receptors into Olfactory Trace Amine-Associated Receptors
Source: Mol Biol Evol. 2022 Jan 11;39(3):msac006. doi: 10.1093/molbev/msac006 (PMC8890504; doi:10.1093/molbev/msac006)
Supplement: msac006_Supplementary_Data [file msac006_supplementary_data.zip › tableS5.xlsx]

## Sheet: zebrafish_TAARs
TAAR names in Hussian et al., 2009, PNAS	TAAR names in Saraiva et al., 2015, Sci Rep	Ensembl ID in Saraiva et al., 2015, Sci Rep	Identity	Final name in this study
Identity = 100% ; coverage = 100%
DrTaar10a	taar10a	ENSDARG00000041466	1	Taar10a
DrTaar10b	taar10b	ENSDARG00000090592	1	Taar10b
DrTaar10c	taar10c	ENSDARG00000095762	1	Taar10c
DrTaar10d	taar10d	ENSDARG00000093466	1	Taar10d
DrTaar12a	taar12a	ENSDARG00000094548	1	Taar12a
DrTaar12b	taar12b	ENSDARG00000041454	1	Taar12b
DrTaar12c	taar12c	ENSDARG00000086412	1	Taar12c
DrTaar12e	taar12e	ENSDARG00000086376	1	Taar12e
DrTaar12f	taar12f	ENSDARG00000089074	1	Taar12f
DrTaar12g	taar12g	ENSDARG00000087419	1	Taar12g
DrTaar12i	taar12i	ENSDARG00000086268	1	Taar12i
DrTaar13a	taar13a	ENSDARG00000092734	1	Taar13a
DrTaar13b	taar13b	ENSDARG00000069177	1	Taar13b
DrTaar13c	taar13c	ENSDARG00000069205	1	Taar13c
DrTaar13d	taar13d	ENSDARG00000069203	1	Taar13d
DrTaar13e	taar13e	ENSDARG00000069201	1	Taar13e
DrTaar14a	taar14a	ENSDARG00000086692	1	Taar14a
DrTaar14b	zgc153137	ENSDARG00000091733	1	Taar14b
DrTaar14d	taar14d	ENSDARG00000091705	1	Taar14d
DrTaar14e	taar14e	ENSDARG00000090372	1	Taar14e
DrTaar14f	taar14f	ENSDARG00000088859	1	Taar14f
DrTaar14g	taar14g	ENSDARG00000090812	1	Taar14g
DrTaar14h	taar14h	ENSDARG00000090464	1	Taar14h
DrTaar14i	taar14i	ENSDARG00000069211	1	Taar14i
DrTaar14K	sidkey_246e3.4	ENSDARG00000086390	1	Taar14k
DrTaar15b	taar15	ENSDARG00000069206	1	Taar15b
DrTaar16a	taar16a	ENSDARG00000054237	1	Taar16a
DrTaar16b	taar16b	ENSDARG00000094626	1	Taar16b
DrTaar16c	no_name	ENSDARG00000059138	1	Taar16c
DrTaar16f	taar16f	ENSDARG00000092171	1	Taar16f
DrTaar17a	taar17a	ENSDARG00000093785	1	Taar17a
DrTaar17b	sich211_238p8.24	ENSDARG00000086732	1	Taar17b
DrTaar17c	CR396590.7	ENSDARG00000095264	1	Taar17c
DrTaar18a	taar18a	ENSDARG00000054254	1	Taar18a
DrTaar18b	taar18b	ENSDARG00000094997	1	Taar18b
DrTaar18c	taar18c	ENSDARG00000091796	1	Taar18c
DrTaar18d	taar18d	ENSDARG00000054252	1	Taar18d
DrTaar18e	taar18e	ENSDARG00000094806	1	Taar18e
DrTaar18f	taar18f	ENSDARG00000092030	1	Taar18f
DrTaar18h	taar18h	ENSDARG00000095570	1	Taar18h
DrTaar18k	taar18j	ENSDARG00000095748	1	Taar18k
DrTaar19a	taar19a	ENSDARG00000090383	1	Taar19a
DrTaar19b	taar19b	ENSDARG00000095620	1	Taar19b
DrTaar19c	taar19c	ENSDARG00000092414	1	Taar19c
DrTaar19d	taar19d	ENSDARG00000094718	1	Taar19d
DrTaar19e	taar19e	ENSDARG00000092991	1	Taar19e
DrTaar19g	taar19g	ENSDARG00000094261	1	Taar19g
DrTaar19h	taar19h	ENSDARG00000094170	1	Taar19h
DrTaar19k	sich211_238p8.31	ENSDARG00000092796	1	Taar19k
DrTaar19m	taar19m	ENSDARG00000092656	1	Taar19m
DrTaar19o	taar19o	ENSDARG00000095683	1	Taar19o
DrTaar19p	taar19p	ENSDARG00000076345	1	Taar19p
DrTaar19r	sich211_238p8.35	ENSDARG00000094641	1	Taar19r
DrTaar19v	taar19u	ENSDARG00000078171	1	Taar19v
DrTaar20a1	taar20a1	ENSDARG00000093526	1	Taar20a1
DrTaar20b	taar20b	ENSDARG00000096169	1	Taar20b
DrTaar20c1	BX530037.2	ENSDARG00000090471	1	Taar20c1
DrTaar20g	taar20g	ENSDARG00000096168	1	Taar20g
DrTaar20h	taar20h	ENSDARG00000096160	1	Taar20h
DrTaar20j	taar20j	ENSDARG00000096086	1	Taar20j
DrTaar20l	taar20i	ENSDARG00000096070	1	Taar20l
DrTaar20m	taar20w	ENSDARG00000092891	1	Taar20m
DrTaar20p	taar20p	ENSDARG00000094679	1	Taar20p
DrTaar20q	taar20q	ENSDARG00000092138	1	Taar20q
DrTaar20t	taar20t	ENSDARG00000095035	1	Taar20t
DrTaar20w	taar20w	ENSDARG00000095156	1	Taar20w
DrTaar20x	taar20x	ENSDARG00000093829	1	Taar20x
DrTaar20z	taar20z	ENSDARG00000094065	1	Taar20z
Identity = 100% ; coverage < 100%
DrTaar1	taar1b	ENSDARG00000089000	1	Taar1
DrTaar10	taar10	ENSDARG00000069214	1	Taar10
DrTaar12h	taar12h	ENSDARG00000094237	1	Taar12h
DrTaar12j	taar12j	ENSDARG00000088462	1	Taar12j
DrTaar12m	taar12m	ENSDARG00000074325	1	Taar12m
DrTaar14j	taar14j	ENSDARG00000075828	1	Taar14j
DrTaar14l	taar14l	ENSDARG00000069213	1	Taar14l
DrTaar19j	taar19j	ENSDARG00000092188	1	Taar19j
DrTaar19s	CR396590.1	ENSDARG00000092005	1	Taar19s
DrTaar19t	taar19t	ENSDARG00000095096	1	Taar19t
DrTaar20n	taar20n	ENSDARG00000096115	1	Taar20n
DrTaar20d1	taar20d1	ENSDARG00000092399	1	Taar20d1
DrTaar11	taar11	ENSDARG00000022938	1	Taar11
DrTaar20s	taar19k	ENSDARG00000094490	1	Taar20s
High identity
DrTaar16g	taar16g	ENSDARG00000093837	0.997	Taar16g
DrTaar18g	taar18g	ENSDARG00000094375	0.9971	Taar18g
DrTaar18i	taar18i	ENSDARG00000092953	0.9972	Taar18i
DrTaar19f	taar19f	ENSDARG00000093266	0.9565	Taar19f
DrTaar19i	taar19i	ENSDARG00000094649	0.9943	Taar19i
DrTaar19u	taar19l	ENSDARG00000074516	0.994	Taar19u
DrTaar19n	taar19n	ENSDARG00000090227	0.9513	Taar19n
DrTaar19l	taar19n	ENSDARG00000094682	0.9972	Taar19l
DrTaar19q	taar19q	ENSDARG00000068528	0.9773	Taar19q
DrTaar20a	taar20a	ENSDARG00000096087	0.9886	Taar20a
DrTaar20c	taar20c	ENSDARG00000054261	0.9771	Taar20c
DrTaar20i	taar20i	ENSDARG00000096028	0.9772	Taar20i
DrTaar20f	taar20f	ENSDARG00000096027	0.94	Taar20f
DrTaar20o	taar20o	ENSDARG00000093229	0.9714	Taar20o
DrTaar20r	taar20r	ENSDARG00000096106	0.9743	Taar20r
DrTaar20u	taar20u	ENSDARG00000096185	0.92	Taar20u
DrTaar20b1	taar20b1	ENSDARG00000087049	0.9656	Taar20b1
DrTaar20k	BX530037.1	ENSDARG00000068542	0.9907	Taar20k
DrTaar20d	taar20c1	ENSDARG00000096025	0.9886	Taar20d
No match
DrTaar12d
DrTaar12k
DrTaar12l
DrTaar14c
DrTaar15a
DrTaar16d
DrTaar16e
DrTaar18j
DrTaar20e
DrTaar20y
DrTaar20v
	sich211_139n6.10	ENSDARG00000095395		Taar19w
	sich211_139n6.11	ENSDARG00000095225		Taar19x
	sich211_238p8.10	ENSDARG00000095498		Taar18l
	sich211_238p8.18	ENSDARG00000094011		Taar18m
	sidkey_181m19.17	ENSDARG00000092603		Taar20e1
	taar19s	ENSDARG00000092371		Taar19y
	no name	ENSDARG00000088760		Taar10e
