# Supplementary material for: Evolution of Brain-Expressed Biogenic Amine Receptors into Olfactory Trace Amine-Associated Receptors
Source: Mol Biol Evol. 2022 Jan 11;39(3):msac006. doi: 10.1093/molbev/msac006 (PMC8890504; doi:10.1093/molbev/msac006)
Supplement: msac006_Supplementary_Data [file msac006_supplementary_data.zip › tableS6.xlsx]

## Sheet: Chemical information
Chemical cluster	Name	Pubchem ID	Company	Catalog number	Purity	Powder/Liquid
Cluster 1	Taurine	1123	Sigma-Aldrich	T0625	≥99%	Powder
Cluster 2 (mainly primary and secondary amines)	Butylamine	8007	Sigma-Aldrich	471305	0.995	Liquid
	Hexylamine	8102	Sigma-Aldrich	219703	0.99	Liquid
	Isoamylamine	7894	Sigma-Aldrich	126810	0.99	Powder
	Isobutylamine	6558	Sigma-Aldrich	I14150	0.99	Liquid
	Cadaverine	273	Sigma-Aldrich	D22606	0.95	Powder
	Pyrrolidine	31268	Sigma-Aldrich	P73803	0.99	Liquid
	Putrescine	1045	Sigma-Aldrich	51799	≥98.5%	Powder
	2-methylbutylamine	7283	Sigma-Aldrich	220523	0.97	Powder
	3-methylthiopropylamine	77743	Sigma-Aldrich	639095	0.97	Powder
	Agmatine	199	Sigma-Aldrich	A7127	≥97%	Powder
	Cyclohexylamine	7965	Sigma-Aldrich	240648	≥99.9%	Liquid
	Cyclopentylamine	2906	Sigma-Aldrich	C115002	0.99	Powder
	Piperidine	8082	Sigma-Aldrich	104094	0.99	Liquid
	Spermidine	1102	Sigma-Aldrich	S2626	≥99%	Powder
	5-amino-1-pentanol	75634	Sigma-Aldrich	123048	≥92%	Powder
	Spermine	1103	Sigma-Aldrich	S3256	≥97%	Powder
	1,8-diaminooctane	1317	Sigma-Aldrich	D22401	0.98	Powder
	Amylamine	8060	Sigma-Aldrich	171409	0.99	Liquid
	Octylamine	8143	Sigma-Aldrich	O5802	0.99	Powder
	Heptylamine	8127	Sigma-Aldrich	126802	0.99	Powder
	Propylamine	7852	Sigma-Aldrich	109819	0.98	Liquid
	GABA	119	Sigma-Aldrich	A2129	≥99%	Powder
	β-alanine	239	Sigma-Aldrich	146064	0.99	Powder
	2-aminopentane	12246	Sigma-Aldrich	171417	0.97	Powder
	Cystamine	2915	Sigma-Aldrich	C121509	0.96	Powder
	Dibutylamine	8148	Sigma-Aldrich	471232	≥99.5%	Liquid
	Ethylamine	6341	Sigma-Aldrich	471208	66.0-72.0%	Liquid
	Ethylenediamine	3301	Sigma-Aldrich	E26266	≥99%	Liquid
	Ethanolamine	700	Sigma-Aldrich	E9508	≥98%	Liquid
	Cysteamine	6058	Sigma-Aldrich	M6500	≥98%	Powder
	1-aminopropan-2-ol	4	Sigma-Aldrich	110248	0.93	Liquid
	1-(2-aminoethyl)pyrrolidine	1344	Sigma-Aldrich	A55357	0.98	Powder
	1,7-diaminoheptane	69533	Sigma-Aldrich	D17408	0.98	Powder
	Hexamethylenediamine	16402	Sigma-Aldrich	H11696	0.98	Powder
	1,3-diaminopropane	428	Sigma-Aldrich	D23602	≥99%	Powder
	5-aminovaleric acid	138	Sigma-Aldrich	123188	0.97	Powder
	6-aminocaproic acid	564	Sigma-Aldrich	A2504	≥99%	Powder
	7-aminoheptanoic acid	13580	Sigma-Aldrich	284637	0.98	Powder
	Glycine	750	Sigma-Aldrich	G7126	≥99%	Powder
	Methylenediamine	75408	Sigma-Aldrich	66770	≥98.0%	Powder
	Diethylenetriamine	8111	Sigma-Aldrich	D93856	0.99	Liquid
	Triethylenetetramine	5565	Sigma-Aldrich	90460	≥97.0%	Liquid
	Piperazine	4837	Sigma-Aldrich	P45907	0.99	Powder
Cluster 3 (mainly amines with aromatic rings)	Benzylamine	7504	Sigma-Aldrich	185701	0.99	Powder
	Tryptamine	1150	Sigma-Aldrich	193747	≥97%	Powder
	Phenylethylamine	1001	Sigma-Aldrich	42681	Certified reference material	Powder
	Histamine	774	Sigma-Aldrich	H7125	≥97.0%	Powder
	Tyramine	5610	Sigma-Aldrich	T2879	≥98%	Powder
	Octopamine hydrochloride	4581	Sigma-Aldrich	68631	≥98.0%	Powder
	3-methoxytyramine	1669	Sigma-Aldrich	M4251	≥95.5%	Powder
	5-methoxytryptamine	1833	Sigma-Aldrich	286583	0.97	Powder
	4-methoxyphenethylamine	4657	Sigma-Aldrich	187305	≥98%	Powder
	5-methoxy-N,N-dimethyltryptamine	1832	Sigma-Aldrich	M-168	Certified reference material	Liquid
	Gramine	6890	Selleck	S230401	0.9783	Powder
	Phenylethanolamine	1000	Sigma-Aldrich	A72405	0.98	Powder
	Dopamine	681	Sigma-Aldrich	H8502	/	Powder
	Serotonin	5202	Sigma-Aldrich	14927	≥98.0%	Powder
	5-hydroxyindole-3-acetic acid	1826	Sigma-Aldrich	H8876	≥98%	Powder
	(-)Epinephrine	5816	/	/	/	/
	3-Indoleacetic acid	802	Sigma-Aldrich	45533	0.98	Powder
	L-tryptophan	6305	Sigma-Aldrich	T0254	≥98%	Powder
Cluster 4	Creatinine	588	Sigma-Aldrich	C6257	≥97%	Powder
Cluster 5 (mainly tertiary amines)	N,N-Dimethylcyclohexylamine	7415	Sigma-Aldrich	290629	0.99	Liquid
	1-methylpyrrolidine	8454	Sigma-Aldrich	69110	≥98.0%	Liquid
	1-methylpiperidine	12291	Sigma-Aldrich	M72609	0.99	Liquid
	Trimethylamine	1146	Sigma-Aldrich	W324108	Kosher	Liquid
	N,N-dimethylphenethylamine	25125	Sigma-Aldrich	523801	0.98	Liquid
	N,N-dimethyl benzyl amine	7681	Sigma-Aldrich	185582	≥99%	Liquid
	N,N-dimethylisopropylamine	70452	Sigma-Aldrich	550051	≥99%	Liquid
	Tetramethyl-1,4-butanediamine	66074	Sigma-Aldrich	127108	0.98	Powder
	N,N,N',N''-Tetramethyl-1,3-propanediamine	8084	Sigma-Aldrich	549983	≥99%	Liquid
	Triethylamine	8471	Sigma-Aldrich	T0886	≥99%	Liquid
	N,N-dimethylethanolamine	7902	Sigma-Aldrich	471453	≥99.5%	Liquid
	N,N-dimethylglycine	673	Sigma-Aldrich	D1156	≥99%	Powder
	N,N-dimethylaniline	949	Sigma-Aldrich	515124	0.99	Liquid
	1-dimethylamino-2-propanol	37511	Sigma-Aldrich	471526	≥99%	Liquid
	Captamine	25799	/	/	/	/
	Tetramethylethylenediamine	8037	Kingmorn	KC1004	/	Liquid
Cluster 6	Isopropylamine	6363	Sigma-Aldrich	471291	≥99.5%	Liquid
	Dimethylamine	674	Sigma-Aldrich	38950	32-34%	Liquid
	Methylamine	6329	Sigma-Aldrich	534102	≤1.0% water	Liquid
Cluster 7	Aniline	6115	Sigma-Aldrich	242284	≥99.5%	Liquid
	Adenine	190	Sigma-Aldrich	A8626	≥99%	Powder
	p-Phenylenediamine	7814	Sigma-Aldrich	P6001	0.98	Powder
Cluster 8 (indole and its deritives)	Indole	798	Sigma-Aldrich	442619	Analytical standard	Powder
	1-methylindole	11781	Sigma-Aldrich	193984	≥97%	Powder
	3-methylindole	6736	Sigma-Aldrich	M51458	0.98	Powder
	5-methylindole	11978	Sigma-Aldrich	222410	0.99	Powder
	6-methylindole	137928	Sigma-Aldrich	246328	0.97	Powder
	7-methylindole	70275	Sigma-Aldrich	M51490	0.97	Powder
	Quinoline	7047	Sigma-Aldrich	241571	0.98	Powder
	Quinazoline	9210	Sigma-Aldrich	123323	0.99	Powder
	Pyridine	1049	Sigma-Aldrich	270970	0.998	Liquid
	5-hydroxyindole	16054	Sigma-Aldrich	H31859	0.97	Powder
	2-methylindole	7224	Sigma-Aldrich	M51407	0.98	Powder
